# Supplementary material for: Novel insights from a multiomics dissection of the Hayflick limit
Source: eLife. 2022 Feb 4;11:e70283. doi: 10.7554/eLife.70283 (PMC8933007; doi:10.7554/eLife.70283)
Supplement: Figure 5—source data 1. [file elife-70283-fig5-data1.txt]

track name="E017_25_imputed12marks_hg38lift" description=" E017_25_imputed12marks_hg38lift (Emission ordered)" visibility=1 itemRgb="On"
chr1	10000	10400	18_EnhAc	0	.	10000	10400	255,255,0
chr1	10400	96080	25_Quies	0	.	10400	96080	255,255,255
chr1	96276	96476	25_Quies	0	.	96276	96476	255,255,255
chr1	97276	177200	25_Quies	0	.	97276	177200	255,255,255
chr1	257849	267849	25_Quies	0	.	257849	267849	255,255,255
chr1	267849	268049	19_DNase	0	.	267849	268049	255,255,102
chr1	268049	297849	25_Quies	0	.	268049	297849	255,255,255
chr1	348136	501536	25_Quies	0	.	348136	501536	255,255,255
chr1	586020	586220	19_DNase	0	.	586020	586220	255,255,102
chr1	586220	605220	25_Quies	0	.	586220	605220	255,255,255
chr1	605220	605420	22_PromP	0	.	605220	605420	230,184,183
chr1	605420	629220	25_Quies	0	.	605420	629220	255,255,255
chr1	629220	634820	19_DNase	0	.	629220	634820	255,255,102
chr1	634820	733820	25_Quies	0	.	634820	733820	255,255,255
chr1	733820	734020	19_DNase	0	.	733820	734020	255,255,102
chr1	734020	777820	25_Quies	0	.	734020	777820	255,255,255
chr1	777820	778420	4_PromD2	0	.	777820	778420	255,69,0
chr1	778420	778620	3_PromD1	0	.	778420	778620	255,69,0
chr1	778620	779020	1_TssA	0	.	778620	779020	255,0,0
chr1	779020	779420	3_PromD1	0	.	779020	779420	255,69,0
chr1	779420	780220	22_PromP	0	.	779420	780220	230,184,183
chr1	780220	788820	25_Quies	0	.	780220	788820	255,255,255
chr1	788820	791620	21_Het	0	.	788820	791620	138,145,208
chr1	791620	816620	25_Quies	0	.	791620	816620	255,255,255
chr1	816620	816820	18_EnhAc	0	.	816620	816820	255,255,0
chr1	816820	817020	14_EnhA2	0	.	816820	817020	255,195,77
chr1	817020	817220	13_EnhA1	0	.	817020	817220	255,195,77
chr1	817220	817420	2_PromU	0	.	817220	817420	255,69,0
chr1	817420	817820	22_PromP	0	.	817420	817820	230,184,183
chr1	817820	818220	2_PromU	0	.	817820	818220	255,69,0
chr1	818220	818420	13_EnhA1	0	.	818220	818420	255,195,77
chr1	818420	818620	18_EnhAc	0	.	818420	818620	255,255,0
chr1	818620	819020	14_EnhA2	0	.	818620	819020	255,195,77
chr1	819020	819420	10_TxEnh5'	0	.	819020	819420	194,225,5
chr1	819420	823820	5_Tx5'	0	.	819420	823820	0,128,0
chr1	823820	825020	8_TxWk	0	.	823820	825020	0,150,0
chr1	825020	825620	5_Tx5'	0	.	825020	825620	0,128,0
chr1	825620	825820	12_TxEnhW	0	.	825620	825820	194,225,5
chr1	825820	826620	4_PromD2	0	.	825820	826620	255,69,0
chr1	826620	827420	3_PromD1	0	.	826620	827420	255,69,0
chr1	827420	827820	1_TssA	0	.	827420	827820	255,0,0
chr1	827820	828020	22_PromP	0	.	827820	828020	230,184,183
chr1	828020	832220	8_TxWk	0	.	828020	832220	0,150,0
chr1	832220	832620	7_Tx3'	0	.	832220	832620	0,128,0
chr1	832620	842820	8_TxWk	0	.	832620	842820	0,150,0
chr1	842820	843220	7_Tx3'	0	.	842820	843220	0,128,0
chr1	843220	852020	8_TxWk	0	.	843220	852020	0,150,0
chr1	852020	852220	18_EnhAc	0	.	852020	852220	255,255,0
chr1	852220	854420	8_TxWk	0	.	852220	854420	0,150,0
chr1	854420	855620	7_Tx3'	0	.	854420	855620	0,128,0
chr1	855620	858820	8_TxWk	0	.	855620	858820	0,150,0
chr1	858820	859020	16_EnhW1	0	.	858820	859020	255,255,0
chr1	859020	862620	25_Quies	0	.	859020	862620	255,255,255
chr1	862620	867220	24_ReprPC	0	.	862620	867220	128,128,128
chr1	867220	867620	25_Quies	0	.	867220	867620	255,255,255
chr1	867620	867820	19_DNase	0	.	867620	867820	255,255,102
chr1	867820	869620	25_Quies	0	.	867820	869620	255,255,255
chr1	869620	870020	22_PromP	0	.	869620	870020	230,184,183
chr1	870020	870220	23_PromBiv	0	.	870020	870220	112,48,160
chr1	870220	873020	25_Quies	0	.	870220	873020	255,255,255
chr1	873020	875620	24_ReprPC	0	.	873020	875620	128,128,128
chr1	875620	877220	25_Quies	0	.	875620	877220	255,255,255
chr1	877220	877820	24_ReprPC	0	.	877220	877820	128,128,128
chr1	877820	886020	25_Quies	0	.	877820	886020	255,255,255
chr1	886020	887620	24_ReprPC	0	.	886020	887620	128,128,128
chr1	887620	888020	25_Quies	0	.	887620	888020	255,255,255
chr1	888020	889220	24_ReprPC	0	.	888020	889220	128,128,128
chr1	889220	889620	25_Quies	0	.	889220	889620	255,255,255
chr1	889620	891020	21_Het	0	.	889620	891020	138,145,208
chr1	891020	897020	25_Quies	0	.	891020	897020	255,255,255
chr1	897020	902420	24_ReprPC	0	.	897020	902420	128,128,128
chr1	902420	903820	25_Quies	0	.	902420	903820	255,255,255
chr1	903820	904020	16_EnhW1	0	.	903820	904020	255,255,0
chr1	904020	904220	2_PromU	0	.	904020	904220	255,69,0
chr1	904220	905020	1_TssA	0	.	904220	905020	255,0,0
chr1	905020	905620	2_PromU	0	.	905020	905620	255,69,0
chr1	905620	905820	14_EnhA2	0	.	905620	905820	255,195,77
chr1	905820	906020	17_EnhW2	0	.	905820	906020	255,255,0
chr1	906020	906220	15_EnhAF	0	.	906020	906220	255,195,77
chr1	906220	907220	14_EnhA2	0	.	906220	907220	255,195,77
chr1	907220	910020	25_Quies	0	.	907220	910020	255,255,255
chr1	910020	910220	22_PromP	0	.	910020	910220	230,184,183
chr1	910220	910420	2_PromU	0	.	910220	910420	255,69,0
chr1	910420	911620	23_PromBiv	0	.	910420	911620	112,48,160
chr1	911620	920220	24_ReprPC	0	.	911620	920220	128,128,128
chr1	920220	921820	23_PromBiv	0	.	920220	921820	112,48,160
chr1	921820	923020	24_ReprPC	0	.	921820	923020	128,128,128
chr1	923020	923420	23_PromBiv	0	.	923020	923420	112,48,160
chr1	923420	923820	2_PromU	0	.	923420	923820	255,69,0
chr1	923820	924220	1_TssA	0	.	923820	924220	255,0,0
chr1	924220	924620	22_PromP	0	.	924220	924620	230,184,183
chr1	924620	925220	3_PromD1	0	.	924620	925220	255,69,0
chr1	925220	925620	1_TssA	0	.	925220	925620	255,0,0
chr1	925620	925820	2_PromU	0	.	925620	925820	255,69,0
chr1	925820	926020	3_PromD1	0	.	925820	926020	255,69,0
chr1	926020	926620	4_PromD2	0	.	926020	926620	255,69,0
chr1	926620	926820	23_PromBiv	0	.	926620	926820	112,48,160
chr1	926820	938220	24_ReprPC	0	.	926820	938220	128,128,128
chr1	938220	940220	23_PromBiv	0	.	938220	940220	112,48,160
chr1	940220	943420	2_PromU	0	.	940220	943420	255,69,0
chr1	943420	944420	13_EnhA1	0	.	943420	944420	255,195,77
chr1	944420	944620	15_EnhAF	0	.	944420	944620	255,195,77
chr1	944620	944820	14_EnhA2	0	.	944620	944820	255,195,77
chr1	944820	945020	15_EnhAF	0	.	944820	945020	255,195,77
chr1	945020	945220	9_TxReg	0	.	945020	945220	194,225,5
chr1	945220	946020	11_TxEnh3'	0	.	945220	946020	194,225,5
chr1	946020	949820	7_Tx3'	0	.	946020	949820	0,128,0
chr1	949820	951020	6_Tx	0	.	949820	951020	0,128,0
chr1	951020	956620	7_Tx3'	0	.	951020	956620	0,128,0
chr1	956620	957620	6_Tx	0	.	956620	957620	0,128,0
chr1	957620	958620	4_PromD2	0	.	957620	958620	255,69,0
chr1	958620	959420	3_PromD1	0	.	958620	959420	255,69,0
chr1	959420	959820	2_PromU	0	.	959420	959820	255,69,0
chr1	959820	960020	22_PromP	0	.	959820	960020	230,184,183
chr1	960020	960420	2_PromU	0	.	960020	960420	255,69,0
chr1	960420	960620	1_TssA	0	.	960420	960620	255,0,0
chr1	960620	961620	3_PromD1	0	.	960620	961620	255,69,0
chr1	961620	962020	4_PromD2	0	.	961620	962020	255,69,0
chr1	962020	962220	8_TxWk	0	.	962020	962220	0,150,0
chr1	962220	965620	7_Tx3'	0	.	962220	965620	0,128,0
chr1	965620	965820	11_TxEnh3'	0	.	965620	965820	194,225,5
chr1	965820	966020	13_EnhA1	0	.	965820	966020	255,195,77
chr1	966020	967420	2_PromU	0	.	966020	967420	255,69,0
chr1	967420	967620	23_PromBiv	0	.	967420	967620	112,48,160
chr1	967620	975820	24_ReprPC	0	.	967620	975820	128,128,128
chr1	975820	976620	23_PromBiv	0	.	975820	976620	112,48,160
chr1	976620	979620	25_Quies	0	.	976620	979620	255,255,255
chr1	979620	984220	24_ReprPC	0	.	979620	984220	128,128,128
chr1	984220	984620	22_PromP	0	.	984220	984620	230,184,183
chr1	984620	985020	25_Quies	0	.	984620	985020	255,255,255
chr1	985020	986020	24_ReprPC	0	.	985020	986020	128,128,128
chr1	986020	988620	25_Quies	0	.	986020	988620	255,255,255
chr1	988620	990620	24_ReprPC	0	.	988620	990620	128,128,128
chr1	990620	991820	25_Quies	0	.	990620	991820	255,255,255
chr1	991820	993020	21_Het	0	.	991820	993020	138,145,208
chr1	993020	993220	25_Quies	0	.	993020	993220	255,255,255
chr1	993220	997820	24_ReprPC	0	.	993220	997820	128,128,128
chr1	997820	998620	23_PromBiv	0	.	997820	998620	112,48,160
chr1	998620	1000020	2_PromU	0	.	998620	1000020	255,69,0
chr1	1000020	1000220	1_TssA	0	.	1000020	1000220	255,0,0
chr1	1000220	1002020	2_PromU	0	.	1000220	1002020	255,69,0
chr1	1002020	1002220	22_PromP	0	.	1002020	1002220	230,184,183
chr1	1002220	1002820	25_Quies	0	.	1002220	1002820	255,255,255
chr1	1002820	1005020	24_ReprPC	0	.	1002820	1005020	128,128,128
chr1	1005020	1005820	23_PromBiv	0	.	1005020	1005820	112,48,160
chr1	1005820	1007220	24_ReprPC	0	.	1005820	1007220	128,128,128
chr1	1007220	1012620	25_Quies	0	.	1007220	1012620	255,255,255
chr1	1012620	1012820	16_EnhW1	0	.	1012620	1012820	255,255,0
chr1	1012820	1013220	2_PromU	0	.	1012820	1013220	255,69,0
chr1	1013220	1013420	1_TssA	0	.	1013220	1013420	255,0,0
chr1	1013420	1013620	2_PromU	0	.	1013420	1013620	255,69,0
chr1	1013620	1014420	3_PromD1	0	.	1013620	1014420	255,69,0
chr1	1014420	1014620	2_PromU	0	.	1014420	1014620	255,69,0
chr1	1014620	1014820	13_EnhA1	0	.	1014620	1014820	255,195,77
chr1	1014820	1015220	14_EnhA2	0	.	1014820	1015220	255,195,77
chr1	1015220	1015620	19_DNase	0	.	1015220	1015620	255,255,102
chr1	1015620	1019020	25_Quies	0	.	1015620	1019020	255,255,255
chr1	1019020	1019220	16_EnhW1	0	.	1019020	1019220	255,255,0
chr1	1019220	1019420	2_PromU	0	.	1019220	1019420	255,69,0
chr1	1019420	1019620	22_PromP	0	.	1019420	1019620	230,184,183
chr1	1019620	1020220	1_TssA	0	.	1019620	1020220	255,0,0
chr1	1020220	1020420	3_PromD1	0	.	1020220	1020420	255,69,0
chr1	1020420	1020620	2_PromU	0	.	1020420	1020620	255,69,0
chr1	1020620	1020820	1_TssA	0	.	1020620	1020820	255,0,0
chr1	1020820	1021020	2_PromU	0	.	1020820	1021020	255,69,0
chr1	1021020	1021620	3_PromD1	0	.	1021020	1021620	255,69,0
chr1	1021620	1022020	9_TxReg	0	.	1021620	1022020	194,225,5
chr1	1022020	1023020	10_TxEnh5'	0	.	1022020	1023020	194,225,5
chr1	1023020	1024220	12_TxEnhW	0	.	1023020	1024220	194,225,5
chr1	1024220	1024820	10_TxEnh5'	0	.	1024220	1024820	194,225,5
chr1	1024820	1025020	9_TxReg	0	.	1024820	1025020	194,225,5
chr1	1025020	1025420	10_TxEnh5'	0	.	1025020	1025420	194,225,5
chr1	1025420	1027420	5_Tx5'	0	.	1025420	1027420	0,128,0
chr1	1027420	1027620	12_TxEnhW	0	.	1027420	1027620	194,225,5
chr1	1027620	1028220	5_Tx5'	0	.	1027620	1028220	0,128,0
chr1	1028220	1030620	8_TxWk	0	.	1028220	1030620	0,150,0
chr1	1030620	1031620	5_Tx5'	0	.	1030620	1031620	0,128,0
chr1	1031620	1032620	12_TxEnhW	0	.	1031620	1032620	194,225,5
chr1	1032620	1033020	4_PromD2	0	.	1032620	1033020	255,69,0
chr1	1033020	1033620	23_PromBiv	0	.	1033020	1033620	112,48,160
chr1	1033620	1033820	24_ReprPC	0	.	1033620	1033820	128,128,128
chr1	1033820	1034620	23_PromBiv	0	.	1033820	1034620	112,48,160
chr1	1034620	1038620	24_ReprPC	0	.	1034620	1038620	128,128,128
chr1	1038620	1040020	12_TxEnhW	0	.	1038620	1040020	194,225,5
chr1	1040020	1040420	4_PromD2	0	.	1040020	1040420	255,69,0
chr1	1040420	1040820	2_PromU	0	.	1040420	1040820	255,69,0
chr1	1040820	1041420	22_PromP	0	.	1040820	1041420	230,184,183
chr1	1041420	1042220	8_TxWk	0	.	1041420	1042220	0,150,0
chr1	1042220	1047820	7_Tx3'	0	.	1042220	1047820	0,128,0
chr1	1047820	1050220	8_TxWk	0	.	1047820	1050220	0,150,0
chr1	1050220	1052420	7_Tx3'	0	.	1050220	1052420	0,128,0
chr1	1052420	1053020	8_TxWk	0	.	1052420	1053020	0,150,0
chr1	1053020	1055620	7_Tx3'	0	.	1053020	1055620	0,128,0
chr1	1055620	1056620	8_TxWk	0	.	1055620	1056620	0,150,0
chr1	1056620	1057220	25_Quies	0	.	1056620	1057220	255,255,255
chr1	1057220	1058420	24_ReprPC	0	.	1057220	1058420	128,128,128
chr1	1058420	1058820	23_PromBiv	0	.	1058420	1058820	112,48,160
chr1	1058820	1059420	2_PromU	0	.	1058820	1059420	255,69,0
chr1	1059420	1059620	1_TssA	0	.	1059420	1059620	255,0,0
chr1	1059620	1060220	2_PromU	0	.	1059620	1060220	255,69,0
chr1	1060220	1060820	23_PromBiv	0	.	1060220	1060820	112,48,160
chr1	1060820	1062220	24_ReprPC	0	.	1060820	1062220	128,128,128
chr1	1062220	1062620	23_PromBiv	0	.	1062220	1062620	112,48,160
chr1	1062620	1063220	24_ReprPC	0	.	1062620	1063220	128,128,128
chr1	1063220	1063820	23_PromBiv	0	.	1063220	1063820	112,48,160
chr1	1063820	1064620	2_PromU	0	.	1063820	1064620	255,69,0
chr1	1064620	1064820	23_PromBiv	0	.	1064620	1064820	112,48,160
chr1	1064820	1066620	25_Quies	0	.	1064820	1066620	255,255,255
chr1	1066620	1068220	24_ReprPC	0	.	1066620	1068220	128,128,128
chr1	1068220	1068620	23_PromBiv	0	.	1068220	1068620	112,48,160
chr1	1068620	1069020	22_PromP	0	.	1068620	1069020	230,184,183
chr1	1069020	1069220	1_TssA	0	.	1069020	1069220	255,0,0
chr1	1069220	1069820	2_PromU	0	.	1069220	1069820	255,69,0
chr1	1069820	1070020	23_PromBiv	0	.	1069820	1070020	112,48,160
chr1	1070020	1071220	24_ReprPC	0	.	1070020	1071220	128,128,128
chr1	1071220	1073220	25_Quies	0	.	1071220	1073220	255,255,255
chr1	1073220	1074420	18_EnhAc	0	.	1073220	1074420	255,255,0
chr1	1074420	1076020	24_ReprPC	0	.	1074420	1076020	128,128,128
chr1	1076020	1079420	25_Quies	0	.	1076020	1079420	255,255,255
chr1	1079420	1080420	2_PromU	0	.	1079420	1080420	255,69,0
chr1	1080420	1080620	14_EnhA2	0	.	1080420	1080620	255,195,77
chr1	1080620	1091420	8_TxWk	0	.	1080620	1091420	0,150,0
chr1	1091420	1103420	25_Quies	0	.	1091420	1103420	255,255,255
chr1	1103420	1108420	8_TxWk	0	.	1103420	1108420	0,150,0
chr1	1108420	1110620	5_Tx5'	0	.	1108420	1110620	0,128,0
chr1	1110620	1111820	8_TxWk	0	.	1110620	1111820	0,150,0
chr1	1111820	1112820	6_Tx	0	.	1111820	1112820	0,128,0
chr1	1112820	1113020	7_Tx3'	0	.	1112820	1113020	0,128,0
chr1	1113020	1113220	8_TxWk	0	.	1113020	1113220	0,150,0
chr1	1113220	1113820	20_ZNF/Rpts	0	.	1113220	1113820	102,205,170
chr1	1113820	1114420	8_TxWk	0	.	1113820	1114420	0,150,0
chr1	1114420	1114620	5_Tx5'	0	.	1114420	1114620	0,128,0
chr1	1114620	1114820	12_TxEnhW	0	.	1114620	1114820	194,225,5
chr1	1114820	1115420	4_PromD2	0	.	1114820	1115420	255,69,0
chr1	1115420	1115820	22_PromP	0	.	1115420	1115820	230,184,183
chr1	1115820	1116020	3_PromD1	0	.	1115820	1116020	255,69,0
chr1	1116020	1116620	1_TssA	0	.	1116020	1116620	255,0,0
chr1	1116620	1117020	2_PromU	0	.	1116620	1117020	255,69,0
chr1	1117020	1117220	22_PromP	0	.	1117020	1117220	230,184,183
chr1	1117220	1121620	24_ReprPC	0	.	1117220	1121620	128,128,128
chr1	1121620	1121820	25_Quies	0	.	1121620	1121820	255,255,255
chr1	1121820	1122020	16_EnhW1	0	.	1121820	1122020	255,255,0
chr1	1122020	1122620	2_PromU	0	.	1122020	1122620	255,69,0
chr1	1122620	1123020	16_EnhW1	0	.	1122620	1123020	255,255,0
chr1	1123020	1123620	17_EnhW2	0	.	1123020	1123620	255,255,0
chr1	1123620	1124220	25_Quies	0	.	1123620	1124220	255,255,255
chr1	1124220	1124420	24_ReprPC	0	.	1124220	1124420	128,128,128
chr1	1124420	1124620	19_DNase	0	.	1124420	1124620	255,255,102
chr1	1124620	1128620	25_Quies	0	.	1124620	1128620	255,255,255
chr1	1128620	1129020	18_EnhAc	0	.	1128620	1129020	255,255,0
chr1	1129020	1132020	25_Quies	0	.	1129020	1132020	255,255,255
chr1	1132020	1133420	24_ReprPC	0	.	1132020	1133420	128,128,128
chr1	1133420	1133820	23_PromBiv	0	.	1133420	1133820	112,48,160
chr1	1133820	1139020	24_ReprPC	0	.	1133820	1139020	128,128,128
chr1	1139020	1140620	25_Quies	0	.	1139020	1140620	255,255,255
chr1	1140620	1144620	24_ReprPC	0	.	1140620	1144620	128,128,128
chr1	1144620	1153820	25_Quies	0	.	1144620	1153820	255,255,255
chr1	1153820	1154220	19_DNase	0	.	1153820	1154220	255,255,102
chr1	1154220	1157420	25_Quies	0	.	1154220	1157420	255,255,255
chr1	1157420	1157620	1_TssA	0	.	1157420	1157620	255,0,0
chr1	1157620	1158820	2_PromU	0	.	1157620	1158820	255,69,0
chr1	1158820	1159020	16_EnhW1	0	.	1158820	1159020	255,255,0
chr1	1159020	1161220	25_Quies	0	.	1159020	1161220	255,255,255
chr1	1161220	1163420	24_ReprPC	0	.	1161220	1163420	128,128,128
chr1	1163420	1164820	23_PromBiv	0	.	1163420	1164820	112,48,160
chr1	1164820	1165220	24_ReprPC	0	.	1164820	1165220	128,128,128
chr1	1165220	1165620	23_PromBiv	0	.	1165220	1165620	112,48,160
chr1	1165620	1181220	24_ReprPC	0	.	1165620	1181220	128,128,128
chr1	1181220	1181620	25_Quies	0	.	1181220	1181620	255,255,255
chr1	1181620	1185420	24_ReprPC	0	.	1181620	1185420	128,128,128
chr1	1185420	1188020	25_Quies	0	.	1185420	1188020	255,255,255
chr1	1188020	1188220	19_DNase	0	.	1188020	1188220	255,255,102
chr1	1188220	1198420	25_Quies	0	.	1188220	1198420	255,255,255
chr1	1198420	1200620	24_ReprPC	0	.	1198420	1200620	128,128,128
chr1	1200620	1201020	23_PromBiv	0	.	1200620	1201020	112,48,160
chr1	1201020	1201220	2_PromU	0	.	1201020	1201220	255,69,0
chr1	1201220	1201420	1_TssA	0	.	1201220	1201420	255,0,0
chr1	1201420	1201820	2_PromU	0	.	1201420	1201820	255,69,0
chr1	1201820	1202820	25_Quies	0	.	1201820	1202820	255,255,255
chr1	1202820	1206020	24_ReprPC	0	.	1202820	1206020	128,128,128
chr1	1206020	1206820	23_PromBiv	0	.	1206020	1206820	112,48,160
chr1	1206820	1207820	24_ReprPC	0	.	1206820	1207820	128,128,128
chr1	1207820	1208020	17_EnhW2	0	.	1207820	1208020	255,255,0
chr1	1208020	1208220	16_EnhW1	0	.	1208020	1208220	255,255,0
chr1	1208220	1208820	2_PromU	0	.	1208220	1208820	255,69,0
chr1	1208820	1209420	14_EnhA2	0	.	1208820	1209420	255,195,77
chr1	1209420	1215420	8_TxWk	0	.	1209420	1215420	0,150,0
chr1	1215420	1222820	7_Tx3'	0	.	1215420	1222820	0,128,0
chr1	1222820	1223220	6_Tx	0	.	1222820	1223220	0,128,0
chr1	1223220	1224620	7_Tx3'	0	.	1223220	1224620	0,128,0
chr1	1224620	1229220	6_Tx	0	.	1224620	1229220	0,128,0
chr1	1229220	1229620	5_Tx5'	0	.	1229220	1229620	0,128,0
chr1	1229620	1230220	4_PromD2	0	.	1229620	1230220	255,69,0
chr1	1230220	1231020	9_TxReg	0	.	1230220	1231020	194,225,5
chr1	1231020	1232020	3_PromD1	0	.	1231020	1232020	255,69,0
chr1	1232020	1232420	1_TssA	0	.	1232020	1232420	255,0,0
chr1	1232420	1232820	3_PromD1	0	.	1232420	1232820	255,69,0
chr1	1232820	1233220	4_PromD2	0	.	1232820	1233220	255,69,0
chr1	1233220	1233620	12_TxEnhW	0	.	1233220	1233620	194,225,5
chr1	1233620	1233820	5_Tx5'	0	.	1233620	1233820	0,128,0
chr1	1233820	1234820	6_Tx	0	.	1233820	1234820	0,128,0
chr1	1234820	1236820	8_TxWk	0	.	1234820	1236820	0,150,0
chr1	1236820	1237020	17_EnhW2	0	.	1236820	1237020	255,255,0
chr1	1237020	1237220	15_EnhAF	0	.	1237020	1237220	255,195,77
chr1	1237220	1238420	23_PromBiv	0	.	1237220	1238420	112,48,160
chr1	1238420	1241420	24_ReprPC	0	.	1238420	1241420	128,128,128
chr1	1241420	1244020	25_Quies	0	.	1241420	1244020	255,255,255
chr1	1244020	1244220	17_EnhW2	0	.	1244020	1244220	255,255,0
chr1	1244220	1245420	25_Quies	0	.	1244220	1245420	255,255,255
chr1	1245420	1246420	24_ReprPC	0	.	1245420	1246420	128,128,128
chr1	1246420	1247220	23_PromBiv	0	.	1246420	1247220	112,48,160
chr1	1247220	1248420	24_ReprPC	0	.	1247220	1248420	128,128,128
chr1	1248420	1249820	25_Quies	0	.	1248420	1249820	255,255,255
chr1	1249820	1250620	8_TxWk	0	.	1249820	1250620	0,150,0
chr1	1250620	1251220	11_TxEnh3'	0	.	1250620	1251220	194,225,5
chr1	1251220	1251420	17_EnhW2	0	.	1251220	1251420	255,255,0
chr1	1251420	1252420	8_TxWk	0	.	1251420	1252420	0,150,0
chr1	1252420	1255020	7_Tx3'	0	.	1252420	1255020	0,128,0
chr1	1255020	1256020	6_Tx	0	.	1255020	1256020	0,128,0
chr1	1256020	1257620	7_Tx3'	0	.	1256020	1257620	0,128,0
chr1	1257620	1258020	11_TxEnh3'	0	.	1257620	1258020	194,225,5
chr1	1258020	1258420	8_TxWk	0	.	1258020	1258420	0,150,0
chr1	1258420	1259420	10_TxEnh5'	0	.	1258420	1259420	194,225,5
chr1	1259420	1260020	6_Tx	0	.	1259420	1260020	0,128,0
chr1	1260020	1261620	10_TxEnh5'	0	.	1260020	1261620	194,225,5
chr1	1261620	1262020	5_Tx5'	0	.	1261620	1262020	0,128,0
chr1	1262020	1262220	6_Tx	0	.	1262020	1262220	0,128,0
chr1	1262220	1264020	10_TxEnh5'	0	.	1262220	1264020	194,225,5
chr1	1264020	1264620	9_TxReg	0	.	1264020	1264620	194,225,5
chr1	1264620	1265020	15_EnhAF	0	.	1264620	1265020	255,195,77
chr1	1265020	1265220	13_EnhA1	0	.	1265020	1265220	255,195,77
chr1	1265220	1266420	9_TxReg	0	.	1265220	1266420	194,225,5
chr1	1266420	1266620	18_EnhAc	0	.	1266420	1266620	255,255,0
chr1	1266620	1267020	8_TxWk	0	.	1266620	1267020	0,150,0
chr1	1267020	1267220	5_Tx5'	0	.	1267020	1267220	0,128,0
chr1	1267220	1269020	10_TxEnh5'	0	.	1267220	1269020	194,225,5
chr1	1269020	1269820	5_Tx5'	0	.	1269020	1269820	0,128,0
chr1	1269820	1270420	10_TxEnh5'	0	.	1269820	1270420	194,225,5
chr1	1270420	1271820	9_TxReg	0	.	1270420	1271820	194,225,5
chr1	1271820	1272020	10_TxEnh5'	0	.	1271820	1272020	194,225,5
chr1	1272020	1273220	9_TxReg	0	.	1272020	1273220	194,225,5
chr1	1273220	1273820	3_PromD1	0	.	1273220	1273820	255,69,0
chr1	1273820	1274020	1_TssA	0	.	1273820	1274020	255,0,0
chr1	1274020	1275020	3_PromD1	0	.	1274020	1275020	255,69,0
chr1	1275020	1275220	13_EnhA1	0	.	1275020	1275220	255,195,77
chr1	1275220	1275420	15_EnhAF	0	.	1275220	1275420	255,195,77
chr1	1275420	1276020	14_EnhA2	0	.	1275420	1276020	255,195,77
chr1	1276020	1276220	13_EnhA1	0	.	1276020	1276220	255,195,77
chr1	1276220	1276420	14_EnhA2	0	.	1276220	1276420	255,195,77
chr1	1276420	1281620	25_Quies	0	.	1276420	1281620	255,255,255
chr1	1281620	1281820	15_EnhAF	0	.	1281620	1281820	255,195,77
chr1	1281820	1282620	14_EnhA2	0	.	1281820	1282620	255,195,77
chr1	1282620	1283220	19_DNase	0	.	1282620	1283220	255,255,102
chr1	1283220	1283820	25_Quies	0	.	1283220	1283820	255,255,255
chr1	1283820	1284220	22_PromP	0	.	1283820	1284220	230,184,183
chr1	1284220	1285620	25_Quies	0	.	1284220	1285620	255,255,255
chr1	1285620	1288020	24_ReprPC	0	.	1285620	1288020	128,128,128
chr1	1288020	1290220	25_Quies	0	.	1288020	1290220	255,255,255
chr1	1290220	1290420	19_DNase	0	.	1290220	1290420	255,255,102
chr1	1290420	1291220	25_Quies	0	.	1290420	1291220	255,255,255
chr1	1291220	1291820	17_EnhW2	0	.	1291220	1291820	255,255,0
chr1	1291820	1292220	19_DNase	0	.	1291820	1292220	255,255,102
chr1	1292220	1292620	8_TxWk	0	.	1292220	1292620	0,150,0
chr1	1292620	1298420	7_Tx3'	0	.	1292620	1298420	0,128,0
chr1	1298420	1299020	8_TxWk	0	.	1298420	1299020	0,150,0
chr1	1299020	1300620	7_Tx3'	0	.	1299020	1300620	0,128,0
chr1	1300620	1301820	8_TxWk	0	.	1300620	1301820	0,150,0
chr1	1301820	1302820	5_Tx5'	0	.	1301820	1302820	0,128,0
chr1	1302820	1303020	6_Tx	0	.	1302820	1303020	0,128,0
chr1	1303020	1303820	12_TxEnhW	0	.	1303020	1303820	194,225,5
chr1	1303820	1304020	10_TxEnh5'	0	.	1303820	1304020	194,225,5
chr1	1304020	1304820	9_TxReg	0	.	1304020	1304820	194,225,5
chr1	1304820	1305620	3_PromD1	0	.	1304820	1305620	255,69,0
chr1	1305620	1307220	9_TxReg	0	.	1305620	1307220	194,225,5
chr1	1307220	1307820	3_PromD1	0	.	1307220	1307820	255,69,0
chr1	1307820	1308020	1_TssA	0	.	1307820	1308020	255,0,0
chr1	1308020	1308420	3_PromD1	0	.	1308020	1308420	255,69,0
chr1	1308420	1308620	1_TssA	0	.	1308420	1308620	255,0,0
chr1	1308620	1309420	3_PromD1	0	.	1308620	1309420	255,69,0
chr1	1309420	1310420	9_TxReg	0	.	1309420	1310420	194,225,5
chr1	1310420	1310620	11_TxEnh3'	0	.	1310420	1310620	194,225,5
chr1	1310620	1312820	7_Tx3'	0	.	1310620	1312820	0,128,0
chr1	1312820	1315620	6_Tx	0	.	1312820	1315620	0,128,0
chr1	1315620	1316020	5_Tx5'	0	.	1315620	1316020	0,128,0
chr1	1316020	1316420	6_Tx	0	.	1316020	1316420	0,128,0
chr1	1316420	1317020	5_Tx5'	0	.	1316420	1317020	0,128,0
chr1	1317020	1317620	6_Tx	0	.	1317020	1317620	0,128,0
chr1	1317620	1318220	10_TxEnh5'	0	.	1317620	1318220	194,225,5
chr1	1318220	1318820	15_EnhAF	0	.	1318220	1318820	255,195,77
chr1	1318820	1322220	10_TxEnh5'	0	.	1318820	1322220	194,225,5
chr1	1322220	1322420	12_TxEnhW	0	.	1322220	1322420	194,225,5
chr1	1322420	1322820	5_Tx5'	0	.	1322420	1322820	0,128,0
chr1	1322820	1324220	4_PromD2	0	.	1322820	1324220	255,69,0
chr1	1324220	1325420	3_PromD1	0	.	1324220	1325420	255,69,0
chr1	1325420	1326220	4_PromD2	0	.	1325420	1326220	255,69,0
chr1	1326220	1326420	12_TxEnhW	0	.	1326220	1326420	194,225,5
chr1	1326420	1327020	6_Tx	0	.	1326420	1327020	0,128,0
chr1	1327020	1329620	7_Tx3'	0	.	1327020	1329620	0,128,0
chr1	1329620	1330420	8_TxWk	0	.	1329620	1330420	0,150,0
chr1	1330420	1330820	17_EnhW2	0	.	1330420	1330820	255,255,0
chr1	1330820	1331620	16_EnhW1	0	.	1330820	1331620	255,255,0
chr1	1331620	1331820	17_EnhW2	0	.	1331620	1331820	255,255,0
chr1	1331820	1333620	8_TxWk	0	.	1331820	1333620	0,150,0
chr1	1333620	1340420	7_Tx3'	0	.	1333620	1340420	0,128,0
chr1	1340420	1343020	6_Tx	0	.	1340420	1343020	0,128,0
chr1	1343020	1343420	5_Tx5'	0	.	1343020	1343420	0,128,0
chr1	1343420	1344220	6_Tx	0	.	1343420	1344220	0,128,0
chr1	1344220	1344420	10_TxEnh5'	0	.	1344220	1344420	194,225,5
chr1	1344420	1348620	9_TxReg	0	.	1344420	1348620	194,225,5
chr1	1348620	1349220	3_PromD1	0	.	1348620	1349220	255,69,0
chr1	1349220	1349620	1_TssA	0	.	1349220	1349620	255,0,0
chr1	1349620	1350020	3_PromD1	0	.	1349620	1350020	255,69,0
chr1	1350020	1351420	8_TxWk	0	.	1350020	1351420	0,150,0
chr1	1351420	1353020	9_TxReg	0	.	1351420	1353020	194,225,5
chr1	1353020	1353420	10_TxEnh5'	0	.	1353020	1353420	194,225,5
chr1	1353420	1354620	9_TxReg	0	.	1353420	1354620	194,225,5
chr1	1354620	1356820	4_PromD2	0	.	1354620	1356820	255,69,0
chr1	1356820	1358220	9_TxReg	0	.	1356820	1358220	194,225,5
chr1	1358220	1359220	3_PromD1	0	.	1358220	1359220	255,69,0
chr1	1359220	1360220	2_PromU	0	.	1359220	1360220	255,69,0
chr1	1360220	1360820	13_EnhA1	0	.	1360220	1360820	255,195,77
chr1	1360820	1362420	2_PromU	0	.	1360820	1362420	255,69,0
chr1	1362420	1362620	16_EnhW1	0	.	1362420	1362620	255,255,0
chr1	1362620	1370820	25_Quies	0	.	1362620	1370820	255,255,255
chr1	1370820	1371420	17_EnhW2	0	.	1370820	1371420	255,255,0
chr1	1371420	1371820	11_TxEnh3'	0	.	1371420	1371820	194,225,5
chr1	1371820	1372620	9_TxReg	0	.	1371820	1372620	194,225,5
chr1	1372620	1372820	12_TxEnhW	0	.	1372620	1372820	194,225,5
chr1	1372820	1373020	5_Tx5'	0	.	1372820	1373020	0,128,0
chr1	1373020	1373220	12_TxEnhW	0	.	1373020	1373220	194,225,5
chr1	1373220	1373420	4_PromD2	0	.	1373220	1373420	255,69,0
chr1	1373420	1374620	9_TxReg	0	.	1373420	1374620	194,225,5
chr1	1374620	1375220	3_PromD1	0	.	1374620	1375220	255,69,0
chr1	1375220	1375820	1_TssA	0	.	1375220	1375820	255,0,0
chr1	1375820	1376020	3_PromD1	0	.	1375820	1376020	255,69,0
chr1	1376020	1376620	4_PromD2	0	.	1376020	1376620	255,69,0
chr1	1376620	1376820	17_EnhW2	0	.	1376620	1376820	255,255,0
chr1	1376820	1380420	8_TxWk	0	.	1376820	1380420	0,150,0
chr1	1380420	1382020	7_Tx3'	0	.	1380420	1382020	0,128,0
chr1	1382020	1382220	6_Tx	0	.	1382020	1382220	0,128,0
chr1	1382220	1383020	5_Tx5'	0	.	1382220	1383020	0,128,0
chr1	1383020	1384820	8_TxWk	0	.	1383020	1384820	0,150,0
chr1	1384820	1391220	7_Tx3'	0	.	1384820	1391220	0,128,0
chr1	1391220	1394420	6_Tx	0	.	1391220	1394420	0,128,0
chr1	1394420	1395020	7_Tx3'	0	.	1394420	1395020	0,128,0
chr1	1395020	1396020	6_Tx	0	.	1395020	1396020	0,128,0
chr1	1396020	1397020	8_TxWk	0	.	1396020	1397020	0,150,0
chr1	1397020	1397220	6_Tx	0	.	1397020	1397220	0,128,0
chr1	1397220	1397620	12_TxEnhW	0	.	1397220	1397620	194,225,5
chr1	1397620	1398620	9_TxReg	0	.	1397620	1398620	194,225,5
chr1	1398620	1400420	3_PromD1	0	.	1398620	1400420	255,69,0
chr1	1400420	1401620	9_TxReg	0	.	1400420	1401620	194,225,5
chr1	1401620	1402620	10_TxEnh5'	0	.	1401620	1402620	194,225,5
chr1	1402620	1402820	6_Tx	0	.	1402620	1402820	0,128,0
chr1	1402820	1403020	8_TxWk	0	.	1402820	1403020	0,150,0
chr1	1403020	1403220	7_Tx3'	0	.	1403020	1403220	0,128,0
chr1	1403220	1403620	8_TxWk	0	.	1403220	1403620	0,150,0
chr1	1403620	1404220	6_Tx	0	.	1403620	1404220	0,128,0
chr1	1404220	1404620	8_TxWk	0	.	1404220	1404620	0,150,0
chr1	1404620	1406020	6_Tx	0	.	1404620	1406020	0,128,0
chr1	1406020	1406820	9_TxReg	0	.	1406020	1406820	194,225,5
chr1	1406820	1408020	3_PromD1	0	.	1406820	1408020	255,69,0
chr1	1408020	1408820	4_PromD2	0	.	1408020	1408820	255,69,0
chr1	1408820	1409220	12_TxEnhW	0	.	1408820	1409220	194,225,5
chr1	1409220	1409820	5_Tx5'	0	.	1409220	1409820	0,128,0
chr1	1409820	1411020	8_TxWk	0	.	1409820	1411020	0,150,0
chr1	1411020	1419620	25_Quies	0	.	1411020	1419620	255,255,255
chr1	1419620	1419820	22_PromP	0	.	1419620	1419820	230,184,183
chr1	1419820	1420620	23_PromBiv	0	.	1419820	1420620	112,48,160
chr1	1420620	1421620	24_ReprPC	0	.	1420620	1421620	128,128,128
chr1	1421620	1422420	25_Quies	0	.	1421620	1422420	255,255,255
chr1	1422420	1422620	18_EnhAc	0	.	1422420	1422620	255,255,0
chr1	1422620	1423020	15_EnhAF	0	.	1422620	1423020	255,195,77
chr1	1423020	1423220	19_DNase	0	.	1423020	1423220	255,255,102
chr1	1423220	1425820	25_Quies	0	.	1423220	1425820	255,255,255
chr1	1425820	1427020	24_ReprPC	0	.	1425820	1427020	128,128,128
chr1	1427020	1427420	25_Quies	0	.	1427020	1427420	255,255,255
chr1	1427420	1427620	22_PromP	0	.	1427420	1427620	230,184,183
chr1	1427620	1427820	1_TssA	0	.	1427620	1427820	255,0,0
chr1	1427820	1428020	22_PromP	0	.	1427820	1428020	230,184,183
chr1	1428020	1429620	25_Quies	0	.	1428020	1429620	255,255,255
chr1	1429620	1430220	15_EnhAF	0	.	1429620	1430220	255,195,77
chr1	1430220	1431020	13_EnhA1	0	.	1430220	1431020	255,195,77
chr1	1431020	1431620	15_EnhAF	0	.	1431020	1431620	255,195,77
chr1	1431620	1431820	14_EnhA2	0	.	1431620	1431820	255,195,77
chr1	1431820	1433420	15_EnhAF	0	.	1431820	1433420	255,195,77
chr1	1433420	1434420	14_EnhA2	0	.	1433420	1434420	255,195,77
chr1	1434420	1435020	15_EnhAF	0	.	1434420	1435020	255,195,77
chr1	1435020	1435620	2_PromU	0	.	1435020	1435620	255,69,0
chr1	1435620	1436020	1_TssA	0	.	1435620	1436020	255,0,0
chr1	1436020	1436420	2_PromU	0	.	1436020	1436420	255,69,0
chr1	1436420	1436820	23_PromBiv	0	.	1436420	1436820	112,48,160
chr1	1436820	1438420	24_ReprPC	0	.	1436820	1438420	128,128,128
chr1	1438420	1440620	25_Quies	0	.	1438420	1440620	255,255,255
chr1	1440620	1440820	17_EnhW2	0	.	1440620	1440820	255,255,0
chr1	1440820	1441420	16_EnhW1	0	.	1440820	1441420	255,255,0
chr1	1441420	1441620	17_EnhW2	0	.	1441420	1441620	255,255,0
chr1	1441620	1462220	25_Quies	0	.	1441620	1462220	255,255,255
chr1	1462220	1462620	16_EnhW1	0	.	1462220	1462620	255,255,0
chr1	1462620	1463020	17_EnhW2	0	.	1462620	1463020	255,255,0
chr1	1463020	1470620	25_Quies	0	.	1463020	1470620	255,255,255
chr1	1470620	1470820	2_PromU	0	.	1470620	1470820	255,69,0
chr1	1470820	1471820	3_PromD1	0	.	1470820	1471820	255,69,0
chr1	1471820	1473420	4_PromD2	0	.	1471820	1473420	255,69,0
chr1	1473420	1474020	12_TxEnhW	0	.	1473420	1474020	194,225,5
chr1	1474020	1476820	5_Tx5'	0	.	1474020	1476820	0,128,0
chr1	1476820	1477620	6_Tx	0	.	1476820	1477620	0,128,0
chr1	1477620	1478620	7_Tx3'	0	.	1477620	1478620	0,128,0
chr1	1478620	1479220	8_TxWk	0	.	1478620	1479220	0,150,0
chr1	1479220	1480220	6_Tx	0	.	1479220	1480220	0,128,0
chr1	1480220	1480820	7_Tx3'	0	.	1480220	1480820	0,128,0
chr1	1480820	1481820	8_TxWk	0	.	1480820	1481820	0,150,0
chr1	1481820	1484820	7_Tx3'	0	.	1481820	1484820	0,128,0
chr1	1484820	1485420	8_TxWk	0	.	1484820	1485420	0,150,0
chr1	1485420	1486620	7_Tx3'	0	.	1485420	1486620	0,128,0
chr1	1486620	1487420	8_TxWk	0	.	1486620	1487420	0,150,0
chr1	1487420	1491420	7_Tx3'	0	.	1487420	1491420	0,128,0
chr1	1491420	1492020	20_ZNF/Rpts	0	.	1491420	1492020	102,205,170
chr1	1492020	1494020	7_Tx3'	0	.	1492020	1494020	0,128,0
chr1	1494020	1494820	8_TxWk	0	.	1494020	1494820	0,150,0
chr1	1494820	1496420	7_Tx3'	0	.	1494820	1496420	0,128,0
chr1	1496420	1497420	8_TxWk	0	.	1496420	1497420	0,150,0
chr1	1497420	1504820	25_Quies	0	.	1497420	1504820	255,255,255
chr1	1504820	1505020	14_EnhA2	0	.	1504820	1505020	255,195,77
chr1	1505020	1505620	18_EnhAc	0	.	1505020	1505620	255,255,0
chr1	1505620	1505820	19_DNase	0	.	1505620	1505820	255,255,102
chr1	1505820	1510820	25_Quies	0	.	1505820	1510820	255,255,255
chr1	1510820	1511020	16_EnhW1	0	.	1510820	1511020	255,255,0
chr1	1511020	1511220	2_PromU	0	.	1511020	1511220	255,69,0
chr1	1511220	1511620	3_PromD1	0	.	1511220	1511620	255,69,0
chr1	1511620	1512620	1_TssA	0	.	1511620	1512620	255,0,0
chr1	1512620	1512820	3_PromD1	0	.	1512620	1512820	255,69,0
chr1	1512820	1513220	4_PromD2	0	.	1512820	1513220	255,69,0
chr1	1513220	1513420	22_PromP	0	.	1513220	1513420	230,184,183
chr1	1513420	1513820	4_PromD2	0	.	1513420	1513820	255,69,0
chr1	1513820	1514020	12_TxEnhW	0	.	1513820	1514020	194,225,5
chr1	1514020	1515420	5_Tx5'	0	.	1514020	1515420	0,128,0
chr1	1515420	1515820	6_Tx	0	.	1515420	1515820	0,128,0
chr1	1515820	1516020	5_Tx5'	0	.	1515820	1516020	0,128,0
chr1	1516020	1516220	8_TxWk	0	.	1516020	1516220	0,150,0
chr1	1516220	1516420	7_Tx3'	0	.	1516220	1516420	0,128,0
chr1	1516420	1516820	8_TxWk	0	.	1516420	1516820	0,150,0
chr1	1516820	1517220	7_Tx3'	0	.	1516820	1517220	0,128,0
chr1	1517220	1517820	8_TxWk	0	.	1517220	1517820	0,150,0
chr1	1517820	1519020	7_Tx3'	0	.	1517820	1519020	0,128,0
chr1	1519020	1519820	8_TxWk	0	.	1519020	1519820	0,150,0
chr1	1519820	1522020	7_Tx3'	0	.	1519820	1522020	0,128,0
chr1	1522020	1522620	8_TxWk	0	.	1522020	1522620	0,150,0
chr1	1522620	1522820	7_Tx3'	0	.	1522620	1522820	0,128,0
chr1	1522820	1523220	8_TxWk	0	.	1522820	1523220	0,150,0
chr1	1523220	1524020	7_Tx3'	0	.	1523220	1524020	0,128,0
chr1	1524020	1524820	8_TxWk	0	.	1524020	1524820	0,150,0
chr1	1524820	1531220	7_Tx3'	0	.	1524820	1531220	0,128,0
chr1	1531220	1531820	8_TxWk	0	.	1531220	1531820	0,150,0
chr1	1531820	1532020	20_ZNF/Rpts	0	.	1531820	1532020	102,205,170
chr1	1532020	1533420	7_Tx3'	0	.	1532020	1533420	0,128,0
chr1	1533420	1534420	8_TxWk	0	.	1533420	1534420	0,150,0
chr1	1534420	1536620	7_Tx3'	0	.	1534420	1536620	0,128,0
chr1	1536620	1536820	8_TxWk	0	.	1536620	1536820	0,150,0
chr1	1536820	1538420	6_Tx	0	.	1536820	1538420	0,128,0
chr1	1538420	1538620	10_TxEnh5'	0	.	1538420	1538620	194,225,5
chr1	1538620	1539620	9_TxReg	0	.	1538620	1539620	194,225,5
chr1	1539620	1540020	3_PromD1	0	.	1539620	1540020	255,69,0
chr1	1540020	1540820	1_TssA	0	.	1540020	1540820	255,0,0
chr1	1540820	1541020	3_PromD1	0	.	1540820	1541020	255,69,0
chr1	1541020	1541220	13_EnhA1	0	.	1541020	1541220	255,195,77
chr1	1541220	1541420	11_TxEnh3'	0	.	1541220	1541420	194,225,5
chr1	1541420	1544020	7_Tx3'	0	.	1541420	1544020	0,128,0
chr1	1544020	1544620	8_TxWk	0	.	1544020	1544620	0,150,0
chr1	1544620	1545020	7_Tx3'	0	.	1544620	1545020	0,128,0
chr1	1545020	1545820	8_TxWk	0	.	1545020	1545820	0,150,0
chr1	1545820	1546020	15_EnhAF	0	.	1545820	1546020	255,195,77
chr1	1546020	1546220	17_EnhW2	0	.	1546020	1546220	255,255,0
chr1	1546220	1547020	8_TxWk	0	.	1546220	1547020	0,150,0
chr1	1547020	1547620	7_Tx3'	0	.	1547020	1547620	0,128,0
chr1	1547620	1548020	8_TxWk	0	.	1547620	1548020	0,150,0
chr1	1548020	1548220	7_Tx3'	0	.	1548020	1548220	0,128,0
chr1	1548220	1548420	8_TxWk	0	.	1548220	1548420	0,150,0
chr1	1548420	1549020	7_Tx3'	0	.	1548420	1549020	0,128,0
chr1	1549020	1550420	8_TxWk	0	.	1549020	1550420	0,150,0
chr1	1550420	1551020	10_TxEnh5'	0	.	1550420	1551020	194,225,5
chr1	1551020	1552220	12_TxEnhW	0	.	1551020	1552220	194,225,5
chr1	1552220	1552820	5_Tx5'	0	.	1552220	1552820	0,128,0
chr1	1552820	1553820	8_TxWk	0	.	1552820	1553820	0,150,0
chr1	1553820	1554420	5_Tx5'	0	.	1553820	1554420	0,128,0
chr1	1554420	1555620	10_TxEnh5'	0	.	1554420	1555620	194,225,5
chr1	1555620	1555820	5_Tx5'	0	.	1555620	1555820	0,128,0
chr1	1555820	1557820	8_TxWk	0	.	1555820	1557820	0,150,0
chr1	1557820	1560020	5_Tx5'	0	.	1557820	1560020	0,128,0
chr1	1560020	1560620	6_Tx	0	.	1560020	1560620	0,128,0
chr1	1560620	1561420	8_TxWk	0	.	1560620	1561420	0,150,0
chr1	1561420	1566020	6_Tx	0	.	1561420	1566020	0,128,0
chr1	1566020	1567020	5_Tx5'	0	.	1566020	1567020	0,128,0
chr1	1567020	1568420	10_TxEnh5'	0	.	1567020	1568420	194,225,5
chr1	1568420	1569220	5_Tx5'	0	.	1568420	1569220	0,128,0
chr1	1569220	1571020	6_Tx	0	.	1569220	1571020	0,128,0
chr1	1571020	1573020	5_Tx5'	0	.	1571020	1573020	0,128,0
chr1	1573020	1573220	12_TxEnhW	0	.	1573020	1573220	194,225,5
chr1	1573220	1573820	4_PromD2	0	.	1573220	1573820	255,69,0
chr1	1573820	1574820	3_PromD1	0	.	1573820	1574820	255,69,0
chr1	1574820	1575020	1_TssA	0	.	1574820	1575020	255,0,0
chr1	1575020	1575620	3_PromD1	0	.	1575020	1575620	255,69,0
chr1	1575620	1575820	2_PromU	0	.	1575620	1575820	255,69,0
chr1	1575820	1576220	16_EnhW1	0	.	1575820	1576220	255,255,0
chr1	1576220	1576420	17_EnhW2	0	.	1576220	1576420	255,255,0
chr1	1576420	1577620	25_Quies	0	.	1576420	1577620	255,255,255
chr1	1577620	1579020	24_ReprPC	0	.	1577620	1579020	128,128,128
chr1	1579020	1581020	25_Quies	0	.	1579020	1581020	255,255,255
chr1	1581020	1584020	24_ReprPC	0	.	1581020	1584020	128,128,128
chr1	1584020	1586020	25_Quies	0	.	1584020	1586020	255,255,255
chr1	1586020	1586220	24_ReprPC	0	.	1586020	1586220	128,128,128
chr1	1586220	1586420	23_PromBiv	0	.	1586220	1586420	112,48,160
chr1	1586420	1586620	24_ReprPC	0	.	1586420	1586620	128,128,128
chr1	1586620	1594020	25_Quies	0	.	1586620	1594020	255,255,255
chr1	1594020	1597220	24_ReprPC	0	.	1594020	1597220	128,128,128
chr1	1597220	1598020	23_PromBiv	0	.	1597220	1598020	112,48,160
chr1	1598020	1599020	24_ReprPC	0	.	1598020	1599020	128,128,128
chr1	1599020	1599420	23_PromBiv	0	.	1599020	1599420	112,48,160
chr1	1599420	1599820	2_PromU	0	.	1599420	1599820	255,69,0
chr1	1599820	1600420	22_PromP	0	.	1599820	1600420	230,184,183
chr1	1600420	1600620	2_PromU	0	.	1600420	1600620	255,69,0
chr1	1600620	1601020	23_PromBiv	0	.	1600620	1601020	112,48,160
chr1	1601020	1604220	24_ReprPC	0	.	1601020	1604220	128,128,128
chr1	1604220	1610820	25_Quies	0	.	1604220	1610820	255,255,255
chr1	1610820	1611420	17_EnhW2	0	.	1610820	1611420	255,255,0
chr1	1611420	1613620	8_TxWk	0	.	1611420	1613620	0,150,0
chr1	1613620	1613820	10_TxEnh5'	0	.	1613620	1613820	194,225,5
chr1	1613820	1614420	9_TxReg	0	.	1613820	1614420	194,225,5
chr1	1614420	1615420	3_PromD1	0	.	1614420	1615420	255,69,0
chr1	1615420	1615620	1_TssA	0	.	1615420	1615620	255,0,0
chr1	1615620	1616820	3_PromD1	0	.	1615620	1616820	255,69,0
chr1	1616820	1617420	4_PromD2	0	.	1616820	1617420	255,69,0
chr1	1617420	1617820	12_TxEnhW	0	.	1617420	1617820	194,225,5
chr1	1617820	1618620	6_Tx	0	.	1617820	1618620	0,128,0
chr1	1618620	1619020	7_Tx3'	0	.	1618620	1619020	0,128,0
chr1	1619020	1622020	8_TxWk	0	.	1619020	1622020	0,150,0
chr1	1622020	1622220	18_EnhAc	0	.	1622020	1622220	255,255,0
chr1	1622220	1624020	8_TxWk	0	.	1622220	1624020	0,150,0
chr1	1624020	1624620	7_Tx3'	0	.	1624020	1624620	0,128,0
chr1	1624620	1627020	8_TxWk	0	.	1624620	1627020	0,150,0
chr1	1627020	1628820	7_Tx3'	0	.	1627020	1628820	0,128,0
chr1	1628820	1629420	8_TxWk	0	.	1628820	1629420	0,150,0
chr1	1629420	1629620	7_Tx3'	0	.	1629420	1629620	0,128,0
chr1	1629620	1630220	8_TxWk	0	.	1629620	1630220	0,150,0
chr1	1630220	1630420	19_DNase	0	.	1630220	1630420	255,255,102
chr1	1630420	1630620	23_PromBiv	0	.	1630420	1630620	112,48,160
chr1	1630620	1631221	24_ReprPC	0	.	1630620	1631221	128,128,128
chr1	1631221	1632421	23_PromBiv	0	.	1631221	1632421	112,48,160
chr1	1632421	1632621	24_ReprPC	0	.	1632421	1632621	128,128,128
chr1	1632621	1636038	25_Quies	0	.	1632621	1636038	255,255,255
chr1	1636038	1636438	8_TxWk	0	.	1636038	1636438	0,150,0
chr1	1636438	1637838	7_Tx3'	0	.	1636438	1637838	0,128,0
chr1	1637838	1645839	8_TxWk	0	.	1637838	1645839	0,150,0
chr1	1645839	1647439	7_Tx3'	0	.	1645839	1647439	0,128,0
chr1	1653154	1656550	7_Tx3'	0	.	1653154	1656550	0,128,0
chr1	1656550	1656950	6_Tx	0	.	1656550	1656950	0,128,0
chr1	1656950	1657950	8_TxWk	0	.	1656950	1657950	0,150,0
chr1	1657950	1658150	22_PromP	0	.	1657950	1658150	230,184,183
chr1	1658339	1658739	22_PromP	0	.	1658339	1658739	230,184,183
chr1	1658739	1659939	1_TssA	0	.	1658739	1659939	255,0,0
chr1	1659939	1660139	22_PromP	0	.	1659939	1660139	230,184,183
chr1	1660139	1661339	25_Quies	0	.	1660139	1661339	255,255,255
chr1	1661339	1661539	15_EnhAF	0	.	1661339	1661539	255,195,77
chr1	1661539	1662339	25_Quies	0	.	1661539	1662339	255,255,255
chr1	1662339	1662740	19_DNase	0	.	1662339	1662740	255,255,102
chr1	1662740	1663140	13_EnhA1	0	.	1662740	1663140	255,195,77
chr1	1663140	1663340	15_EnhAF	0	.	1663140	1663340	255,195,77
chr1	1663340	1664361	8_TxWk	0	.	1663340	1664361	0,150,0
chr1	1664561	1664961	8_TxWk	0	.	1664561	1664961	0,150,0
chr1	1664961	1666961	7_Tx3'	0	.	1664961	1666961	0,128,0
chr1	1666961	1669161	8_TxWk	0	.	1666961	1669161	0,150,0
chr1	1669161	1672961	7_Tx3'	0	.	1669161	1672961	0,128,0
chr1	1672961	1677761	8_TxWk	0	.	1672961	1677761	0,150,0
chr1	1677761	1678361	5_Tx5'	0	.	1677761	1678361	0,128,0
chr1	1678361	1679161	10_TxEnh5'	0	.	1678361	1679161	194,225,5
chr1	1679161	1682361	5_Tx5'	0	.	1679161	1682361	0,128,0
chr1	1682361	1682761	6_Tx	0	.	1682361	1682761	0,128,0
chr1	1682761	1683161	5_Tx5'	0	.	1682761	1683161	0,128,0
chr1	1683161	1683561	6_Tx	0	.	1683161	1683561	0,128,0
chr1	1683561	1685561	5_Tx5'	0	.	1683561	1685561	0,128,0
chr1	1685561	1685961	10_TxEnh5'	0	.	1685561	1685961	194,225,5
chr1	1685961	1686161	15_EnhAF	0	.	1685961	1686161	255,195,77
chr1	1686161	1686561	18_EnhAc	0	.	1686161	1686561	255,255,0
chr1	1686561	1686961	13_EnhA1	0	.	1686561	1686961	255,195,77
chr1	1686961	1687361	10_TxEnh5'	0	.	1686961	1687361	194,225,5
chr1	1687361	1687961	5_Tx5'	0	.	1687361	1687961	0,128,0
chr1	1687961	1688361	12_TxEnhW	0	.	1687961	1688361	194,225,5
chr1	1688361	1688961	8_TxWk	0	.	1688361	1688961	0,150,0
chr1	1688961	1689561	6_Tx	0	.	1688961	1689561	0,128,0
chr1	1689561	1691361	8_TxWk	0	.	1689561	1691361	0,150,0
chr1	1691361	1691561	22_PromP	0	.	1691361	1691561	230,184,183
chr1	1691561	1691761	4_PromD2	0	.	1691561	1691761	255,69,0
chr1	1691761	1692161	22_PromP	0	.	1691761	1692161	230,184,183
chr1	1692161	1693361	1_TssA	0	.	1692161	1693361	255,0,0
chr1	1693361	1703361	25_Quies	0	.	1693361	1703361	255,255,255
chr1	1703361	1703561	8_TxWk	0	.	1703361	1703561	0,150,0
chr1	1703561	1704961	7_Tx3'	0	.	1703561	1704961	0,128,0
chr1	1704961	1714794	8_TxWk	0	.	1704961	1714794	0,150,0
chr1	1715390	1715591	8_TxWk	0	.	1715390	1715591	0,150,0
chr1	1715791	1716561	7_Tx3'	0	.	1715791	1716561	0,128,0
chr1	1716561	1717161	8_TxWk	0	.	1716561	1717161	0,150,0
chr1	1717161	1719561	7_Tx3'	0	.	1717161	1719561	0,128,0
chr1	1719561	1720761	8_TxWk	0	.	1719561	1720761	0,150,0
chr1	1720761	1721161	7_Tx3'	0	.	1720761	1721161	0,128,0
chr1	1721161	1722161	6_Tx	0	.	1721161	1722161	0,128,0
chr1	1722161	1722361	5_Tx5'	0	.	1722161	1722361	0,128,0
chr1	1722361	1723161	8_TxWk	0	.	1722361	1723161	0,150,0
chr1	1723161	1723961	22_PromP	0	.	1723161	1723961	230,184,183
chr1	1723961	1724761	1_TssA	0	.	1723961	1724761	255,0,0
chr1	1724761	1724961	22_PromP	0	.	1724761	1724961	230,184,183
chr1	1724961	1727161	25_Quies	0	.	1724961	1727161	255,255,255
chr1	1727161	1727361	15_EnhAF	0	.	1727161	1727361	255,195,77
chr1	1727361	1728561	18_EnhAc	0	.	1727361	1728561	255,255,0
chr1	1728561	1729161	13_EnhA1	0	.	1728561	1729161	255,195,77
chr1	1729161	1729761	15_EnhAF	0	.	1729161	1729761	255,195,77
chr1	1729761	1730961	8_TxWk	0	.	1729761	1730961	0,150,0
chr1	1730961	1733161	7_Tx3'	0	.	1730961	1733161	0,128,0
chr1	1733161	1733761	8_TxWk	0	.	1733161	1733761	0,150,0
chr1	1733761	1734161	7_Tx3'	0	.	1733761	1734161	0,128,0
chr1	1734161	1734761	8_TxWk	0	.	1734161	1734761	0,150,0
chr1	1734761	1735561	7_Tx3'	0	.	1734761	1735561	0,128,0
chr1	1735561	1737761	8_TxWk	0	.	1735561	1737761	0,150,0
chr1	1737761	1738161	7_Tx3'	0	.	1737761	1738161	0,128,0
chr1	1738161	1740761	8_TxWk	0	.	1738161	1740761	0,150,0
chr1	1740761	1740961	15_EnhAF	0	.	1740761	1740961	255,195,77
chr1	1740961	1741761	18_EnhAc	0	.	1740961	1741761	255,255,0
chr1	1741761	1742161	8_TxWk	0	.	1741761	1742161	0,150,0
chr1	1742161	1742761	6_Tx	0	.	1742161	1742761	0,128,0
chr1	1742761	1745561	8_TxWk	0	.	1742761	1745561	0,150,0
chr1	1745561	1745961	22_PromP	0	.	1745561	1745961	230,184,183
chr1	1745961	1746561	1_TssA	0	.	1745961	1746561	255,0,0
chr1	1746561	1748761	25_Quies	0	.	1746561	1748761	255,255,255
chr1	1748761	1748961	22_PromP	0	.	1748761	1748961	230,184,183
chr1	1748961	1752361	8_TxWk	0	.	1748961	1752361	0,150,0
chr1	1752361	1757561	7_Tx3'	0	.	1752361	1757561	0,128,0
chr1	1757561	1760161	6_Tx	0	.	1757561	1760161	0,128,0
chr1	1760161	1761961	7_Tx3'	0	.	1760161	1761961	0,128,0
chr1	1761961	1762361	6_Tx	0	.	1761961	1762361	0,128,0
chr1	1762361	1762761	8_TxWk	0	.	1762361	1762761	0,150,0
chr1	1762761	1763161	6_Tx	0	.	1762761	1763161	0,128,0
chr1	1763161	1763761	8_TxWk	0	.	1763161	1763761	0,150,0
chr1	1763761	1765361	6_Tx	0	.	1763761	1765361	0,128,0
chr1	1765361	1767361	5_Tx5'	0	.	1765361	1767361	0,128,0
chr1	1767361	1768561	6_Tx	0	.	1767361	1768561	0,128,0
chr1	1768561	1771361	5_Tx5'	0	.	1768561	1771361	0,128,0
chr1	1771361	1772761	6_Tx	0	.	1771361	1772761	0,128,0
chr1	1772761	1775361	5_Tx5'	0	.	1772761	1775361	0,128,0
chr1	1775361	1775961	12_TxEnhW	0	.	1775361	1775961	194,225,5
chr1	1775961	1776161	4_PromD2	0	.	1775961	1776161	255,69,0
chr1	1776161	1776561	12_TxEnhW	0	.	1776161	1776561	194,225,5
chr1	1776561	1776761	5_Tx5'	0	.	1776561	1776761	0,128,0
chr1	1776761	1776961	12_TxEnhW	0	.	1776761	1776961	194,225,5
chr1	1776961	1777561	9_TxReg	0	.	1776961	1777561	194,225,5
chr1	1777561	1778361	3_PromD1	0	.	1777561	1778361	255,69,0
chr1	1778361	1778561	1_TssA	0	.	1778361	1778561	255,0,0
chr1	1778561	1779161	2_PromU	0	.	1778561	1779161	255,69,0
chr1	1779161	1779361	13_EnhA1	0	.	1779161	1779361	255,195,77
chr1	1779361	1779561	14_EnhA2	0	.	1779361	1779561	255,195,77
chr1	1779561	1779761	18_EnhAc	0	.	1779561	1779761	255,255,0
chr1	1779761	1780361	15_EnhAF	0	.	1779761	1780361	255,195,77
chr1	1780361	1780561	14_EnhA2	0	.	1780361	1780561	255,195,77
chr1	1780561	1781561	15_EnhAF	0	.	1780561	1781561	255,195,77
chr1	1781561	1782161	17_EnhW2	0	.	1781561	1782161	255,255,0
chr1	1782161	1782361	15_EnhAF	0	.	1782161	1782361	255,195,77
chr1	1782361	1783161	13_EnhA1	0	.	1782361	1783161	255,195,77
chr1	1783161	1783361	15_EnhAF	0	.	1783161	1783361	255,195,77
chr1	1783361	1783561	14_EnhA2	0	.	1783361	1783561	255,195,77
chr1	1783561	1783761	15_EnhAF	0	.	1783561	1783761	255,195,77
chr1	1783761	1784761	8_TxWk	0	.	1783761	1784761	0,150,0
chr1	1784761	1784961	7_Tx3'	0	.	1784761	1784961	0,128,0
chr1	1784961	1785161	11_TxEnh3'	0	.	1784961	1785161	194,225,5
chr1	1785161	1787361	7_Tx3'	0	.	1785161	1787361	0,128,0
chr1	1787361	1787561	6_Tx	0	.	1787361	1787561	0,128,0
chr1	1787561	1787961	7_Tx3'	0	.	1787561	1787961	0,128,0
chr1	1787961	1792361	6_Tx	0	.	1787961	1792361	0,128,0
chr1	1792361	1793161	7_Tx3'	0	.	1792361	1793161	0,128,0
chr1	1793161	1794561	6_Tx	0	.	1793161	1794561	0,128,0
chr1	1794561	1794961	5_Tx5'	0	.	1794561	1794961	0,128,0
chr1	1794961	1797361	6_Tx	0	.	1794961	1797361	0,128,0
chr1	1797361	1797761	8_TxWk	0	.	1797361	1797761	0,150,0
chr1	1797761	1798961	6_Tx	0	.	1797761	1798961	0,128,0
chr1	1798961	1799361	5_Tx5'	0	.	1798961	1799361	0,128,0
chr1	1799361	1803761	6_Tx	0	.	1799361	1803761	0,128,0
chr1	1803761	1803961	7_Tx3'	0	.	1803761	1803961	0,128,0
chr1	1803961	1804361	8_TxWk	0	.	1803961	1804361	0,150,0
chr1	1804361	1806761	6_Tx	0	.	1804361	1806761	0,128,0
chr1	1806761	1807561	10_TxEnh5'	0	.	1806761	1807561	194,225,5
chr1	1807561	1807761	12_TxEnhW	0	.	1807561	1807761	194,225,5
chr1	1807761	1808161	5_Tx5'	0	.	1807761	1808161	0,128,0
chr1	1808161	1808561	6_Tx	0	.	1808161	1808561	0,128,0
chr1	1808561	1809361	5_Tx5'	0	.	1808561	1809361	0,128,0
chr1	1809361	1809961	6_Tx	0	.	1809361	1809961	0,128,0
chr1	1809961	1810361	8_TxWk	0	.	1809961	1810361	0,150,0
chr1	1810361	1810761	6_Tx	0	.	1810361	1810761	0,128,0
chr1	1810761	1811761	7_Tx3'	0	.	1810761	1811761	0,128,0
chr1	1811761	1812161	8_TxWk	0	.	1811761	1812161	0,150,0
chr1	1812161	1816561	6_Tx	0	.	1812161	1816561	0,128,0
chr1	1816561	1816961	8_TxWk	0	.	1816561	1816961	0,150,0
chr1	1816961	1818361	6_Tx	0	.	1816961	1818361	0,128,0
chr1	1818361	1819761	5_Tx5'	0	.	1818361	1819761	0,128,0
chr1	1819761	1820161	6_Tx	0	.	1819761	1820161	0,128,0
chr1	1820161	1820961	5_Tx5'	0	.	1820161	1820961	0,128,0
chr1	1820961	1822961	6_Tx	0	.	1820961	1822961	0,128,0
chr1	1822961	1823761	5_Tx5'	0	.	1822961	1823761	0,128,0
chr1	1823761	1825561	6_Tx	0	.	1823761	1825561	0,128,0
chr1	1825561	1826361	5_Tx5'	0	.	1825561	1826361	0,128,0
chr1	1826361	1827761	10_TxEnh5'	0	.	1826361	1827761	194,225,5
chr1	1827761	1829361	5_Tx5'	0	.	1827761	1829361	0,128,0
chr1	1829361	1829761	6_Tx	0	.	1829361	1829761	0,128,0
chr1	1829761	1830561	5_Tx5'	0	.	1829761	1830561	0,128,0
chr1	1830561	1831361	6_Tx	0	.	1830561	1831361	0,128,0
chr1	1831361	1832561	5_Tx5'	0	.	1831361	1832561	0,128,0
chr1	1832561	1833561	12_TxEnhW	0	.	1832561	1833561	194,225,5
chr1	1833561	1834161	10_TxEnh5'	0	.	1833561	1834161	194,225,5
chr1	1834161	1834561	12_TxEnhW	0	.	1834161	1834561	194,225,5
chr1	1834561	1834961	5_Tx5'	0	.	1834561	1834961	0,128,0
chr1	1834961	1836761	6_Tx	0	.	1834961	1836761	0,128,0
chr1	1836761	1837561	5_Tx5'	0	.	1836761	1837561	0,128,0
chr1	1837561	1837961	6_Tx	0	.	1837561	1837961	0,128,0
chr1	1837961	1840561	5_Tx5'	0	.	1837961	1840561	0,128,0
chr1	1840561	1840961	10_TxEnh5'	0	.	1840561	1840961	194,225,5
chr1	1840961	1841761	12_TxEnhW	0	.	1840961	1841761	194,225,5
chr1	1841761	1842161	10_TxEnh5'	0	.	1841761	1842161	194,225,5
chr1	1842161	1843161	12_TxEnhW	0	.	1842161	1843161	194,225,5
chr1	1843161	1846761	5_Tx5'	0	.	1843161	1846761	0,128,0
chr1	1846761	1847961	10_TxEnh5'	0	.	1846761	1847961	194,225,5
chr1	1847961	1852761	5_Tx5'	0	.	1847961	1852761	0,128,0
chr1	1852761	1853561	10_TxEnh5'	0	.	1852761	1853561	194,225,5
chr1	1853561	1854361	12_TxEnhW	0	.	1853561	1854361	194,225,5
chr1	1854361	1857161	5_Tx5'	0	.	1854361	1857161	0,128,0
chr1	1857161	1857761	10_TxEnh5'	0	.	1857161	1857761	194,225,5
chr1	1857761	1858161	12_TxEnhW	0	.	1857761	1858161	194,225,5
chr1	1858161	1858561	10_TxEnh5'	0	.	1858161	1858561	194,225,5
chr1	1858561	1859761	9_TxReg	0	.	1858561	1859761	194,225,5
chr1	1859761	1859961	4_PromD2	0	.	1859761	1859961	255,69,0
chr1	1859961	1862761	12_TxEnhW	0	.	1859961	1862761	194,225,5
chr1	1862761	1863561	10_TxEnh5'	0	.	1862761	1863561	194,225,5
chr1	1863561	1869361	5_Tx5'	0	.	1863561	1869361	0,128,0
chr1	1869361	1869561	10_TxEnh5'	0	.	1869361	1869561	194,225,5
chr1	1869561	1872361	5_Tx5'	0	.	1869561	1872361	0,128,0
chr1	1872361	1872761	6_Tx	0	.	1872361	1872761	0,128,0
chr1	1872761	1873161	12_TxEnhW	0	.	1872761	1873161	194,225,5
chr1	1873161	1873561	10_TxEnh5'	0	.	1873161	1873561	194,225,5
chr1	1873561	1876361	6_Tx	0	.	1873561	1876361	0,128,0
chr1	1876361	1876561	10_TxEnh5'	0	.	1876361	1876561	194,225,5
chr1	1876561	1876961	12_TxEnhW	0	.	1876561	1876961	194,225,5
chr1	1876961	1878561	5_Tx5'	0	.	1876961	1878561	0,128,0
chr1	1878561	1879161	6_Tx	0	.	1878561	1879161	0,128,0
chr1	1879161	1880761	5_Tx5'	0	.	1879161	1880761	0,128,0
chr1	1880761	1881161	10_TxEnh5'	0	.	1880761	1881161	194,225,5
chr1	1881161	1882561	12_TxEnhW	0	.	1881161	1882561	194,225,5
chr1	1882561	1882961	5_Tx5'	0	.	1882561	1882961	0,128,0
chr1	1882961	1883561	12_TxEnhW	0	.	1882961	1883561	194,225,5
chr1	1883561	1883961	10_TxEnh5'	0	.	1883561	1883961	194,225,5
chr1	1883961	1887561	5_Tx5'	0	.	1883961	1887561	0,128,0
chr1	1887561	1888161	12_TxEnhW	0	.	1887561	1888161	194,225,5
chr1	1888161	1888761	4_PromD2	0	.	1888161	1888761	255,69,0
chr1	1888761	1889761	9_TxReg	0	.	1888761	1889761	194,225,5
chr1	1889761	1891361	3_PromD1	0	.	1889761	1891361	255,69,0
chr1	1891361	1891561	1_TssA	0	.	1891361	1891561	255,0,0
chr1	1891561	1892361	3_PromD1	0	.	1891561	1892361	255,69,0
chr1	1892361	1892561	4_PromD2	0	.	1892361	1892561	255,69,0
chr1	1892561	1892761	16_EnhW1	0	.	1892561	1892761	255,255,0
chr1	1892761	1892961	17_EnhW2	0	.	1892761	1892961	255,255,0
chr1	1892961	1894161	25_Quies	0	.	1892961	1894161	255,255,255
chr1	1894161	1894761	17_EnhW2	0	.	1894161	1894761	255,255,0
chr1	1894761	1894961	16_EnhW1	0	.	1894761	1894961	255,255,0
chr1	1894961	1895361	17_EnhW2	0	.	1894961	1895361	255,255,0
chr1	1895361	1895761	24_ReprPC	0	.	1895361	1895761	128,128,128
chr1	1895761	1897161	25_Quies	0	.	1895761	1897161	255,255,255
chr1	1897161	1897361	19_DNase	0	.	1897161	1897361	255,255,102
chr1	1897361	1905961	25_Quies	0	.	1897361	1905961	255,255,255
chr1	1905961	1906161	18_EnhAc	0	.	1905961	1906161	255,255,0
chr1	1906161	1906561	15_EnhAF	0	.	1906161	1906561	255,195,77
chr1	1906561	1906961	17_EnhW2	0	.	1906561	1906961	255,255,0
chr1	1906961	1907561	15_EnhAF	0	.	1906961	1907561	255,195,77
chr1	1907561	1907961	17_EnhW2	0	.	1907561	1907961	255,255,0
chr1	1907961	1908161	14_EnhA2	0	.	1907961	1908161	255,195,77
chr1	1908161	1908361	13_EnhA1	0	.	1908161	1908361	255,195,77
chr1	1908361	1909161	3_PromD1	0	.	1908361	1909161	255,69,0
chr1	1909161	1909561	1_TssA	0	.	1909161	1909561	255,0,0
chr1	1909561	1910161	2_PromU	0	.	1909561	1910161	255,69,0
chr1	1910161	1910361	16_EnhW1	0	.	1910161	1910361	255,255,0
chr1	1910361	1913961	25_Quies	0	.	1910361	1913961	255,255,255
chr1	1913961	1918361	24_ReprPC	0	.	1913961	1918361	128,128,128
chr1	1918361	1918761	23_PromBiv	0	.	1918361	1918761	112,48,160
chr1	1918761	1919161	2_PromU	0	.	1918761	1919161	255,69,0
chr1	1919161	1919361	1_TssA	0	.	1919161	1919361	255,0,0
chr1	1919361	1919561	22_PromP	0	.	1919361	1919561	230,184,183
chr1	1919561	1919961	2_PromU	0	.	1919561	1919961	255,69,0
chr1	1919961	1920161	16_EnhW1	0	.	1919961	1920161	255,255,0
chr1	1920161	1927361	25_Quies	0	.	1920161	1927361	255,255,255
chr1	1927361	1928961	24_ReprPC	0	.	1927361	1928961	128,128,128
chr1	1928961	1939361	25_Quies	0	.	1928961	1939361	255,255,255
chr1	1939361	1943761	24_ReprPC	0	.	1939361	1943761	128,128,128
chr1	1943761	1944561	23_PromBiv	0	.	1943761	1944561	112,48,160
chr1	1944561	1947561	24_ReprPC	0	.	1944561	1947561	128,128,128
chr1	1947561	1957561	25_Quies	0	.	1947561	1957561	255,255,255
chr1	1957561	1959761	24_ReprPC	0	.	1957561	1959761	128,128,128
chr1	1959761	1960361	23_PromBiv	0	.	1959761	1960361	112,48,160
chr1	1960361	1962161	24_ReprPC	0	.	1960361	1962161	128,128,128
chr1	1962161	1964161	25_Quies	0	.	1962161	1964161	255,255,255
chr1	1964161	1968761	24_ReprPC	0	.	1964161	1968761	128,128,128
chr1	1968761	1970961	25_Quies	0	.	1968761	1970961	255,255,255
chr1	1970961	1971761	21_Het	0	.	1970961	1971761	138,145,208
chr1	1971761	1973161	25_Quies	0	.	1971761	1973161	255,255,255
chr1	1973161	1977761	24_ReprPC	0	.	1973161	1977761	128,128,128
chr1	1977761	1988761	25_Quies	0	.	1977761	1988761	255,255,255
chr1	1988761	1988961	22_PromP	0	.	1988761	1988961	230,184,183
chr1	1988961	1989761	25_Quies	0	.	1988961	1989761	255,255,255
chr1	1989761	1989961	18_EnhAc	0	.	1989761	1989961	255,255,0
chr1	1989961	1994561	25_Quies	0	.	1989961	1994561	255,255,255
chr1	1994561	1995161	24_ReprPC	0	.	1994561	1995161	128,128,128
chr1	1995161	1996361	25_Quies	0	.	1995161	1996361	255,255,255
chr1	1996361	1996561	19_DNase	0	.	1996361	1996561	255,255,102
chr1	1996561	2000161	25_Quies	0	.	1996561	2000161	255,255,255
chr1	2000161	2003561	24_ReprPC	0	.	2000161	2003561	128,128,128
chr1	2003561	2004161	23_PromBiv	0	.	2003561	2004161	112,48,160
chr1	2004161	2006361	24_ReprPC	0	.	2004161	2006361	128,128,128
chr1	2006361	2008961	25_Quies	0	.	2006361	2008961	255,255,255
chr1	2008961	2011961	24_ReprPC	0	.	2008961	2011961	128,128,128
chr1	2011961	2013361	25_Quies	0	.	2011961	2013361	255,255,255
chr1	2013361	2025561	24_ReprPC	0	.	2013361	2025561	128,128,128
chr1	2025561	2025961	23_PromBiv	0	.	2025561	2025961	112,48,160
chr1	2025961	2026761	24_ReprPC	0	.	2025961	2026761	128,128,128
chr1	2026761	2029961	25_Quies	0	.	2026761	2029961	255,255,255
chr1	2029961	2034161	24_ReprPC	0	.	2029961	2034161	128,128,128
chr1	2034161	2036361	25_Quies	0	.	2034161	2036361	255,255,255
chr1	2036361	2044361	24_ReprPC	0	.	2036361	2044361	128,128,128
chr1	2044361	2044561	25_Quies	0	.	2044361	2044561	255,255,255
chr1	2044561	2045361	16_EnhW1	0	.	2044561	2045361	255,255,0
chr1	2045361	2049761	24_ReprPC	0	.	2045361	2049761	128,128,128
chr1	2049761	2050361	23_PromBiv	0	.	2049761	2050361	112,48,160
chr1	2050361	2050561	24_ReprPC	0	.	2050361	2050561	128,128,128
chr1	2050561	2051361	23_PromBiv	0	.	2050561	2051361	112,48,160
chr1	2051361	2054161	24_ReprPC	0	.	2051361	2054161	128,128,128
chr1	2054161	2071761	25_Quies	0	.	2054161	2071761	255,255,255
chr1	2071761	2073361	24_ReprPC	0	.	2071761	2073361	128,128,128
chr1	2073361	2074361	23_PromBiv	0	.	2073361	2074361	112,48,160
chr1	2074361	2076361	24_ReprPC	0	.	2074361	2076361	128,128,128
chr1	2076361	2076961	25_Quies	0	.	2076361	2076961	255,255,255
chr1	2076961	2079961	21_Het	0	.	2076961	2079961	138,145,208
chr1	2079961	2086561	25_Quies	0	.	2079961	2086561	255,255,255
chr1	2086561	2088161	24_ReprPC	0	.	2086561	2088161	128,128,128
chr1	2088161	2088361	23_PromBiv	0	.	2088161	2088361	112,48,160
chr1	2088361	2088961	14_EnhA2	0	.	2088361	2088961	255,195,77
chr1	2088961	2089361	18_EnhAc	0	.	2088961	2089361	255,255,0
chr1	2089361	2090161	25_Quies	0	.	2089361	2090161	255,255,255
chr1	2090161	2091761	24_ReprPC	0	.	2090161	2091761	128,128,128
chr1	2091761	2091961	19_DNase	0	.	2091761	2091961	255,255,102
chr1	2091961	2096761	25_Quies	0	.	2091961	2096761	255,255,255
chr1	2096761	2097761	21_Het	0	.	2096761	2097761	138,145,208
chr1	2097761	2099961	25_Quies	0	.	2097761	2099961	255,255,255
chr1	2099961	2100761	24_ReprPC	0	.	2099961	2100761	128,128,128
chr1	2100761	2103361	25_Quies	0	.	2100761	2103361	255,255,255
chr1	2103361	2103961	24_ReprPC	0	.	2103361	2103961	128,128,128
chr1	2103961	2108761	25_Quies	0	.	2103961	2108761	255,255,255
chr1	2108761	2108961	19_DNase	0	.	2108761	2108961	255,255,102
chr1	2108961	2113361	25_Quies	0	.	2108961	2113361	255,255,255
chr1	2113361	2115761	24_ReprPC	0	.	2113361	2115761	128,128,128
chr1	2115761	2116761	23_PromBiv	0	.	2115761	2116761	112,48,160
chr1	2116761	2117561	24_ReprPC	0	.	2116761	2117561	128,128,128
chr1	2117561	2127561	25_Quies	0	.	2117561	2127561	255,255,255
chr1	2127561	2128561	24_ReprPC	0	.	2127561	2128561	128,128,128
chr1	2128561	2131561	25_Quies	0	.	2128561	2131561	255,255,255
chr1	2131561	2131961	17_EnhW2	0	.	2131561	2131961	255,255,0
chr1	2131961	2132161	15_EnhAF	0	.	2131961	2132161	255,195,77
chr1	2132161	2133161	2_PromU	0	.	2132161	2133161	255,69,0
chr1	2133161	2133561	1_TssA	0	.	2133161	2133561	255,0,0
chr1	2133561	2134161	2_PromU	0	.	2133561	2134161	255,69,0
chr1	2134161	2134961	18_EnhAc	0	.	2134161	2134961	255,255,0
chr1	2134961	2135161	15_EnhAF	0	.	2134961	2135161	255,195,77
chr1	2135161	2135961	13_EnhA1	0	.	2135161	2135961	255,195,77
chr1	2135961	2136361	15_EnhAF	0	.	2135961	2136361	255,195,77
chr1	2136361	2137361	25_Quies	0	.	2136361	2137361	255,255,255
chr1	2137361	2138561	24_ReprPC	0	.	2137361	2138561	128,128,128
chr1	2138561	2139761	25_Quies	0	.	2138561	2139761	255,255,255
chr1	2139761	2140161	19_DNase	0	.	2139761	2140161	255,255,102
chr1	2140161	2140361	17_EnhW2	0	.	2140161	2140361	255,255,0
chr1	2140361	2140561	15_EnhAF	0	.	2140361	2140561	255,195,77
chr1	2140561	2162961	25_Quies	0	.	2140561	2162961	255,255,255
chr1	2162961	2163561	24_ReprPC	0	.	2162961	2163561	128,128,128
chr1	2163561	2170161	25_Quies	0	.	2163561	2170161	255,255,255
chr1	2170161	2170361	17_EnhW2	0	.	2170161	2170361	255,255,0
chr1	2170361	2170561	19_DNase	0	.	2170361	2170561	255,255,102
chr1	2170561	2174361	25_Quies	0	.	2170561	2174361	255,255,255
chr1	2174361	2175161	16_EnhW1	0	.	2174361	2175161	255,255,0
chr1	2175161	2175761	25_Quies	0	.	2175161	2175761	255,255,255
chr1	2175761	2176361	24_ReprPC	0	.	2175761	2176361	128,128,128
chr1	2176361	2176761	25_Quies	0	.	2176361	2176761	255,255,255
chr1	2176761	2184761	8_TxWk	0	.	2176761	2184761	0,150,0
chr1	2184761	2185561	7_Tx3'	0	.	2184761	2185561	0,128,0
chr1	2185561	2186561	8_TxWk	0	.	2185561	2186561	0,150,0
chr1	2186561	2186961	7_Tx3'	0	.	2186561	2186961	0,128,0
chr1	2186961	2188961	8_TxWk	0	.	2186961	2188961	0,150,0
chr1	2188961	2189161	14_EnhA2	0	.	2188961	2189161	255,195,77
chr1	2189161	2189561	2_PromU	0	.	2189161	2189561	255,69,0
chr1	2189561	2189761	1_TssA	0	.	2189561	2189761	255,0,0
chr1	2189761	2189961	2_PromU	0	.	2189761	2189961	255,69,0
chr1	2189961	2190361	3_PromD1	0	.	2189961	2190361	255,69,0
chr1	2190361	2191161	9_TxReg	0	.	2190361	2191161	194,225,5
chr1	2191161	2191361	10_TxEnh5'	0	.	2191161	2191361	194,225,5
chr1	2191361	2191561	12_TxEnhW	0	.	2191361	2191561	194,225,5
chr1	2191561	2191761	5_Tx5'	0	.	2191561	2191761	0,128,0
chr1	2191761	2191961	10_TxEnh5'	0	.	2191761	2191961	194,225,5
chr1	2191961	2193961	4_PromD2	0	.	2191961	2193961	255,69,0
chr1	2193961	2194361	3_PromD1	0	.	2193961	2194361	255,69,0
chr1	2194361	2195161	1_TssA	0	.	2194361	2195161	255,0,0
chr1	2195161	2195761	2_PromU	0	.	2195161	2195761	255,69,0
chr1	2195761	2195961	13_EnhA1	0	.	2195761	2195961	255,195,77
chr1	2195961	2196161	15_EnhAF	0	.	2195961	2196161	255,195,77
chr1	2196161	2196761	8_TxWk	0	.	2196161	2196761	0,150,0
chr1	2196761	2198161	25_Quies	0	.	2196761	2198161	255,255,255
chr1	2198161	2198361	8_TxWk	0	.	2198161	2198361	0,150,0
chr1	2198361	2198561	17_EnhW2	0	.	2198361	2198561	255,255,0
chr1	2198561	2198761	15_EnhAF	0	.	2198561	2198761	255,195,77
chr1	2198761	2198961	13_EnhA1	0	.	2198761	2198961	255,195,77
chr1	2198961	2199961	2_PromU	0	.	2198961	2199961	255,69,0
chr1	2199961	2200361	22_PromP	0	.	2199961	2200361	230,184,183
chr1	2200361	2200961	4_PromD2	0	.	2200361	2200961	255,69,0
chr1	2200961	2201161	12_TxEnhW	0	.	2200961	2201161	194,225,5
chr1	2201161	2203761	8_TxWk	0	.	2201161	2203761	0,150,0
chr1	2203761	2203961	15_EnhAF	0	.	2203761	2203961	255,195,77
chr1	2203961	2204161	14_EnhA2	0	.	2203961	2204161	255,195,77
chr1	2204161	2204761	2_PromU	0	.	2204161	2204761	255,69,0
chr1	2204761	2204961	1_TssA	0	.	2204761	2204961	255,0,0
chr1	2204961	2205361	22_PromP	0	.	2204961	2205361	230,184,183
chr1	2205361	2205961	2_PromU	0	.	2205361	2205961	255,69,0
chr1	2205961	2206161	14_EnhA2	0	.	2205961	2206161	255,195,77
chr1	2206161	2206361	15_EnhAF	0	.	2206161	2206361	255,195,77
chr1	2206361	2206761	17_EnhW2	0	.	2206361	2206761	255,255,0
chr1	2206761	2206961	15_EnhAF	0	.	2206761	2206961	255,195,77
chr1	2206961	2207361	13_EnhA1	0	.	2206961	2207361	255,195,77
chr1	2207361	2208761	2_PromU	0	.	2207361	2208761	255,69,0
chr1	2208761	2209161	13_EnhA1	0	.	2208761	2209161	255,195,77
chr1	2209161	2210161	15_EnhAF	0	.	2209161	2210161	255,195,77
chr1	2210161	2211961	25_Quies	0	.	2210161	2211961	255,255,255
chr1	2211961	2212161	22_PromP	0	.	2211961	2212161	230,184,183
chr1	2212161	2215161	2_PromU	0	.	2212161	2215161	255,69,0
chr1	2215161	2215561	15_EnhAF	0	.	2215161	2215561	255,195,77
chr1	2215561	2226361	25_Quies	0	.	2215561	2226361	255,255,255
chr1	2226361	2226561	22_PromP	0	.	2226361	2226561	230,184,183
chr1	2226561	2226761	4_PromD2	0	.	2226561	2226761	255,69,0
chr1	2226761	2227561	3_PromD1	0	.	2226761	2227561	255,69,0
chr1	2227561	2227761	1_TssA	0	.	2227561	2227761	255,0,0
chr1	2227761	2228161	22_PromP	0	.	2227761	2228161	230,184,183
chr1	2228161	2228761	4_PromD2	0	.	2228161	2228761	255,69,0
chr1	2228761	2228961	3_PromD1	0	.	2228761	2228961	255,69,0
chr1	2228961	2235561	9_TxReg	0	.	2228961	2235561	194,225,5
chr1	2235561	2236361	10_TxEnh5'	0	.	2235561	2236361	194,225,5
chr1	2236361	2236561	12_TxEnhW	0	.	2236361	2236561	194,225,5
chr1	2236561	2236761	5_Tx5'	0	.	2236561	2236761	0,128,0
chr1	2236761	2238761	10_TxEnh5'	0	.	2236761	2238761	194,225,5
chr1	2238761	2239361	12_TxEnhW	0	.	2238761	2239361	194,225,5
chr1	2239361	2240161	10_TxEnh5'	0	.	2239361	2240161	194,225,5
chr1	2240161	2240561	9_TxReg	0	.	2240161	2240561	194,225,5
chr1	2240561	2240961	10_TxEnh5'	0	.	2240561	2240961	194,225,5
chr1	2240961	2241761	12_TxEnhW	0	.	2240961	2241761	194,225,5
chr1	2241761	2242561	10_TxEnh5'	0	.	2241761	2242561	194,225,5
chr1	2242561	2242961	12_TxEnhW	0	.	2242561	2242961	194,225,5
chr1	2242961	2243961	10_TxEnh5'	0	.	2242961	2243961	194,225,5
chr1	2243961	2245561	5_Tx5'	0	.	2243961	2245561	0,128,0
chr1	2245561	2245961	12_TxEnhW	0	.	2245561	2245961	194,225,5
chr1	2245961	2246161	10_TxEnh5'	0	.	2245961	2246161	194,225,5
chr1	2246161	2246961	9_TxReg	0	.	2246161	2246961	194,225,5
chr1	2246961	2247361	12_TxEnhW	0	.	2246961	2247361	194,225,5
chr1	2247361	2249761	10_TxEnh5'	0	.	2247361	2249761	194,225,5
chr1	2249761	2250361	12_TxEnhW	0	.	2249761	2250361	194,225,5
chr1	2250361	2250761	10_TxEnh5'	0	.	2250361	2250761	194,225,5
chr1	2250761	2252161	12_TxEnhW	0	.	2250761	2252161	194,225,5
chr1	2252161	2252361	5_Tx5'	0	.	2252161	2252361	0,128,0
chr1	2252361	2254561	6_Tx	0	.	2252361	2254561	0,128,0
chr1	2254561	2257561	10_TxEnh5'	0	.	2254561	2257561	194,225,5
chr1	2257561	2258561	12_TxEnhW	0	.	2257561	2258561	194,225,5
chr1	2258561	2259761	5_Tx5'	0	.	2258561	2259761	0,128,0
chr1	2259761	2259961	12_TxEnhW	0	.	2259761	2259961	194,225,5
chr1	2259961	2265161	5_Tx5'	0	.	2259961	2265161	0,128,0
chr1	2265161	2265361	12_TxEnhW	0	.	2265161	2265361	194,225,5
chr1	2265361	2266161	5_Tx5'	0	.	2265361	2266161	0,128,0
chr1	2266161	2266361	12_TxEnhW	0	.	2266161	2266361	194,225,5
chr1	2266361	2266761	10_TxEnh5'	0	.	2266361	2266761	194,225,5
chr1	2266761	2267361	12_TxEnhW	0	.	2266761	2267361	194,225,5
chr1	2267361	2267961	10_TxEnh5'	0	.	2267361	2267961	194,225,5
chr1	2267961	2269361	12_TxEnhW	0	.	2267961	2269361	194,225,5
chr1	2269361	2269761	10_TxEnh5'	0	.	2269361	2269761	194,225,5
chr1	2269761	2269961	12_TxEnhW	0	.	2269761	2269961	194,225,5
chr1	2269961	2270161	10_TxEnh5'	0	.	2269961	2270161	194,225,5
chr1	2270161	2271161	9_TxReg	0	.	2270161	2271161	194,225,5
chr1	2271161	2272561	10_TxEnh5'	0	.	2271161	2272561	194,225,5
chr1	2272561	2272961	12_TxEnhW	0	.	2272561	2272961	194,225,5
chr1	2272961	2278161	10_TxEnh5'	0	.	2272961	2278161	194,225,5
chr1	2278161	2280161	9_TxReg	0	.	2278161	2280161	194,225,5
chr1	2280161	2280361	10_TxEnh5'	0	.	2280161	2280361	194,225,5
chr1	2280361	2280561	12_TxEnhW	0	.	2280361	2280561	194,225,5
chr1	2280561	2282561	8_TxWk	0	.	2280561	2282561	0,150,0
chr1	2282561	2283361	6_Tx	0	.	2282561	2283361	0,128,0
chr1	2283361	2283561	5_Tx5'	0	.	2283361	2283561	0,128,0
chr1	2283561	2284161	12_TxEnhW	0	.	2283561	2284161	194,225,5
chr1	2284161	2284761	10_TxEnh5'	0	.	2284161	2284761	194,225,5
chr1	2284761	2286761	5_Tx5'	0	.	2284761	2286761	0,128,0
chr1	2286761	2286961	12_TxEnhW	0	.	2286761	2286961	194,225,5
chr1	2286961	2288361	5_Tx5'	0	.	2286961	2288361	0,128,0
chr1	2288361	2288561	12_TxEnhW	0	.	2288361	2288561	194,225,5
chr1	2288561	2289761	10_TxEnh5'	0	.	2288561	2289761	194,225,5
chr1	2289761	2292361	9_TxReg	0	.	2289761	2292361	194,225,5
chr1	2292361	2294161	10_TxEnh5'	0	.	2292361	2294161	194,225,5
chr1	2294161	2294761	9_TxReg	0	.	2294161	2294761	194,225,5
chr1	2294761	2295161	10_TxEnh5'	0	.	2294761	2295161	194,225,5
chr1	2295161	2295561	12_TxEnhW	0	.	2295161	2295561	194,225,5
chr1	2295561	2296161	10_TxEnh5'	0	.	2295561	2296161	194,225,5
chr1	2296161	2296361	12_TxEnhW	0	.	2296161	2296361	194,225,5
chr1	2296361	2297161	10_TxEnh5'	0	.	2296361	2297161	194,225,5
chr1	2297161	2298361	6_Tx	0	.	2297161	2298361	0,128,0
chr1	2298361	2298561	12_TxEnhW	0	.	2298361	2298561	194,225,5
chr1	2298561	2298961	10_TxEnh5'	0	.	2298561	2298961	194,225,5
chr1	2298961	2301561	9_TxReg	0	.	2298961	2301561	194,225,5
chr1	2301561	2302561	10_TxEnh5'	0	.	2301561	2302561	194,225,5
chr1	2302561	2306161	6_Tx	0	.	2302561	2306161	0,128,0
chr1	2306161	2308161	7_Tx3'	0	.	2306161	2308161	0,128,0
chr1	2308161	2309361	6_Tx	0	.	2308161	2309361	0,128,0
chr1	2309361	2310161	8_TxWk	0	.	2309361	2310161	0,150,0
chr1	2310161	2310961	11_TxEnh3'	0	.	2310161	2310961	194,225,5
chr1	2310961	2311361	15_EnhAF	0	.	2310961	2311361	255,195,77
chr1	2311361	2312161	13_EnhA1	0	.	2311361	2312161	255,195,77
chr1	2312161	2313761	15_EnhAF	0	.	2312161	2313761	255,195,77
chr1	2313761	2314161	13_EnhA1	0	.	2313761	2314161	255,195,77
chr1	2314161	2314761	3_PromD1	0	.	2314161	2314761	255,69,0
chr1	2314761	2315361	1_TssA	0	.	2314761	2315361	255,0,0
chr1	2315361	2315761	2_PromU	0	.	2315361	2315761	255,69,0
chr1	2315761	2315961	13_EnhA1	0	.	2315761	2315961	255,195,77
chr1	2315961	2316161	15_EnhAF	0	.	2315961	2316161	255,195,77
chr1	2316161	2316761	13_EnhA1	0	.	2316161	2316761	255,195,77
chr1	2316761	2317161	15_EnhAF	0	.	2316761	2317161	255,195,77
chr1	2317161	2317361	17_EnhW2	0	.	2317161	2317361	255,255,0
chr1	2317361	2318761	8_TxWk	0	.	2317361	2318761	0,150,0
chr1	2318761	2318961	17_EnhW2	0	.	2318761	2318961	255,255,0
chr1	2318961	2320561	8_TxWk	0	.	2318961	2320561	0,150,0
chr1	2320561	2320761	17_EnhW2	0	.	2320561	2320761	255,255,0
chr1	2320761	2321561	15_EnhAF	0	.	2320761	2321561	255,195,77
chr1	2321561	2321961	13_EnhA1	0	.	2321561	2321961	255,195,77
chr1	2321961	2322761	2_PromU	0	.	2321961	2322761	255,69,0
chr1	2322761	2323361	23_PromBiv	0	.	2322761	2323361	112,48,160
chr1	2323361	2325561	24_ReprPC	0	.	2323361	2325561	128,128,128
chr1	2325561	2329961	25_Quies	0	.	2325561	2329961	255,255,255
chr1	2329961	2330161	16_EnhW1	0	.	2329961	2330161	255,255,0
chr1	2330161	2331361	2_PromU	0	.	2330161	2331361	255,69,0
chr1	2331361	2331761	15_EnhAF	0	.	2331361	2331761	255,195,77
chr1	2331761	2337561	25_Quies	0	.	2331761	2337561	255,255,255
chr1	2337561	2339361	24_ReprPC	0	.	2337561	2339361	128,128,128
chr1	2339361	2348361	25_Quies	0	.	2339361	2348361	255,255,255
chr1	2348361	2349161	24_ReprPC	0	.	2348361	2349161	128,128,128
chr1	2349161	2351361	25_Quies	0	.	2349161	2351361	255,255,255
chr1	2351361	2353961	24_ReprPC	0	.	2351361	2353961	128,128,128
chr1	2353961	2354361	25_Quies	0	.	2353961	2354361	255,255,255
chr1	2354361	2355961	24_ReprPC	0	.	2354361	2355961	128,128,128
chr1	2355961	2381361	25_Quies	0	.	2355961	2381361	255,255,255
chr1	2381361	2381761	17_EnhW2	0	.	2381361	2381761	255,255,0
chr1	2381761	2381961	16_EnhW1	0	.	2381761	2381961	255,255,0
chr1	2381961	2382161	14_EnhA2	0	.	2381961	2382161	255,195,77
chr1	2382161	2382361	17_EnhW2	0	.	2382161	2382361	255,255,0
chr1	2382361	2386761	8_TxWk	0	.	2382361	2386761	0,150,0
chr1	2386761	2388361	7_Tx3'	0	.	2386761	2388361	0,128,0
chr1	2388361	2390161	8_TxWk	0	.	2388361	2390161	0,150,0
chr1	2390161	2390961	4_PromD2	0	.	2390161	2390961	255,69,0
chr1	2390961	2391561	3_PromD1	0	.	2390961	2391561	255,69,0
chr1	2391561	2391761	1_TssA	0	.	2391561	2391761	255,0,0
chr1	2391761	2392361	3_PromD1	0	.	2391761	2392361	255,69,0
chr1	2392361	2393761	9_TxReg	0	.	2392361	2393761	194,225,5
chr1	2393761	2395561	10_TxEnh5'	0	.	2393761	2395561	194,225,5
chr1	2395561	2398361	6_Tx	0	.	2395561	2398361	0,128,0
chr1	2398361	2398761	8_TxWk	0	.	2398361	2398761	0,150,0
chr1	2398761	2401161	6_Tx	0	.	2398761	2401161	0,128,0
chr1	2401161	2401561	5_Tx5'	0	.	2401161	2401561	0,128,0
chr1	2401561	2403161	6_Tx	0	.	2401561	2403161	0,128,0
chr1	2403161	2403961	7_Tx3'	0	.	2403161	2403961	0,128,0
chr1	2403961	2404761	6_Tx	0	.	2403961	2404761	0,128,0
chr1	2404761	2406961	11_TxEnh3'	0	.	2404761	2406961	194,225,5
chr1	2406961	2410561	7_Tx3'	0	.	2406961	2410561	0,128,0
chr1	2410561	2410961	8_TxWk	0	.	2410561	2410961	0,150,0
chr1	2410961	2411561	17_EnhW2	0	.	2410961	2411561	255,255,0
chr1	2411561	2411761	4_PromD2	0	.	2411561	2411761	255,69,0
chr1	2411761	2412561	3_PromD1	0	.	2411761	2412561	255,69,0
chr1	2412561	2412761	1_TssA	0	.	2412561	2412761	255,0,0
chr1	2412761	2413361	3_PromD1	0	.	2412761	2413361	255,69,0
chr1	2413361	2413561	2_PromU	0	.	2413361	2413561	255,69,0
chr1	2413561	2414161	13_EnhA1	0	.	2413561	2414161	255,195,77
chr1	2414161	2414761	2_PromU	0	.	2414161	2414761	255,69,0
chr1	2414761	2414961	16_EnhW1	0	.	2414761	2414961	255,255,0
chr1	2414961	2415961	25_Quies	0	.	2414961	2415961	255,255,255
chr1	2415961	2420761	24_ReprPC	0	.	2415961	2420761	128,128,128
chr1	2420761	2423161	25_Quies	0	.	2420761	2423161	255,255,255
chr1	2423161	2423961	24_ReprPC	0	.	2423161	2423961	128,128,128
chr1	2423961	2425761	25_Quies	0	.	2423961	2425761	255,255,255
chr1	2425761	2443161	24_ReprPC	0	.	2425761	2443161	128,128,128
chr1	2443161	2444761	23_PromBiv	0	.	2443161	2444761	112,48,160
chr1	2444761	2446561	24_ReprPC	0	.	2444761	2446561	128,128,128
chr1	2446561	2447761	23_PromBiv	0	.	2446561	2447761	112,48,160
chr1	2447761	2448161	14_EnhA2	0	.	2447761	2448161	255,195,77
chr1	2448161	2448361	17_EnhW2	0	.	2448161	2448361	255,255,0
chr1	2448361	2448561	15_EnhAF	0	.	2448361	2448561	255,195,77
chr1	2448561	2449561	8_TxWk	0	.	2448561	2449561	0,150,0
chr1	2449561	2449761	17_EnhW2	0	.	2449561	2449761	255,255,0
chr1	2449761	2450161	15_EnhAF	0	.	2449761	2450161	255,195,77
chr1	2450161	2450761	17_EnhW2	0	.	2450161	2450761	255,255,0
chr1	2450761	2451161	15_EnhAF	0	.	2450761	2451161	255,195,77
chr1	2451161	2451761	13_EnhA1	0	.	2451161	2451761	255,195,77
chr1	2451761	2451961	15_EnhAF	0	.	2451761	2451961	255,195,77
chr1	2451961	2452961	2_PromU	0	.	2451961	2452961	255,69,0
chr1	2452961	2453361	13_EnhA1	0	.	2452961	2453361	255,195,77
chr1	2453361	2453761	15_EnhAF	0	.	2453361	2453761	255,195,77
chr1	2453761	2454161	17_EnhW2	0	.	2453761	2454161	255,255,0
chr1	2454161	2455961	25_Quies	0	.	2454161	2455961	255,255,255
chr1	2455961	2456161	19_DNase	0	.	2455961	2456161	255,255,102
chr1	2456161	2459761	25_Quies	0	.	2456161	2459761	255,255,255
chr1	2459761	2460361	17_EnhW2	0	.	2459761	2460361	255,255,0
chr1	2460361	2463561	24_ReprPC	0	.	2460361	2463561	128,128,128
chr1	2463561	2463961	23_PromBiv	0	.	2463561	2463961	112,48,160
chr1	2463961	2467361	24_ReprPC	0	.	2463961	2467361	128,128,128
chr1	2467361	2467561	23_PromBiv	0	.	2467361	2467561	112,48,160
chr1	2467561	2474161	24_ReprPC	0	.	2467561	2474161	128,128,128
chr1	2474161	2474561	25_Quies	0	.	2474161	2474561	255,255,255
chr1	2474561	2475161	17_EnhW2	0	.	2474561	2475161	255,255,0
chr1	2475161	2479161	24_ReprPC	0	.	2475161	2479161	128,128,128
chr1	2479161	2487561	25_Quies	0	.	2479161	2487561	255,255,255
chr1	2487561	2494361	24_ReprPC	0	.	2487561	2494361	128,128,128
chr1	2494361	2494561	17_EnhW2	0	.	2494361	2494561	255,255,0
chr1	2494561	2496961	25_Quies	0	.	2494561	2496961	255,255,255
chr1	2496961	2505361	24_ReprPC	0	.	2496961	2505361	128,128,128
chr1	2505361	2506561	25_Quies	0	.	2505361	2506561	255,255,255
chr1	2506561	2507161	17_EnhW2	0	.	2506561	2507161	255,255,0
chr1	2507161	2507361	11_TxEnh3'	0	.	2507161	2507361	194,225,5
chr1	2507361	2521161	7_Tx3'	0	.	2507361	2521161	0,128,0
chr1	2521161	2521961	6_Tx	0	.	2521161	2521961	0,128,0
chr1	2521961	2522761	5_Tx5'	0	.	2521961	2522761	0,128,0
chr1	2522761	2522961	12_TxEnhW	0	.	2522761	2522961	194,225,5
chr1	2522961	2523161	10_TxEnh5'	0	.	2522961	2523161	194,225,5
chr1	2523161	2525561	9_TxReg	0	.	2523161	2525561	194,225,5
chr1	2525561	2526161	3_PromD1	0	.	2525561	2526161	255,69,0
chr1	2526161	2526761	1_TssA	0	.	2526161	2526761	255,0,0
chr1	2526761	2527161	2_PromU	0	.	2526761	2527161	255,69,0
chr1	2527161	2527361	23_PromBiv	0	.	2527161	2527361	112,48,160
chr1	2527361	2529161	24_ReprPC	0	.	2527361	2529161	128,128,128
chr1	2529161	2530561	23_PromBiv	0	.	2529161	2530561	112,48,160
chr1	2530561	2532961	24_ReprPC	0	.	2530561	2532961	128,128,128
chr1	2532961	2535161	23_PromBiv	0	.	2532961	2535161	112,48,160
chr1	2535161	2535561	14_EnhA2	0	.	2535161	2535561	255,195,77
chr1	2535561	2535961	23_PromBiv	0	.	2535561	2535961	112,48,160
chr1	2535961	2542161	24_ReprPC	0	.	2535961	2542161	128,128,128
chr1	2542161	2543161	25_Quies	0	.	2542161	2543161	255,255,255
chr1	2543161	2543561	17_EnhW2	0	.	2543161	2543561	255,255,0
chr1	2543561	2543761	16_EnhW1	0	.	2543561	2543761	255,255,0
chr1	2543761	2544161	14_EnhA2	0	.	2543761	2544161	255,195,77
chr1	2544161	2544761	15_EnhAF	0	.	2544161	2544761	255,195,77
chr1	2544761	2545761	17_EnhW2	0	.	2544761	2545761	255,255,0
chr1	2545761	2545961	16_EnhW1	0	.	2545761	2545961	255,255,0
chr1	2545961	2546161	2_PromU	0	.	2545961	2546161	255,69,0
chr1	2546161	2546361	22_PromP	0	.	2546161	2546361	230,184,183
chr1	2546361	2547561	2_PromU	0	.	2546361	2547561	255,69,0
chr1	2547561	2548361	14_EnhA2	0	.	2547561	2548361	255,195,77
chr1	2548361	2548561	13_EnhA1	0	.	2548361	2548561	255,195,77
chr1	2548561	2548961	14_EnhA2	0	.	2548561	2548961	255,195,77
chr1	2548961	2549161	13_EnhA1	0	.	2548961	2549161	255,195,77
chr1	2549161	2549561	15_EnhAF	0	.	2549161	2549561	255,195,77
chr1	2549561	2555561	25_Quies	0	.	2549561	2555561	255,255,255
chr1	2555561	2555761	16_EnhW1	0	.	2555561	2555761	255,255,0
chr1	2555761	2557161	2_PromU	0	.	2555761	2557161	255,69,0
chr1	2557161	2557761	16_EnhW1	0	.	2557161	2557761	255,255,0
chr1	2557761	2558561	8_TxWk	0	.	2557761	2558561	0,150,0
chr1	2558561	2559161	7_Tx3'	0	.	2558561	2559161	0,128,0
chr1	2559161	2559761	8_TxWk	0	.	2559161	2559761	0,150,0
chr1	2559761	2560161	7_Tx3'	0	.	2559761	2560161	0,128,0
chr1	2560161	2561761	8_TxWk	0	.	2560161	2561761	0,150,0
chr1	2561761	2562361	7_Tx3'	0	.	2561761	2562361	0,128,0
chr1	2562361	2564761	8_TxWk	0	.	2562361	2564761	0,150,0
chr1	2564761	2568161	24_ReprPC	0	.	2564761	2568161	128,128,128
chr1	2568161	2568561	25_Quies	0	.	2568161	2568561	255,255,255
chr1	2568561	2571561	24_ReprPC	0	.	2568561	2571561	128,128,128
chr1	2571561	2573161	25_Quies	0	.	2571561	2573161	255,255,255
chr1	2573161	2574161	24_ReprPC	0	.	2573161	2574161	128,128,128
chr1	2574161	2575961	25_Quies	0	.	2574161	2575961	255,255,255
chr1	2575961	2576161	19_DNase	0	.	2575961	2576161	255,255,102
chr1	2576161	2576561	18_EnhAc	0	.	2576161	2576561	255,255,0
chr1	2576561	2577961	8_TxWk	0	.	2576561	2577961	0,150,0
chr1	2577961	2578161	18_EnhAc	0	.	2577961	2578161	255,255,0
chr1	2578161	2578561	15_EnhAF	0	.	2578161	2578561	255,195,77
chr1	2578561	2578761	19_DNase	0	.	2578561	2578761	255,255,102
chr1	2578761	2583561	25_Quies	0	.	2578761	2583561	255,255,255
chr1	2583561	2583961	17_EnhW2	0	.	2583561	2583961	255,255,0
chr1	2583961	2584361	14_EnhA2	0	.	2583961	2584361	255,195,77
chr1	2584361	2584761	17_EnhW2	0	.	2584361	2584761	255,255,0
chr1	2584761	2584961	15_EnhAF	0	.	2584761	2584961	255,195,77
chr1	2584961	2585161	14_EnhA2	0	.	2584961	2585161	255,195,77
chr1	2585161	2585361	13_EnhA1	0	.	2585161	2585361	255,195,77
chr1	2585361	2585761	2_PromU	0	.	2585361	2585761	255,69,0
chr1	2585761	2586161	3_PromD1	0	.	2585761	2586161	255,69,0
chr1	2586161	2587161	1_TssA	0	.	2586161	2587161	255,0,0
chr1	2587161	2587761	3_PromD1	0	.	2587161	2587761	255,69,0
chr1	2587761	2588161	4_PromD2	0	.	2587761	2588161	255,69,0
chr1	2588161	2588561	8_TxWk	0	.	2588161	2588561	0,150,0
chr1	2588561	2590161	7_Tx3'	0	.	2588561	2590161	0,128,0
chr1	2590161	2593361	8_TxWk	0	.	2590161	2593361	0,150,0
chr1	2593361	2593961	17_EnhW2	0	.	2593361	2593961	255,255,0
chr1	2593961	2594561	16_EnhW1	0	.	2593961	2594561	255,255,0
chr1	2594561	2601961	25_Quies	0	.	2594561	2601961	255,255,255
chr1	2601961	2603561	24_ReprPC	0	.	2601961	2603561	128,128,128
chr1	2603561	2609561	25_Quies	0	.	2603561	2609561	255,255,255
chr1	2609561	2610961	24_ReprPC	0	.	2609561	2610961	128,128,128
chr1	2610961	2611361	23_PromBiv	0	.	2610961	2611361	112,48,160
chr1	2611361	2611561	19_DNase	0	.	2611361	2611561	255,255,102
chr1	2611561	2616561	25_Quies	0	.	2611561	2616561	255,255,255
chr1	2616561	2616761	21_Het	0	.	2616561	2616761	138,145,208
chr1	2616761	2623761	25_Quies	0	.	2616761	2623761	255,255,255
chr1	2623761	2631961	24_ReprPC	0	.	2623761	2631961	128,128,128
chr1	2631961	2633761	25_Quies	0	.	2631961	2633761	255,255,255
chr1	2633761	2638761	24_ReprPC	0	.	2633761	2638761	128,128,128
chr1	2638761	2641361	25_Quies	0	.	2638761	2641361	255,255,255
chr1	2641361	2641561	17_EnhW2	0	.	2641361	2641561	255,255,0
chr1	2641561	2641961	16_EnhW1	0	.	2641561	2641961	255,255,0
chr1	2641961	2642161	2_PromU	0	.	2641961	2642161	255,69,0
chr1	2642161	2643161	3_PromD1	0	.	2642161	2643161	255,69,0
chr1	2643161	2643361	1_TssA	0	.	2643161	2643361	255,0,0
chr1	2643361	2643761	2_PromU	0	.	2643361	2643761	255,69,0
chr1	2643761	2643961	16_EnhW1	0	.	2643761	2643961	255,255,0
chr1	2643961	2648161	25_Quies	0	.	2643961	2648161	255,255,255
chr1	2648161	2649561	21_Het	0	.	2648161	2649561	138,145,208
chr1	2649561	2652161	25_Quies	0	.	2649561	2652161	255,255,255
chr1	2652161	2656361	21_Het	0	.	2652161	2656361	138,145,208
chr1	2656361	2683361	25_Quies	0	.	2656361	2683361	255,255,255
chr1	2683361	2685161	21_Het	0	.	2683361	2685161	138,145,208
chr1	2685161	2687161	25_Quies	0	.	2685161	2687161	255,255,255
chr1	2687161	2692961	21_Het	0	.	2687161	2692961	138,145,208
chr1	2692961	2694761	25_Quies	0	.	2692961	2694761	255,255,255
chr1	2694761	2700561	21_Het	0	.	2694761	2700561	138,145,208
chr1	2700561	2702761	25_Quies	0	.	2700561	2702761	255,255,255
chr1	2767853	2772454	25_Quies	0	.	2767853	2772454	255,255,255
chr1	2772454	2773054	21_Het	0	.	2772454	2773054	138,145,208
chr1	2773054	2775854	25_Quies	0	.	2773054	2775854	255,255,255
chr1	2776054	2783255	25_Quies	0	.	2776054	2783255	255,255,255
chr1	2783255	2784255	21_Het	0	.	2783255	2784255	138,145,208
chr1	2784255	2784855	25_Quies	0	.	2784255	2784855	255,255,255
chr1	2785035	2785235	21_Het	0	.	2785035	2785235	138,145,208
chr1	2785235	2786235	25_Quies	0	.	2785235	2786235	255,255,255
chr1	2786235	2786435	21_Het	0	.	2786235	2786435	138,145,208
chr1	2786435	2786835	25_Quies	0	.	2786435	2786835	255,255,255
chr1	2786835	2791635	24_ReprPC	0	.	2786835	2791635	128,128,128
chr1	2791635	2800635	25_Quies	0	.	2791635	2800635	255,255,255
chr1	2800635	2801235	21_Het	0	.	2800635	2801235	138,145,208
chr1	2801235	2805635	25_Quies	0	.	2801235	2805635	255,255,255
chr1	2805635	2808035	24_ReprPC	0	.	2805635	2808035	128,128,128
chr1	2808035	2808235	25_Quies	0	.	2808035	2808235	255,255,255
chr1	2808235	2809835	21_Het	0	.	2808235	2809835	138,145,208
chr1	2809835	2812235	25_Quies	0	.	2809835	2812235	255,255,255
chr1	2812235	2813635	21_Het	0	.	2812235	2813635	138,145,208
chr1	2813635	2824035	25_Quies	0	.	2813635	2824035	255,255,255
chr1	2824035	2824635	24_ReprPC	0	.	2824035	2824635	128,128,128
chr1	2824635	2826835	25_Quies	0	.	2824635	2826835	255,255,255
chr1	2826835	2829035	21_Het	0	.	2826835	2829035	138,145,208
chr1	2829035	2831035	25_Quies	0	.	2829035	2831035	255,255,255
chr1	2831035	2832435	21_Het	0	.	2831035	2832435	138,145,208
chr1	2832435	2833035	25_Quies	0	.	2832435	2833035	255,255,255
chr1	2833035	2834435	24_ReprPC	0	.	2833035	2834435	128,128,128
chr1	2834435	2849235	25_Quies	0	.	2834435	2849235	255,255,255
chr1	2849235	2849635	24_ReprPC	0	.	2849235	2849635	128,128,128
chr1	2849635	2854035	25_Quies	0	.	2849635	2854035	255,255,255
chr1	2854035	2857235	24_ReprPC	0	.	2854035	2857235	128,128,128
chr1	2857235	2858835	25_Quies	0	.	2857235	2858835	255,255,255
chr1	2858835	2859835	21_Het	0	.	2858835	2859835	138,145,208
chr1	2859835	2861035	25_Quies	0	.	2859835	2861035	255,255,255
chr1	2861035	2868835	24_ReprPC	0	.	2861035	2868835	128,128,128
chr1	2868835	2869035	25_Quies	0	.	2868835	2869035	255,255,255
chr1	2869035	2872435	21_Het	0	.	2869035	2872435	138,145,208
chr1	2872435	2874835	25_Quies	0	.	2872435	2874835	255,255,255
chr1	2874835	2877235	24_ReprPC	0	.	2874835	2877235	128,128,128
chr1	2877235	2882035	25_Quies	0	.	2877235	2882035	255,255,255
chr1	2882035	2884035	24_ReprPC	0	.	2882035	2884035	128,128,128
chr1	2884035	2887635	25_Quies	0	.	2884035	2887635	255,255,255
chr1	2887635	2888835	21_Het	0	.	2887635	2888835	138,145,208
chr1	2888835	2891435	25_Quies	0	.	2888835	2891435	255,255,255
chr1	2891435	2893035	24_ReprPC	0	.	2891435	2893035	128,128,128
chr1	2893035	2893435	25_Quies	0	.	2893035	2893435	255,255,255
chr1	2893435	2894235	21_Het	0	.	2893435	2894235	138,145,208
chr1	2894235	2895435	25_Quies	0	.	2894235	2895435	255,255,255
chr1	2895435	2902435	21_Het	0	.	2895435	2902435	138,145,208
chr1	2902435	2903835	25_Quies	0	.	2902435	2903835	255,255,255
chr1	2903835	2904635	21_Het	0	.	2903835	2904635	138,145,208
chr1	2904635	2905435	25_Quies	0	.	2904635	2905435	255,255,255
chr1	2905435	2906835	24_ReprPC	0	.	2905435	2906835	128,128,128
chr1	2906835	2910235	25_Quies	0	.	2906835	2910235	255,255,255
chr1	2910235	2911435	21_Het	0	.	2910235	2911435	138,145,208
chr1	2911435	2913635	25_Quies	0	.	2911435	2913635	255,255,255
chr1	2913635	2917835	21_Het	0	.	2913635	2917835	138,145,208
chr1	2917835	2920235	25_Quies	0	.	2917835	2920235	255,255,255
chr1	2920235	2920835	24_ReprPC	0	.	2920235	2920835	128,128,128
chr1	2920835	2923835	25_Quies	0	.	2920835	2923835	255,255,255
chr1	2923835	2924235	21_Het	0	.	2923835	2924235	138,145,208
chr1	2924235	2927435	25_Quies	0	.	2924235	2927435	255,255,255
chr1	2927435	2933835	24_ReprPC	0	.	2927435	2933835	128,128,128
chr1	2933835	2937235	25_Quies	0	.	2933835	2937235	255,255,255
chr1	2937235	2938235	21_Het	0	.	2937235	2938235	138,145,208
chr1	2938235	2939835	25_Quies	0	.	2938235	2939835	255,255,255
chr1	2939835	2942835	21_Het	0	.	2939835	2942835	138,145,208
chr1	2942835	2944835	25_Quies	0	.	2942835	2944835	255,255,255
chr1	2944835	2945635	21_Het	0	.	2944835	2945635	138,145,208
chr1	2945635	2947035	25_Quies	0	.	2945635	2947035	255,255,255
chr1	2947035	2949435	24_ReprPC	0	.	2947035	2949435	128,128,128
chr1	2949435	2958835	25_Quies	0	.	2949435	2958835	255,255,255
chr1	2958835	2959635	21_Het	0	.	2958835	2959635	138,145,208
chr1	2959635	2960835	25_Quies	0	.	2959635	2960835	255,255,255
chr1	2960835	2962035	21_Het	0	.	2960835	2962035	138,145,208
chr1	2962035	2968835	25_Quies	0	.	2962035	2968835	255,255,255
chr1	2968835	2969235	24_ReprPC	0	.	2968835	2969235	128,128,128
chr1	2969235	2971436	25_Quies	0	.	2969235	2971436	255,255,255
chr1	2971436	2972036	21_Het	0	.	2971436	2972036	138,145,208
chr1	2972036	2972836	25_Quies	0	.	2972036	2972836	255,255,255
chr1	2972836	2973036	21_Het	0	.	2972836	2973036	138,145,208
chr1	2973036	2973636	25_Quies	0	.	2973036	2973636	255,255,255
chr1	2973636	2974436	24_ReprPC	0	.	2973636	2974436	128,128,128
chr1	2974436	2982236	25_Quies	0	.	2974436	2982236	255,255,255
chr1	2982236	2982836	24_ReprPC	0	.	2982236	2982836	128,128,128
chr1	2982836	2984636	25_Quies	0	.	2982836	2984636	255,255,255
chr1	2984636	2985236	24_ReprPC	0	.	2984636	2985236	128,128,128
chr1	2985236	2994036	25_Quies	0	.	2985236	2994036	255,255,255
chr1	2994036	2994636	21_Het	0	.	2994036	2994636	138,145,208
chr1	2994636	2999636	25_Quies	0	.	2994636	2999636	255,255,255
chr1	2999636	3001236	24_ReprPC	0	.	2999636	3001236	128,128,128
chr1	3001236	3003236	25_Quies	0	.	3001236	3003236	255,255,255
chr1	3003236	3005236	24_ReprPC	0	.	3003236	3005236	128,128,128
chr1	3005236	3007436	25_Quies	0	.	3005236	3007436	255,255,255
chr1	3007436	3009436	21_Het	0	.	3007436	3009436	138,145,208
chr1	3009436	3011236	25_Quies	0	.	3009436	3011236	255,255,255
chr1	3011236	3018036	24_ReprPC	0	.	3011236	3018036	128,128,128
chr1	3018036	3027236	25_Quies	0	.	3018036	3027236	255,255,255
chr1	3027236	3034036	24_ReprPC	0	.	3027236	3034036	128,128,128
chr1	3034036	3036436	25_Quies	0	.	3034036	3036436	255,255,255
chr1	3036436	3040436	24_ReprPC	0	.	3036436	3040436	128,128,128
chr1	3040436	3049236	25_Quies	0	.	3040436	3049236	255,255,255
chr1	3049236	3050236	24_ReprPC	0	.	3049236	3050236	128,128,128
chr1	3050236	3053636	25_Quies	0	.	3050236	3053636	255,255,255
chr1	3053636	3054836	24_ReprPC	0	.	3053636	3054836	128,128,128
chr1	3054836	3058236	25_Quies	0	.	3054836	3058236	255,255,255
chr1	3058236	3066636	24_ReprPC	0	.	3058236	3066636	128,128,128
chr1	3066636	3068436	23_PromBiv	0	.	3066636	3068436	112,48,160
chr1	3068436	3068636	24_ReprPC	0	.	3068436	3068636	128,128,128
chr1	3068636	3069236	23_PromBiv	0	.	3068636	3069236	112,48,160
chr1	3069236	3069636	22_PromP	0	.	3069236	3069636	230,184,183
chr1	3069636	3069836	1_TssA	0	.	3069636	3069836	255,0,0
chr1	3069836	3070036	2_PromU	0	.	3069836	3070036	255,69,0
chr1	3070036	3070236	1_TssA	0	.	3070036	3070236	255,0,0
chr1	3070236	3070636	22_PromP	0	.	3070236	3070636	230,184,183
chr1	3070636	3071636	23_PromBiv	0	.	3070636	3071636	112,48,160
chr1	3071636	3082436	24_ReprPC	0	.	3071636	3082436	128,128,128
chr1	3082436	3100036	25_Quies	0	.	3082436	3100036	255,255,255
chr1	3100036	3102036	24_ReprPC	0	.	3100036	3102036	128,128,128
chr1	3102036	3104236	25_Quies	0	.	3102036	3104236	255,255,255
chr1	3104236	3113236	24_ReprPC	0	.	3104236	3113236	128,128,128
chr1	3113236	3114236	25_Quies	0	.	3113236	3114236	255,255,255
chr1	3114236	3114636	21_Het	0	.	3114236	3114636	138,145,208
chr1	3114636	3119836	25_Quies	0	.	3114636	3119836	255,255,255
chr1	3119836	3122436	24_ReprPC	0	.	3119836	3122436	128,128,128
chr1	3122436	3127636	25_Quies	0	.	3122436	3127636	255,255,255
chr1	3127636	3127836	17_EnhW2	0	.	3127636	3127836	255,255,0
chr1	3127836	3134036	25_Quies	0	.	3127836	3134036	255,255,255
chr1	3134036	3146236	24_ReprPC	0	.	3134036	3146236	128,128,128
chr1	3146236	3153036	25_Quies	0	.	3146236	3153036	255,255,255
chr1	3153036	3157236	24_ReprPC	0	.	3153036	3157236	128,128,128
chr1	3157236	3160636	25_Quies	0	.	3157236	3160636	255,255,255
chr1	3160636	3164836	24_ReprPC	0	.	3160636	3164836	128,128,128
chr1	3164836	3170236	25_Quies	0	.	3164836	3170236	255,255,255
chr1	3170236	3170436	17_EnhW2	0	.	3170236	3170436	255,255,0
chr1	3170436	3170636	16_EnhW1	0	.	3170436	3170636	255,255,0
chr1	3170636	3171236	2_PromU	0	.	3170636	3171236	255,69,0
chr1	3171236	3171636	16_EnhW1	0	.	3171236	3171636	255,255,0
chr1	3171636	3174636	25_Quies	0	.	3171636	3174636	255,255,255
chr1	3174636	3175436	17_EnhW2	0	.	3174636	3175436	255,255,0
chr1	3175436	3180636	25_Quies	0	.	3175436	3180636	255,255,255
chr1	3180636	3181236	21_Het	0	.	3180636	3181236	138,145,208
chr1	3181236	3183236	25_Quies	0	.	3181236	3183236	255,255,255
chr1	3183236	3186636	24_ReprPC	0	.	3183236	3186636	128,128,128
chr1	3186636	3186836	19_DNase	0	.	3186636	3186836	255,255,102
chr1	3186836	3188836	25_Quies	0	.	3186836	3188836	255,255,255
chr1	3188836	3189236	18_EnhAc	0	.	3188836	3189236	255,255,0
chr1	3189236	3192836	25_Quies	0	.	3189236	3192836	255,255,255
chr1	3192836	3193036	19_DNase	0	.	3192836	3193036	255,255,102
chr1	3193036	3204436	25_Quies	0	.	3193036	3204436	255,255,255
chr1	3204436	3207636	24_ReprPC	0	.	3204436	3207636	128,128,128
chr1	3207636	3215236	25_Quies	0	.	3207636	3215236	255,255,255
chr1	3215236	3219036	24_ReprPC	0	.	3215236	3219036	128,128,128
chr1	3219036	3219436	23_PromBiv	0	.	3219036	3219436	112,48,160
chr1	3219436	3221636	24_ReprPC	0	.	3219436	3221636	128,128,128
chr1	3221636	3222036	25_Quies	0	.	3221636	3222036	255,255,255
chr1	3222036	3233636	24_ReprPC	0	.	3222036	3233636	128,128,128
chr1	3233636	3240436	25_Quies	0	.	3233636	3240436	255,255,255
chr1	3240436	3251636	24_ReprPC	0	.	3240436	3251636	128,128,128
chr1	3251636	3262836	25_Quies	0	.	3251636	3262836	255,255,255
chr1	3262836	3273036	24_ReprPC	0	.	3262836	3273036	128,128,128
chr1	3273036	3275636	25_Quies	0	.	3273036	3275636	255,255,255
chr1	3275636	3276636	17_EnhW2	0	.	3275636	3276636	255,255,0
chr1	3276636	3278836	25_Quies	0	.	3276636	3278836	255,255,255
chr1	3278836	3286836	24_ReprPC	0	.	3278836	3286836	128,128,128
chr1	3286836	3288236	25_Quies	0	.	3286836	3288236	255,255,255
chr1	3288236	3299236	24_ReprPC	0	.	3288236	3299236	128,128,128
chr1	3299236	3300836	25_Quies	0	.	3299236	3300836	255,255,255
chr1	3300836	3306036	24_ReprPC	0	.	3300836	3306036	128,128,128
chr1	3306036	3306836	17_EnhW2	0	.	3306036	3306836	255,255,0
chr1	3306836	3307436	14_EnhA2	0	.	3306836	3307436	255,195,77
chr1	3307436	3308236	17_EnhW2	0	.	3307436	3308236	255,255,0
chr1	3308236	3312036	25_Quies	0	.	3308236	3312036	255,255,255
chr1	3312036	3312236	17_EnhW2	0	.	3312036	3312236	255,255,0
chr1	3312236	3312836	15_EnhAF	0	.	3312236	3312836	255,195,77
chr1	3312836	3313436	13_EnhA1	0	.	3312836	3313436	255,195,77
chr1	3313436	3314436	2_PromU	0	.	3313436	3314436	255,69,0
chr1	3314436	3314836	13_EnhA1	0	.	3314436	3314836	255,195,77
chr1	3314836	3315036	14_EnhA2	0	.	3314836	3315036	255,195,77
chr1	3315036	3315236	18_EnhAc	0	.	3315036	3315236	255,255,0
chr1	3315236	3315636	14_EnhA2	0	.	3315236	3315636	255,195,77
chr1	3315636	3316036	17_EnhW2	0	.	3315636	3316036	255,255,0
chr1	3316036	3320036	25_Quies	0	.	3316036	3320036	255,255,255
chr1	3320036	3321236	19_DNase	0	.	3320036	3321236	255,255,102
chr1	3321236	3322436	25_Quies	0	.	3321236	3322436	255,255,255
chr1	3322436	3327036	24_ReprPC	0	.	3322436	3327036	128,128,128
chr1	3327036	3331636	25_Quies	0	.	3327036	3331636	255,255,255
chr1	3331636	3336236	24_ReprPC	0	.	3331636	3336236	128,128,128
chr1	3336236	3338636	25_Quies	0	.	3336236	3338636	255,255,255
chr1	3338636	3342036	24_ReprPC	0	.	3338636	3342036	128,128,128
chr1	3342036	3344036	25_Quies	0	.	3342036	3344036	255,255,255
chr1	3344036	3345236	21_Het	0	.	3344036	3345236	138,145,208
chr1	3345236	3347236	25_Quies	0	.	3345236	3347236	255,255,255
chr1	3347236	3351036	24_ReprPC	0	.	3347236	3351036	128,128,128
chr1	3351036	3351836	25_Quies	0	.	3351036	3351836	255,255,255
chr1	3351836	3352036	17_EnhW2	0	.	3351836	3352036	255,255,0
chr1	3352036	3352436	15_EnhAF	0	.	3352036	3352436	255,195,77
chr1	3352436	3353636	17_EnhW2	0	.	3352436	3353636	255,255,0
chr1	3353636	3355636	25_Quies	0	.	3353636	3355636	255,255,255
chr1	3355636	3366236	24_ReprPC	0	.	3355636	3366236	128,128,128
chr1	3366236	3366636	23_PromBiv	0	.	3366236	3366636	112,48,160
chr1	3366636	3367036	19_DNase	0	.	3366636	3367036	255,255,102
chr1	3367036	3368236	25_Quies	0	.	3367036	3368236	255,255,255
chr1	3368236	3368436	17_EnhW2	0	.	3368236	3368436	255,255,0
chr1	3368436	3369036	15_EnhAF	0	.	3368436	3369036	255,195,77
chr1	3369036	3369636	14_EnhA2	0	.	3369036	3369636	255,195,77
chr1	3369636	3369836	15_EnhAF	0	.	3369636	3369836	255,195,77
chr1	3369836	3370236	18_EnhAc	0	.	3369836	3370236	255,255,0
chr1	3370236	3370636	15_EnhAF	0	.	3370236	3370636	255,195,77
chr1	3370636	3371836	25_Quies	0	.	3370636	3371836	255,255,255
chr1	3371836	3378036	24_ReprPC	0	.	3371836	3378036	128,128,128
chr1	3378036	3382236	25_Quies	0	.	3378036	3382236	255,255,255
chr1	3382236	3383036	24_ReprPC	0	.	3382236	3383036	128,128,128
chr1	3383036	3384636	25_Quies	0	.	3383036	3384636	255,255,255
chr1	3384636	3393236	24_ReprPC	0	.	3384636	3393236	128,128,128
chr1	3393236	3394236	23_PromBiv	0	.	3393236	3394236	112,48,160
chr1	3394236	3401236	24_ReprPC	0	.	3394236	3401236	128,128,128
chr1	3401236	3402036	25_Quies	0	.	3401236	3402036	255,255,255
chr1	3402036	3402836	17_EnhW2	0	.	3402036	3402836	255,255,0
chr1	3402836	3403236	25_Quies	0	.	3402836	3403236	255,255,255
chr1	3403236	3408036	24_ReprPC	0	.	3403236	3408036	128,128,128
chr1	3408036	3408836	25_Quies	0	.	3408036	3408836	255,255,255
chr1	3408836	3409036	24_ReprPC	0	.	3408836	3409036	128,128,128
chr1	3409036	3410236	25_Quies	0	.	3409036	3410236	255,255,255
chr1	3410236	3410436	19_DNase	0	.	3410236	3410436	255,255,102
chr1	3410436	3416836	24_ReprPC	0	.	3410436	3416836	128,128,128
chr1	3416836	3417236	21_Het	0	.	3416836	3417236	138,145,208
chr1	3417236	3419036	25_Quies	0	.	3417236	3419036	255,255,255
chr1	3419036	3424636	24_ReprPC	0	.	3419036	3424636	128,128,128
chr1	3424636	3425036	19_DNase	0	.	3424636	3425036	255,255,102
chr1	3425036	3436636	25_Quies	0	.	3425036	3436636	255,255,255
chr1	3436636	3445236	24_ReprPC	0	.	3436636	3445236	128,128,128
chr1	3445236	3450236	25_Quies	0	.	3445236	3450236	255,255,255
chr1	3450236	3454036	24_ReprPC	0	.	3450236	3454036	128,128,128
chr1	3454036	3455436	23_PromBiv	0	.	3454036	3455436	112,48,160
chr1	3455436	3458636	24_ReprPC	0	.	3455436	3458636	128,128,128
chr1	3458636	3459436	25_Quies	0	.	3458636	3459436	255,255,255
chr1	3459436	3460836	18_EnhAc	0	.	3459436	3460836	255,255,0
chr1	3460836	3461036	17_EnhW2	0	.	3460836	3461036	255,255,0
chr1	3461036	3463636	25_Quies	0	.	3461036	3463636	255,255,255
chr1	3463636	3467636	24_ReprPC	0	.	3463636	3467636	128,128,128
chr1	3467636	3471036	25_Quies	0	.	3467636	3471036	255,255,255
chr1	3471036	3471636	15_EnhAF	0	.	3471036	3471636	255,195,77
chr1	3471636	3472036	14_EnhA2	0	.	3471636	3472036	255,195,77
chr1	3472036	3472236	15_EnhAF	0	.	3472036	3472236	255,195,77
chr1	3472236	3473036	8_TxWk	0	.	3472236	3473036	0,150,0
chr1	3473036	3473436	17_EnhW2	0	.	3473036	3473436	255,255,0
chr1	3473436	3473636	15_EnhAF	0	.	3473436	3473636	255,195,77
chr1	3473636	3474236	17_EnhW2	0	.	3473636	3474236	255,255,0
chr1	3474236	3478236	25_Quies	0	.	3474236	3478236	255,255,255
chr1	3478236	3482236	24_ReprPC	0	.	3478236	3482236	128,128,128
chr1	3482236	3482636	19_DNase	0	.	3482236	3482636	255,255,102
chr1	3482636	3483836	25_Quies	0	.	3482636	3483836	255,255,255
chr1	3483836	3484036	19_DNase	0	.	3483836	3484036	255,255,102
chr1	3484036	3488236	25_Quies	0	.	3484036	3488236	255,255,255
chr1	3488236	3489436	24_ReprPC	0	.	3488236	3489436	128,128,128
chr1	3489436	3491236	25_Quies	0	.	3489436	3491236	255,255,255
chr1	3491236	3491436	19_DNase	0	.	3491236	3491436	255,255,102
chr1	3491436	3491636	22_PromP	0	.	3491436	3491636	230,184,183
chr1	3491636	3495836	25_Quies	0	.	3491636	3495836	255,255,255
chr1	3495836	3496636	17_EnhW2	0	.	3495836	3496636	255,255,0
chr1	3496636	3502036	25_Quies	0	.	3496636	3502036	255,255,255
chr1	3502036	3502436	19_DNase	0	.	3502036	3502436	255,255,102
chr1	3502436	3503836	25_Quies	0	.	3502436	3503836	255,255,255
chr1	3503836	3504436	15_EnhAF	0	.	3503836	3504436	255,195,77
chr1	3504436	3505036	13_EnhA1	0	.	3504436	3505036	255,195,77
chr1	3505036	3505236	15_EnhAF	0	.	3505036	3505236	255,195,77
chr1	3505236	3516036	25_Quies	0	.	3505236	3516036	255,255,255
chr1	3516036	3517236	17_EnhW2	0	.	3516036	3517236	255,255,0
chr1	3517236	3522636	25_Quies	0	.	3517236	3522636	255,255,255
chr1	3522636	3523236	18_EnhAc	0	.	3522636	3523236	255,255,0
chr1	3523236	3523636	15_EnhAF	0	.	3523236	3523636	255,195,77
chr1	3523636	3523836	17_EnhW2	0	.	3523636	3523836	255,255,0
chr1	3523836	3528836	25_Quies	0	.	3523836	3528836	255,255,255
chr1	3528836	3529236	17_EnhW2	0	.	3528836	3529236	255,255,0
chr1	3529236	3529636	16_EnhW1	0	.	3529236	3529636	255,255,0
chr1	3529636	3530236	23_PromBiv	0	.	3529636	3530236	112,48,160
chr1	3530236	3531036	2_PromU	0	.	3530236	3531036	255,69,0
chr1	3531036	3531436	1_TssA	0	.	3531036	3531436	255,0,0
chr1	3531436	3531636	22_PromP	0	.	3531436	3531636	230,184,183
chr1	3531636	3531836	2_PromU	0	.	3531636	3531836	255,69,0
chr1	3531836	3534636	25_Quies	0	.	3531836	3534636	255,255,255
chr1	3534636	3537036	24_ReprPC	0	.	3534636	3537036	128,128,128
chr1	3537036	3539836	25_Quies	0	.	3537036	3539836	255,255,255
chr1	3539836	3540036	17_EnhW2	0	.	3539836	3540036	255,255,0
chr1	3540036	3540636	15_EnhAF	0	.	3540036	3540636	255,195,77
chr1	3540636	3541636	8_TxWk	0	.	3540636	3541636	0,150,0
chr1	3541636	3542036	17_EnhW2	0	.	3541636	3542036	255,255,0
chr1	3542036	3542236	15_EnhAF	0	.	3542036	3542236	255,195,77
chr1	3542236	3543036	13_EnhA1	0	.	3542236	3543036	255,195,77
chr1	3543036	3543436	2_PromU	0	.	3543036	3543436	255,69,0
chr1	3543436	3544236	13_EnhA1	0	.	3543436	3544236	255,195,77
chr1	3544236	3544436	15_EnhAF	0	.	3544236	3544436	255,195,77
chr1	3544436	3545836	17_EnhW2	0	.	3544436	3545836	255,255,0
chr1	3545836	3546036	14_EnhA2	0	.	3545836	3546036	255,195,77
chr1	3546036	3546436	13_EnhA1	0	.	3546036	3546436	255,195,77
chr1	3546436	3546636	15_EnhAF	0	.	3546436	3546636	255,195,77
chr1	3546636	3547636	17_EnhW2	0	.	3546636	3547636	255,255,0
chr1	3547636	3548036	15_EnhAF	0	.	3547636	3548036	255,195,77
chr1	3548036	3548836	14_EnhA2	0	.	3548036	3548836	255,195,77
chr1	3548836	3549036	17_EnhW2	0	.	3548836	3549036	255,255,0
chr1	3549036	3549836	24_ReprPC	0	.	3549036	3549836	128,128,128
chr1	3549836	3553236	25_Quies	0	.	3549836	3553236	255,255,255
chr1	3553236	3553636	17_EnhW2	0	.	3553236	3553636	255,255,0
chr1	3553636	3553836	23_PromBiv	0	.	3553636	3553836	112,48,160
chr1	3553836	3559636	24_ReprPC	0	.	3553836	3559636	128,128,128
chr1	3559636	3560036	25_Quies	0	.	3559636	3560036	255,255,255
chr1	3560036	3564836	24_ReprPC	0	.	3560036	3564836	128,128,128
chr1	3564836	3569836	25_Quies	0	.	3564836	3569836	255,255,255
chr1	3569836	3570836	24_ReprPC	0	.	3569836	3570836	128,128,128
chr1	3570836	3577236	25_Quies	0	.	3570836	3577236	255,255,255
chr1	3577236	3577636	19_DNase	0	.	3577236	3577636	255,255,102
chr1	3577636	3577836	16_EnhW1	0	.	3577636	3577836	255,255,0
chr1	3577836	3578236	17_EnhW2	0	.	3577836	3578236	255,255,0
chr1	3578236	3578436	19_DNase	0	.	3578236	3578436	255,255,102
chr1	3578436	3579236	24_ReprPC	0	.	3578436	3579236	128,128,128
chr1	3579236	3581436	25_Quies	0	.	3579236	3581436	255,255,255
chr1	3581436	3582236	24_ReprPC	0	.	3581436	3582236	128,128,128
chr1	3582236	3587436	25_Quies	0	.	3582236	3587436	255,255,255
chr1	3587436	3587636	19_DNase	0	.	3587436	3587636	255,255,102
chr1	3587636	3587836	18_EnhAc	0	.	3587636	3587836	255,255,0
chr1	3587836	3597636	25_Quies	0	.	3587836	3597636	255,255,255
chr1	3597636	3600436	24_ReprPC	0	.	3597636	3600436	128,128,128
chr1	3600436	3606836	25_Quies	0	.	3600436	3606836	255,255,255
chr1	3606836	3610436	24_ReprPC	0	.	3606836	3610436	128,128,128
chr1	3610436	3611436	23_PromBiv	0	.	3610436	3611436	112,48,160
chr1	3611436	3611836	22_PromP	0	.	3611436	3611836	230,184,183
chr1	3611836	3612236	23_PromBiv	0	.	3611836	3612236	112,48,160
chr1	3612236	3613436	24_ReprPC	0	.	3612236	3613436	128,128,128
chr1	3613436	3613836	17_EnhW2	0	.	3613436	3613836	255,255,0
chr1	3613836	3614036	14_EnhA2	0	.	3613836	3614036	255,195,77
chr1	3614036	3614236	15_EnhAF	0	.	3614036	3614236	255,195,77
chr1	3614236	3615236	25_Quies	0	.	3614236	3615236	255,255,255
chr1	3615236	3615436	19_DNase	0	.	3615236	3615436	255,255,102
chr1	3615436	3618636	25_Quies	0	.	3615436	3618636	255,255,255
chr1	3618636	3618836	17_EnhW2	0	.	3618636	3618836	255,255,0
chr1	3618836	3619036	16_EnhW1	0	.	3618836	3619036	255,255,0
chr1	3619036	3619236	19_DNase	0	.	3619036	3619236	255,255,102
chr1	3619236	3619436	16_EnhW1	0	.	3619236	3619436	255,255,0
chr1	3619436	3619636	17_EnhW2	0	.	3619436	3619636	255,255,0
chr1	3619636	3621236	25_Quies	0	.	3619636	3621236	255,255,255
chr1	3621236	3621436	19_DNase	0	.	3621236	3621436	255,255,102
chr1	3621436	3622636	25_Quies	0	.	3621436	3622636	255,255,255
chr1	3622636	3623036	17_EnhW2	0	.	3622636	3623036	255,255,0
chr1	3623036	3623436	16_EnhW1	0	.	3623036	3623436	255,255,0
chr1	3623436	3623636	4_PromD2	0	.	3623436	3623636	255,69,0
chr1	3623636	3624636	3_PromD1	0	.	3623636	3624636	255,69,0
chr1	3624636	3625436	1_TssA	0	.	3624636	3625436	255,0,0
chr1	3625436	3625836	3_PromD1	0	.	3625436	3625836	255,69,0
chr1	3625836	3626236	4_PromD2	0	.	3625836	3626236	255,69,0
chr1	3626236	3627236	8_TxWk	0	.	3626236	3627236	0,150,0
chr1	3627236	3641636	7_Tx3'	0	.	3627236	3641636	0,128,0
chr1	3641636	3642836	8_TxWk	0	.	3641636	3642836	0,150,0
chr1	3642836	3643436	7_Tx3'	0	.	3642836	3643436	0,128,0
chr1	3643436	3644436	8_TxWk	0	.	3643436	3644436	0,150,0
chr1	3644436	3647636	7_Tx3'	0	.	3644436	3647636	0,128,0
chr1	3647636	3649036	8_TxWk	0	.	3647636	3649036	0,150,0
chr1	3649036	3649636	4_PromD2	0	.	3649036	3649636	255,69,0
chr1	3649636	3650036	3_PromD1	0	.	3649636	3650036	255,69,0
chr1	3650036	3650236	1_TssA	0	.	3650036	3650236	255,0,0
chr1	3650236	3650436	23_PromBiv	0	.	3650236	3650436	112,48,160
chr1	3650436	3650636	24_ReprPC	0	.	3650436	3650636	128,128,128
chr1	3650636	3651636	23_PromBiv	0	.	3650636	3651636	112,48,160
chr1	3651636	3652036	24_ReprPC	0	.	3651636	3652036	128,128,128
chr1	3652036	3653236	23_PromBiv	0	.	3652036	3653236	112,48,160
chr1	3653236	3660436	24_ReprPC	0	.	3653236	3660436	128,128,128
chr1	3660436	3662036	25_Quies	0	.	3660436	3662036	255,255,255
chr1	3662036	3662636	24_ReprPC	0	.	3662036	3662636	128,128,128
chr1	3662636	3666636	25_Quies	0	.	3662636	3666636	255,255,255
chr1	3666636	3666836	19_DNase	0	.	3666636	3666836	255,255,102
chr1	3666836	3668836	25_Quies	0	.	3666836	3668836	255,255,255
chr1	3668836	3676236	24_ReprPC	0	.	3668836	3676236	128,128,128
chr1	3676236	3680236	25_Quies	0	.	3676236	3680236	255,255,255
chr1	3680236	3680636	24_ReprPC	0	.	3680236	3680636	128,128,128
chr1	3680636	3682636	25_Quies	0	.	3680636	3682636	255,255,255
chr1	3682636	3684036	24_ReprPC	0	.	3682636	3684036	128,128,128
chr1	3684036	3684636	23_PromBiv	0	.	3684036	3684636	112,48,160
chr1	3684636	3690036	24_ReprPC	0	.	3684636	3690036	128,128,128
chr1	3690036	3695436	25_Quies	0	.	3690036	3695436	255,255,255
chr1	3695436	3695836	24_ReprPC	0	.	3695436	3695836	128,128,128
chr1	3695836	3696236	23_PromBiv	0	.	3695836	3696236	112,48,160
chr1	3696236	3719836	24_ReprPC	0	.	3696236	3719836	128,128,128
chr1	3719836	3724436	25_Quies	0	.	3719836	3724436	255,255,255
chr1	3724436	3724636	19_DNase	0	.	3724436	3724636	255,255,102
chr1	3724636	3727036	25_Quies	0	.	3724636	3727036	255,255,255
chr1	3727036	3732836	24_ReprPC	0	.	3727036	3732836	128,128,128
chr1	3732836	3733436	23_PromBiv	0	.	3732836	3733436	112,48,160
chr1	3733436	3735836	8_TxWk	0	.	3733436	3735836	0,150,0
chr1	3735836	3736836	11_TxEnh3'	0	.	3735836	3736836	194,225,5
chr1	3736836	3737436	7_Tx3'	0	.	3736836	3737436	0,128,0
chr1	3737436	3738036	8_TxWk	0	.	3737436	3738036	0,150,0
chr1	3738036	3743436	7_Tx3'	0	.	3738036	3743436	0,128,0
chr1	3743436	3744636	8_TxWk	0	.	3743436	3744636	0,150,0
chr1	3744636	3744836	11_TxEnh3'	0	.	3744636	3744836	194,225,5
chr1	3744836	3745436	17_EnhW2	0	.	3744836	3745436	255,255,0
chr1	3745436	3745636	12_TxEnhW	0	.	3745436	3745636	194,225,5
chr1	3745636	3745836	17_EnhW2	0	.	3745636	3745836	255,255,0
chr1	3745836	3746236	16_EnhW1	0	.	3745836	3746236	255,255,0
chr1	3746236	3746436	2_PromU	0	.	3746236	3746436	255,69,0
chr1	3746436	3747236	3_PromD1	0	.	3746436	3747236	255,69,0
chr1	3747236	3747636	1_TssA	0	.	3747236	3747636	255,0,0
chr1	3747636	3748036	2_PromU	0	.	3747636	3748036	255,69,0
chr1	3748036	3748236	16_EnhW1	0	.	3748036	3748236	255,255,0
chr1	3748236	3749636	25_Quies	0	.	3748236	3749636	255,255,255
chr1	3749636	3757236	24_ReprPC	0	.	3749636	3757236	128,128,128
chr1	3757236	3759836	25_Quies	0	.	3757236	3759836	255,255,255
chr1	3759836	3764236	24_ReprPC	0	.	3759836	3764236	128,128,128
chr1	3764236	3770236	25_Quies	0	.	3764236	3770236	255,255,255
chr1	3770236	3771436	24_ReprPC	0	.	3770236	3771436	128,128,128
chr1	3771436	3771636	23_PromBiv	0	.	3771436	3771636	112,48,160
chr1	3771636	3772436	2_PromU	0	.	3771636	3772436	255,69,0
chr1	3772436	3772836	1_TssA	0	.	3772436	3772836	255,0,0
chr1	3772836	3773236	2_PromU	0	.	3772836	3773236	255,69,0
chr1	3773236	3773636	16_EnhW1	0	.	3773236	3773636	255,255,0
chr1	3773636	3775036	17_EnhW2	0	.	3773636	3775036	255,255,0
chr1	3775036	3775236	15_EnhAF	0	.	3775036	3775236	255,195,77
chr1	3775236	3776236	14_EnhA2	0	.	3775236	3776236	255,195,77
chr1	3776236	3776636	17_EnhW2	0	.	3776236	3776636	255,255,0
chr1	3776636	3778036	8_TxWk	0	.	3776636	3778036	0,150,0
chr1	3778036	3787236	7_Tx3'	0	.	3778036	3787236	0,128,0
chr1	3787236	3788636	6_Tx	0	.	3787236	3788636	0,128,0
chr1	3788636	3789236	5_Tx5'	0	.	3788636	3789236	0,128,0
chr1	3789236	3790836	6_Tx	0	.	3789236	3790836	0,128,0
chr1	3790836	3792036	5_Tx5'	0	.	3790836	3792036	0,128,0
chr1	3792036	3792436	6_Tx	0	.	3792036	3792436	0,128,0
chr1	3792436	3793436	5_Tx5'	0	.	3792436	3793436	0,128,0
chr1	3793436	3795036	12_TxEnhW	0	.	3793436	3795036	194,225,5
chr1	3795036	3795236	4_PromD2	0	.	3795036	3795236	255,69,0
chr1	3795236	3795836	9_TxReg	0	.	3795236	3795836	194,225,5
chr1	3795836	3797036	3_PromD1	0	.	3795836	3797036	255,69,0
chr1	3797036	3797236	2_PromU	0	.	3797036	3797236	255,69,0
chr1	3797236	3797436	16_EnhW1	0	.	3797236	3797436	255,255,0
chr1	3797436	3800036	25_Quies	0	.	3797436	3800036	255,255,255
chr1	3800036	3800836	24_ReprPC	0	.	3800036	3800836	128,128,128
chr1	3800836	3811436	25_Quies	0	.	3800836	3811436	255,255,255
chr1	3811436	3811636	19_DNase	0	.	3811436	3811636	255,255,102
chr1	3811636	3814236	8_TxWk	0	.	3811636	3814236	0,150,0
chr1	3814236	3816836	7_Tx3'	0	.	3814236	3816836	0,128,0
chr1	3816836	3820036	8_TxWk	0	.	3816836	3820036	0,150,0
chr1	3820036	3831236	7_Tx3'	0	.	3820036	3831236	0,128,0
chr1	3831236	3831836	8_TxWk	0	.	3831236	3831836	0,150,0
chr1	3831836	3835236	7_Tx3'	0	.	3831836	3835236	0,128,0
chr1	3835236	3836636	8_TxWk	0	.	3835236	3836636	0,150,0
chr1	3836636	3837436	7_Tx3'	0	.	3836636	3837436	0,128,0
chr1	3837436	3838036	20_ZNF/Rpts	0	.	3837436	3838036	102,205,170
chr1	3838036	3840236	7_Tx3'	0	.	3838036	3840236	0,128,0
chr1	3840236	3840836	8_TxWk	0	.	3840236	3840836	0,150,0
chr1	3840836	3842236	7_Tx3'	0	.	3840836	3842236	0,128,0
chr1	3842236	3842436	8_TxWk	0	.	3842236	3842436	0,150,0
chr1	3842436	3842636	7_Tx3'	0	.	3842436	3842636	0,128,0
chr1	3842636	3844036	8_TxWk	0	.	3842636	3844036	0,150,0
chr1	3844036	3845036	7_Tx3'	0	.	3844036	3845036	0,128,0
chr1	3845036	3846636	8_TxWk	0	.	3845036	3846636	0,150,0
chr1	3846636	3848036	7_Tx3'	0	.	3846636	3848036	0,128,0
chr1	3848036	3849836	8_TxWk	0	.	3848036	3849836	0,150,0
chr1	3849836	3851836	7_Tx3'	0	.	3849836	3851836	0,128,0
chr1	3851836	3852636	8_TxWk	0	.	3851836	3852636	0,150,0
chr1	3852636	3855636	5_Tx5'	0	.	3852636	3855636	0,128,0
chr1	3855636	3855836	12_TxEnhW	0	.	3855636	3855836	194,225,5
chr1	3855836	3856436	4_PromD2	0	.	3855836	3856436	255,69,0
chr1	3856436	3856836	3_PromD1	0	.	3856436	3856836	255,69,0
chr1	3856836	3857236	1_TssA	0	.	3856836	3857236	255,0,0
chr1	3857236	3858436	3_PromD1	0	.	3857236	3858436	255,69,0
chr1	3858436	3858836	4_PromD2	0	.	3858436	3858836	255,69,0
chr1	3858836	3859036	12_TxEnhW	0	.	3858836	3859036	194,225,5
chr1	3859036	3867236	8_TxWk	0	.	3859036	3867236	0,150,0
chr1	3867236	3873236	7_Tx3'	0	.	3867236	3873236	0,128,0
chr1	3873236	3873836	8_TxWk	0	.	3873236	3873836	0,150,0
chr1	3873836	3877036	7_Tx3'	0	.	3873836	3877036	0,128,0
chr1	3877036	3878436	8_TxWk	0	.	3877036	3878436	0,150,0
chr1	3878436	3878636	7_Tx3'	0	.	3878436	3878636	0,128,0
chr1	3878636	3879636	20_ZNF/Rpts	0	.	3878636	3879636	102,205,170
chr1	3879636	3881236	7_Tx3'	0	.	3879636	3881236	0,128,0
chr1	3881236	3883236	8_TxWk	0	.	3881236	3883236	0,150,0
chr1	3883236	3887236	7_Tx3'	0	.	3883236	3887236	0,128,0
chr1	3887236	3888036	8_TxWk	0	.	3887236	3888036	0,150,0
chr1	3888036	3891436	7_Tx3'	0	.	3888036	3891436	0,128,0
chr1	3891436	3891836	6_Tx	0	.	3891436	3891836	0,128,0
chr1	3891836	3892636	8_TxWk	0	.	3891836	3892636	0,150,0
chr1	3892636	3894636	5_Tx5'	0	.	3892636	3894636	0,128,0
chr1	3894636	3895236	6_Tx	0	.	3894636	3895236	0,128,0
chr1	3895236	3896836	10_TxEnh5'	0	.	3895236	3896836	194,225,5
chr1	3896836	3899036	5_Tx5'	0	.	3896836	3899036	0,128,0
chr1	3899036	3899436	4_PromD2	0	.	3899036	3899436	255,69,0
chr1	3899436	3900236	3_PromD1	0	.	3899436	3900236	255,69,0
chr1	3900236	3901436	1_TssA	0	.	3900236	3901436	255,0,0
chr1	3901436	3901636	2_PromU	0	.	3901436	3901636	255,69,0
chr1	3901636	3901836	22_PromP	0	.	3901636	3901836	230,184,183
chr1	3901836	3903036	25_Quies	0	.	3901836	3903036	255,255,255
chr1	3903036	3903436	17_EnhW2	0	.	3903036	3903436	255,255,0
chr1	3903436	3903636	19_DNase	0	.	3903436	3903636	255,255,102
chr1	3903636	3909836	25_Quies	0	.	3903636	3909836	255,255,255
chr1	3909836	3911036	24_ReprPC	0	.	3909836	3911036	128,128,128
chr1	3911036	3911236	23_PromBiv	0	.	3911036	3911236	112,48,160
chr1	3911236	3912236	24_ReprPC	0	.	3911236	3912236	128,128,128
chr1	3912236	3928636	25_Quies	0	.	3912236	3928636	255,255,255
chr1	3935341	3939340	25_Quies	0	.	3935341	3939340	255,255,255
chr1	3939340	3939740	21_Het	0	.	3939340	3939740	138,145,208
chr1	3939740	3943140	25_Quies	0	.	3939740	3943140	255,255,255
chr1	3943140	3944140	24_ReprPC	0	.	3943140	3944140	128,128,128
chr1	3944140	3945940	25_Quies	0	.	3944140	3945940	255,255,255
chr1	3945940	3946540	21_Het	0	.	3945940	3946540	138,145,208
chr1	3946540	3953740	25_Quies	0	.	3946540	3953740	255,255,255
chr1	3953740	3955540	24_ReprPC	0	.	3953740	3955540	128,128,128
chr1	3955540	3966140	25_Quies	0	.	3955540	3966140	255,255,255
chr1	3966140	3966940	21_Het	0	.	3966140	3966940	138,145,208
chr1	3966940	3976940	25_Quies	0	.	3966940	3976940	255,255,255
chr1	3976940	3978340	21_Het	0	.	3976940	3978340	138,145,208
chr1	3978340	3992140	25_Quies	0	.	3978340	3992140	255,255,255
chr1	3992140	3993140	21_Het	0	.	3992140	3993140	138,145,208
chr1	3993140	4004340	25_Quies	0	.	3993140	4004340	255,255,255
chr1	4004340	4006940	21_Het	0	.	4004340	4006940	138,145,208
chr1	4006940	4019940	25_Quies	0	.	4006940	4019940	255,255,255
chr1	4019940	4020940	21_Het	0	.	4019940	4020940	138,145,208
chr1	4020940	4063140	25_Quies	0	.	4020940	4063140	255,255,255
chr1	4063140	4064340	21_Het	0	.	4063140	4064340	138,145,208
chr1	4064340	4066540	25_Quies	0	.	4064340	4066540	255,255,255
chr1	4066540	4068340	21_Het	0	.	4066540	4068340	138,145,208
chr1	4068340	4089940	25_Quies	0	.	4068340	4089940	255,255,255
chr1	4089940	4092140	21_Het	0	.	4089940	4092140	138,145,208
chr1	4092140	4095740	25_Quies	0	.	4092140	4095740	255,255,255
chr1	4095740	4097140	21_Het	0	.	4095740	4097140	138,145,208
chr1	4097140	4121740	25_Quies	0	.	4097140	4121740	255,255,255
chr1	4121740	4123140	21_Het	0	.	4121740	4123140	138,145,208
chr1	4123140	4136140	25_Quies	0	.	4123140	4136140	255,255,255
chr1	4136140	4136940	21_Het	0	.	4136140	4136940	138,145,208
chr1	4136940	4148540	25_Quies	0	.	4136940	4148540	255,255,255
chr1	4148540	4148940	21_Het	0	.	4148540	4148940	138,145,208
chr1	4148940	4152340	25_Quies	0	.	4148940	4152340	255,255,255
chr1	4152340	4153740	21_Het	0	.	4152340	4153740	138,145,208
chr1	4153740	4156740	25_Quies	0	.	4153740	4156740	255,255,255
chr1	4156740	4157140	21_Het	0	.	4156740	4157140	138,145,208
chr1	4157140	4172140	25_Quies	0	.	4157140	4172140	255,255,255
chr1	4172140	4172340	21_Het	0	.	4172140	4172340	138,145,208
chr1	4172340	4173140	25_Quies	0	.	4172340	4173140	255,255,255
chr1	4173140	4173740	21_Het	0	.	4173140	4173740	138,145,208
chr1	4173740	4217940	25_Quies	0	.	4173740	4217940	255,255,255
chr1	4217940	4218340	21_Het	0	.	4217940	4218340	138,145,208
chr1	4218340	4258340	25_Quies	0	.	4218340	4258340	255,255,255
chr1	4258340	4258940	21_Het	0	.	4258340	4258940	138,145,208
chr1	4258940	4267940	25_Quies	0	.	4258940	4267940	255,255,255
chr1	4267940	4268540	21_Het	0	.	4267940	4268540	138,145,208
chr1	4268540	4271340	25_Quies	0	.	4268540	4271340	255,255,255
chr1	4271340	4271940	21_Het	0	.	4271340	4271940	138,145,208
chr1	4271940	4275140	25_Quies	0	.	4271940	4275140	255,255,255
chr1	4275140	4275540	21_Het	0	.	4275140	4275540	138,145,208
chr1	4275540	4277340	25_Quies	0	.	4275540	4277340	255,255,255
chr1	4277340	4277740	21_Het	0	.	4277340	4277740	138,145,208
chr1	4277740	4293740	25_Quies	0	.	4277740	4293740	255,255,255
chr1	4293740	4294740	21_Het	0	.	4293740	4294740	138,145,208
chr1	4294740	4301540	25_Quies	0	.	4294740	4301540	255,255,255
chr1	4301540	4303340	21_Het	0	.	4301540	4303340	138,145,208
chr1	4303340	4310140	25_Quies	0	.	4303340	4310140	255,255,255
chr1	4310140	4310540	21_Het	0	.	4310140	4310540	138,145,208
chr1	4310540	4313940	25_Quies	0	.	4310540	4313940	255,255,255
chr1	4313940	4314540	21_Het	0	.	4313940	4314540	138,145,208
chr1	4314540	4326540	25_Quies	0	.	4314540	4326540	255,255,255
chr1	4326540	4327740	21_Het	0	.	4326540	4327740	138,145,208
chr1	4327740	4328940	25_Quies	0	.	4327740	4328940	255,255,255
chr1	4328940	4329540	21_Het	0	.	4328940	4329540	138,145,208
chr1	4329540	4331740	25_Quies	0	.	4329540	4331740	255,255,255
chr1	4331740	4332140	21_Het	0	.	4331740	4332140	138,145,208
chr1	4332140	4333940	25_Quies	0	.	4332140	4333940	255,255,255
chr1	4333940	4334340	21_Het	0	.	4333940	4334340	138,145,208
chr1	4334340	4338940	25_Quies	0	.	4334340	4338940	255,255,255
chr1	4338940	4340540	21_Het	0	.	4338940	4340540	138,145,208
chr1	4340540	4341740	25_Quies	0	.	4340540	4341740	255,255,255
chr1	4341740	4342540	21_Het	0	.	4341740	4342540	138,145,208
chr1	4342540	4363540	25_Quies	0	.	4342540	4363540	255,255,255
chr1	4363540	4363940	21_Het	0	.	4363540	4363940	138,145,208
chr1	4363940	4367140	25_Quies	0	.	4363940	4367140	255,255,255
chr1	4367140	4367540	21_Het	0	.	4367140	4367540	138,145,208
chr1	4367540	4375940	25_Quies	0	.	4367540	4375940	255,255,255
chr1	4375940	4376140	19_DNase	0	.	4375940	4376140	255,255,102
chr1	4376140	4380540	25_Quies	0	.	4376140	4380540	255,255,255
chr1	4380540	4380940	19_DNase	0	.	4380540	4380940	255,255,102
chr1	4380940	4389140	25_Quies	0	.	4380940	4389140	255,255,255
chr1	4389140	4390140	21_Het	0	.	4389140	4390140	138,145,208
chr1	4390140	4412140	25_Quies	0	.	4390140	4412140	255,255,255
chr1	4412140	4412540	21_Het	0	.	4412140	4412540	138,145,208
chr1	4412540	4419940	25_Quies	0	.	4412540	4419940	255,255,255
chr1	4419940	4420140	21_Het	0	.	4419940	4420140	138,145,208
chr1	4420140	4420940	25_Quies	0	.	4420140	4420940	255,255,255
chr1	4420940	4421140	21_Het	0	.	4420940	4421140	138,145,208
chr1	4421140	4424940	25_Quies	0	.	4421140	4424940	255,255,255
chr1	4424940	4425740	21_Het	0	.	4424940	4425740	138,145,208
chr1	4425740	4432740	25_Quies	0	.	4425740	4432740	255,255,255
chr1	4432740	4433340	21_Het	0	.	4432740	4433340	138,145,208
chr1	4433340	4454140	25_Quies	0	.	4433340	4454140	255,255,255
chr1	4454140	4454940	21_Het	0	.	4454140	4454940	138,145,208
chr1	4454940	4462940	25_Quies	0	.	4454940	4462940	255,255,255
chr1	4462940	4464340	21_Het	0	.	4462940	4464340	138,145,208
chr1	4464340	4466740	25_Quies	0	.	4464340	4466740	255,255,255
chr1	4466740	4467540	21_Het	0	.	4466740	4467540	138,145,208
chr1	4467540	4475140	25_Quies	0	.	4467540	4475140	255,255,255
chr1	4475140	4475540	21_Het	0	.	4475140	4475540	138,145,208
chr1	4475540	4476940	25_Quies	0	.	4475540	4476940	255,255,255
chr1	4476940	4477540	21_Het	0	.	4476940	4477540	138,145,208
chr1	4477540	4486340	25_Quies	0	.	4477540	4486340	255,255,255
chr1	4486340	4487340	21_Het	0	.	4486340	4487340	138,145,208
chr1	4487340	4499540	25_Quies	0	.	4487340	4499540	255,255,255
chr1	4499540	4499740	21_Het	0	.	4499540	4499740	138,145,208
chr1	4499740	4500540	25_Quies	0	.	4499740	4500540	255,255,255
chr1	4500540	4500740	21_Het	0	.	4500540	4500740	138,145,208
chr1	4500740	4514540	25_Quies	0	.	4500740	4514540	255,255,255
chr1	4514540	4514940	21_Het	0	.	4514540	4514940	138,145,208
chr1	4514940	4585340	25_Quies	0	.	4514940	4585340	255,255,255
chr1	4585340	4585540	21_Het	0	.	4585340	4585540	138,145,208
chr1	4585540	4594340	25_Quies	0	.	4585540	4594340	255,255,255
chr1	4594340	4594740	21_Het	0	.	4594340	4594740	138,145,208
chr1	4594740	4599940	25_Quies	0	.	4594740	4599940	255,255,255
chr1	4599940	4601140	21_Het	0	.	4599940	4601140	138,145,208
chr1	4601140	4610140	25_Quies	0	.	4601140	4610140	255,255,255
chr1	4610140	4611540	21_Het	0	.	4610140	4611540	138,145,208
chr1	4611540	4650540	25_Quies	0	.	4611540	4650540	255,255,255
chr1	4650540	4650740	19_DNase	0	.	4650540	4650740	255,255,102
chr1	4650740	4652540	25_Quies	0	.	4650740	4652540	255,255,255
chr1	4652540	4652740	24_ReprPC	0	.	4652540	4652740	128,128,128
chr1	4652740	4653140	23_PromBiv	0	.	4652740	4653140	112,48,160
chr1	4653140	4660140	24_ReprPC	0	.	4653140	4660140	128,128,128
chr1	4660140	4666740	25_Quies	0	.	4660140	4666740	255,255,255
chr1	4666740	4666940	19_DNase	0	.	4666740	4666940	255,255,102
chr1	4666940	4669140	25_Quies	0	.	4666940	4669140	255,255,255
chr1	4669140	4669340	19_DNase	0	.	4669140	4669340	255,255,102
chr1	4669340	4678340	25_Quies	0	.	4669340	4678340	255,255,255
chr1	4678340	4678740	21_Het	0	.	4678340	4678740	138,145,208
chr1	4678740	4688940	25_Quies	0	.	4678740	4688940	255,255,255
chr1	4688940	4689140	21_Het	0	.	4688940	4689140	138,145,208
chr1	4689140	4689940	25_Quies	0	.	4689140	4689940	255,255,255
chr1	4689940	4690940	21_Het	0	.	4689940	4690940	138,145,208
chr1	4690940	4700740	25_Quies	0	.	4690940	4700740	255,255,255
chr1	4700740	4701140	21_Het	0	.	4700740	4701140	138,145,208
chr1	4701140	4710540	25_Quies	0	.	4701140	4710540	255,255,255
chr1	4710540	4712540	24_ReprPC	0	.	4710540	4712540	128,128,128
chr1	4712540	4713740	25_Quies	0	.	4712540	4713740	255,255,255
chr1	4713740	4713940	21_Het	0	.	4713740	4713940	138,145,208
chr1	4713940	4714740	25_Quies	0	.	4713940	4714740	255,255,255
chr1	4714740	4715340	21_Het	0	.	4714740	4715340	138,145,208
chr1	4715340	4727140	25_Quies	0	.	4715340	4727140	255,255,255
chr1	4727140	4727740	21_Het	0	.	4727140	4727740	138,145,208
chr1	4727740	4738140	25_Quies	0	.	4727740	4738140	255,255,255
chr1	4738140	4738940	21_Het	0	.	4738140	4738940	138,145,208
chr1	4738940	4754340	25_Quies	0	.	4738940	4754340	255,255,255
chr1	4754340	4755140	21_Het	0	.	4754340	4755140	138,145,208
chr1	4755140	4755540	25_Quies	0	.	4755140	4755540	255,255,255
chr1	4755540	4755740	19_DNase	0	.	4755540	4755740	255,255,102
chr1	4755740	4767740	25_Quies	0	.	4755740	4767740	255,255,255
chr1	4767740	4768940	21_Het	0	.	4767740	4768940	138,145,208
chr1	4768940	4787340	25_Quies	0	.	4768940	4787340	255,255,255
chr1	4787340	4787740	21_Het	0	.	4787340	4787740	138,145,208
chr1	4787740	4827940	25_Quies	0	.	4787740	4827940	255,255,255
chr1	4827940	4828340	21_Het	0	.	4827940	4828340	138,145,208
chr1	4828340	4897140	25_Quies	0	.	4828340	4897140	255,255,255
chr1	4897140	4897540	21_Het	0	.	4897140	4897540	138,145,208
chr1	4897540	4898740	25_Quies	0	.	4897540	4898740	255,255,255
chr1	4898740	4898940	21_Het	0	.	4898740	4898940	138,145,208
chr1	4898940	4900140	25_Quies	0	.	4898940	4900140	255,255,255
chr1	4900140	4900540	21_Het	0	.	4900140	4900540	138,145,208
chr1	4900540	4938740	25_Quies	0	.	4900540	4938740	255,255,255
chr1	4938740	4939940	21_Het	0	.	4938740	4939940	138,145,208
chr1	4939940	4946340	25_Quies	0	.	4939940	4946340	255,255,255
chr1	4946340	4946740	21_Het	0	.	4946340	4946740	138,145,208
chr1	4946740	5157540	25_Quies	0	.	4946740	5157540	255,255,255
chr1	5157540	5157940	21_Het	0	.	5157540	5157940	138,145,208
chr1	5157940	5164340	25_Quies	0	.	5157940	5164340	255,255,255
[truncated: 833,632 more rows]
