# Supplementary material for: Novel insights from a multiomics dissection of the Hayflick limit
Source: eLife. 2022 Feb 4;11:e70283. doi: 10.7554/eLife.70283 (PMC8933007; doi:10.7554/eLife.70283)
Supplement: Figure 5—source data 3. [file elife-70283-fig5-data3.zip]

Archive with 2 entries (2 files):
- sData_9.xlsb
- __MACOSX/._sData_9.xlsb
