# Supplementary material for: Novel insights from a multiomics dissection of the Hayflick limit
Source: eLife. 2022 Feb 4;11:e70283. doi: 10.7554/eLife.70283 (PMC8933007; doi:10.7554/eLife.70283)
Supplement: Figure 5—source data 4. [file elife-70283-fig5-data4.txt]

path	treatment	timepoint	replicate	sample_name	total_reads	reads_in_peaks
process/bam/hTERT_TP1_omni_A_S1_R1_001.filter.rmdup.rds	hTERT	TP1	A	hTERT_TP1_A	49035812	0.659686414
process/bam/hTERT_TP1_omni_B_S2_R1_001.filter.rmdup.rds	hTERT	TP1	B	hTERT_TP1_B	79399134	0.67446024
process/bam/hTERT_TP1_omni_C_S3_R1_001.filter.rmdup.rds	hTERT	TP1	C	hTERT_TP1_C	58605888	0.633825154
process/bam/hTERT_TP2_omni_A_S13_R1_001.filter.rmdup.rds	hTERT	TP2	A	hTERT_TP2_A	71265624	0.638085383
process/bam/hTERT_TP2_omni_B_S14_R1_001.filter.rmdup.rds	hTERT	TP2	B	hTERT_TP2_B	73455498	0.642219089
process/bam/hTERT_TP2_omni_C_S15_R1_001.filter.rmdup.rds	hTERT	TP2	C	hTERT_TP2_C	69949248	0.619902761
process/bam/hTERT_TP4_omni_A_S27_R1_001.filter.rmdup.rds	hTERT	TP4	A	hTERT_TP4_A	86565574	0.737414737
process/bam/hTERT_TP4_omni_B_S28_R1_001.filter.rmdup.rds	hTERT	TP4	B	hTERT_TP4_B	97930504	0.729194358
process/bam/hTERT_TP4_omni_C_S29_R1_001.filter.rmdup.rds	hTERT	TP4	C	hTERT_TP4_C	91683544	0.71628372
process/bam/hTERT_TP5_omni_A_S33_R1_001.filter.rmdup.rds	hTERT	TP5	A	hTERT_TP5_A	40814974	0.620375306
process/bam/hTERT_TP5_omni_B_S34_R1_001.filter.rmdup.rds	hTERT	TP5	B	hTERT_TP5_B	60988526	0.554050708
process/bam/hTERT_TP5_omni_C_S35_R1_001.filter.rmdup.rds	hTERT	TP5	C	hTERT_TP5_C	47909170	0.605555074
process/bam/hTERT_TP6_omni_A_S39_R1_001.filter.rmdup.rds	hTERT	TP6	A	hTERT_TP6_A	38552970	0.6632233
process/bam/hTERT_TP6_omni_B_S40_R1_001.filter.rmdup.rds	hTERT	TP6	B	hTERT_TP6_B	56653616	0.629034076
process/bam/hTERT_TP6_omni_C_S41_R1_001.filter.rmdup.rds	hTERT	TP6	C	hTERT_TP6_C	45280828	0.492775463
process/bam/hTERT_TP7_omni_A_S45_R1_001.filter.rmdup.rds	hTERT	TP7	A	hTERT_TP7_A	56855448	0.774022746
process/bam/hTERT_TP7_omni_B_S46_R1_001.filter.rmdup.rds	hTERT	TP7	B	hTERT_TP7_B	67075422	0.759314239
process/bam/hTERT_TP7_omni_C_S47_R1_001.filter.rmdup.rds	hTERT	TP7	C	hTERT_TP7_C	92916	0.614372121
process/bam/PDL20_TP1_omni_A_S4_R1_001.filter.rmdup.rds	PDL	TP1	A	PDL_TP1_A	76357156	0.604281935
process/bam/PDL20_TP1_omni_B_S5_R1_001.filter.rmdup.rds	PDL	TP1	B	PDL_TP1_B	77676764	0.627633664
process/bam/PDL20_TP1_omni_C_S6_R1_001.filter.rmdup.rds	PDL	TP1	C	PDL_TP1_C	74865668	0.619834274
process/bam/PDL25_TP2_omni_A_S16_R1_001.filter.rmdup.rds	PDL	TP2	A	PDL_TP2_A	75647130	0.527782495
process/bam/PDL25_TP2_omni_B_S17_R1_001.filter.rmdup.rds	PDL	TP2	B	PDL_TP2_B	82550746	0.559520504
process/bam/PDL25_TP2_omni_C_S18_R1_001.filter.rmdup.rds	PDL	TP2	C	PDL_TP2_C	89587034	0.538001158
process/bam/PDL30_TP3_omni_A_S24_R1_001.filter.rmdup.rds	PDL	TP3	A	PDL_TP3_A	65664414	0.655912805
process/bam/PDL30_TP3_omni_B_S25_R1_001.filter.rmdup.rds	PDL	TP3	B	PDL_TP3_B	73004450	0.653565406
process/bam/PDL30_TP3_omni_C_S26_R1_001.filter.rmdup.rds	PDL	TP3	C	PDL_TP3_C	74468812	0.655386499
process/bam/PDL33_TP4_omni_A_S30_R1_001.filter.rmdup.rds	PDL	TP4	A	PDL_TP4_A	50883880	0.631110442
process/bam/PDL33_TP4_omni_B_S31_R1_001.filter.rmdup.rds	PDL	TP4	B	PDL_TP4_B	66687738	0.604152595
process/bam/PDL33_TP4_omni_C_S32_R1_001.filter.rmdup.rds	PDL	TP4	C	PDL_TP4_C	64349300	0.613893329
process/bam/PDL37_TP5_omni_A_S36_R1_001.filter.rmdup.rds	PDL	TP5	A	PDL_TP5_A	29513670	0.53340591
process/bam/PDL37_TP5_omni_B_S37_R1_001.filter.rmdup.rds	PDL	TP5	B	PDL_TP5_B	43363526	0.465017582
process/bam/PDL37_TP5_omni_C_S38_R1_001.filter.rmdup.rds	PDL	TP5	C	PDL_TP5_C	28206974	0.526583284
process/bam/PDL46_TP6_omni_A_S42_R1_001.filter.rmdup.rds	PDL	TP6	A	PDL_TP6_A	44582858	0.509425102
process/bam/PDL46_TP6_omni_B_S43_R1_001.filter.rmdup.rds	PDL	TP6	B	PDL_TP6_B	54957674	0.523934237
process/bam/PDL46_TP6_omni_C_S44_R1_001.filter.rmdup.rds	PDL	TP6	C	PDL_TP6_C	40516646	0.757685002
process/bam/PDL50_TP7_omni_A_S48_R1_001.filter.rmdup.rds	PDL	TP7	A	PDL_TP7_A	37829016	0.548329647
process/bam/PDL50_TP7_omni_B_S49_R1_001.filter.rmdup.rds	PDL	TP7	B	PDL_TP7_B	31469010	0.503579108
process/bam/PDL50_TP7_omni_C_S50_R1_001.filter.rmdup.rds	PDL	TP7	C	PDL_TP7_C	42884	0.576555359
