# Supplementary material for: Novel insights from a multiomics dissection of the Hayflick limit
Source: eLife. 2022 Feb 4;11:e70283. doi: 10.7554/eLife.70283 (PMC8933007; doi:10.7554/eLife.70283)
Supplement: Figure 5—source data 5. [file elife-70283-fig5-data5.txt]

chr1	801371	817637	3
chr1	2522646	2559352	3
chr1	2684342	3213594	3
chr1	3224413	3519962	3
chr1	3560577	3672426	3
chr1	3715104	3758480	3
chr1	3770568	3794104	2
chr1	3815411	3834388	3
chr1	3895154	5334766	3
chr1	5385220	5649100	3
chr1	5659031	5959952	3
chr1	5983348	6147540	3
chr1	6878981	7185324	3
chr1	7315452	7372383	2
chr1	7391360	7440552	3
chr1	7473436	7743790	3
chr1	7792588	7871207	2
chr1	10685225	10771977	3
chr1	10785598	10988857	3
chr1	11263880	11620186	3
chr1	11675826	11699139	3
chr1	12608422	12843181	3
chr1	13097530	13112718	3
chr1	13646490	13940980	3
chr1	14005660	15112132	3
chr1	15249728	15320662	3
chr1	16725177	16928502	3
chr1	17074435	17148552	3
chr1	17265125	17311212	3
chr1	17484716	17600927	3
chr1	17847913	18061251	3
chr1	18083623	19073605	3
chr1	20115117	20559315	3
chr1	29476993	29750395	3
chr1	29800669	29935111	3
chr1	29961301	30951479	3
chr1	33726617	35091463	3
chr1	35103385	35216073	3
chr1	35230802	35306710	3
chr1	35358187	35393462	2
chr1	35886864	35932951	3
chr1	36711008	37681546	3
chr1	37838784	37917911	3
chr1	37939091	38031313	3
chr1	38288810	39072289	3
chr1	41490501	41596230	3
chr1	41604363	41718865	3
chr1	41758831	41813110	3
chr1	42157407	42412667	3
chr1	42577612	42691474	3
chr1	42705029	42892088	3
chr1	43089991	43146922	2
chr1	43255362	43298131	2
chr1	44662371	44828491	3
chr1	45280479	45418740	2
chr1	46644331	46701043	3
chr1	46785084	46823038	3
chr1	46964010	47489944	3
chr1	47625763	47652151	2
chr1	47682425	50646163	3
chr1	50669179	50770254	3
chr1	51225702	51290766	2
chr1	51315165	51418183	3
chr1	56087515	56125631	2
chr1	56144317	56287139	3
chr1	56335937	56536551	3
chr1	56612343	56704701	3
chr1	56730973	56775069	3
chr1	56959699	57053609	3
chr1	57077065	57707703	3
chr1	57732102	58634865	3
chr1	58642998	58815697	3
chr1	58840901	58889699	2
chr1	59857526	59898191	2
chr1	60020186	61283512	3
chr1	61328465	61920597	3
chr1	61991083	62075124	3
chr1	62088679	62652567	3
chr1	63029396	63555330	3
chr1	63569979	63606629	3
chr1	63612261	63753233	3
chr1	64044967	64116507	3
chr1	64125283	64398451	3
chr1	64487914	65100600	3
chr1	65211751	65230728	2
chr1	65244283	65301214	3
chr1	65312563	65650933	3
chr1	65682715	66022340	3
chr1	66073849	66464233	3
chr1	67009144	67152827	3
chr1	67394106	67627252	3
chr1	67686894	67734265	3
chr1	68744184	70270477	3
chr1	70668994	71278645	3
chr1	71333189	71859123	3
chr1	71875389	72235952	3
chr1	72550428	72623995	2
chr1	72648024	74388486	3
chr1	74453550	74927975	3
chr1	75091273	75957679	3
chr1	76052969	76297030	3
chr1	76319781	77359742	3
chr1	78986342	79054117	2
chr1	79119181	79265575	2
chr1	79444501	79547519	3
chr1	79574629	80119540	3
chr1	80165627	81323224	3
chr1	81433381	81897956	3
chr1	82079593	84107421	3
chr1	85752025	85775481	2
chr1	86411771	86598830	3
chr1	86639495	86934994	3
chr1	87216938	87458217	3
chr1	87474541	87559603	3
chr1	87588345	87916376	3
chr1	87932642	87994995	3
chr1	88065481	88187476	3
chr1	88211875	88908602	3
chr1	89136326	89206812	3
chr1	89314405	89845097	3
chr1	90269524	90952696	3
chr1	90968287	91134157	3
chr1	91267172	91727441	3
chr1	95359477	95461343	3
chr1	95485488	96537356	3
chr1	96819300	96933162	2
chr1	97125643	97366922	3
chr1	97391321	97421142	2
chr1	98714289	98893381	3
chr1	98944724	99695671	3
chr1	99722781	99758189	3
chr1	100010147	100075211	2
chr1	100102321	100186362	3
chr1	101544573	103032912	3
chr1	103225393	103409741	3
chr1	103417874	103558846	3
chr1	103776191	103821587	3
chr1	103907393	104202892	3
chr1	104218594	104314043	3
chr1	104322176	104997215	3
chr1	105069570	105145802	2
chr1	105227650	105292714	3
chr1	105544837	105658699	2
chr1	105726474	105810515	3
chr1	105859313	107393739	3
chr1	107420849	107472358	3
chr1	107491335	108459162	3
chr1	108551336	108849546	3
chr1	110462591	110674049	3
chr1	110758090	111300070	3
chr1	111313264	111467986	3
chr1	111506326	111778774	3
chr1	112120990	112698916	3
chr1	113490778	113721213	3
chr1	114333172	114736498	3
chr1	114859833	114914053	3
chr1	114930319	115041470	3
chr1	115136332	115464386	3
chr1	115911701	115979476	3
chr1	116020590	116709610	3
chr1	116737464	116754822	2
chr1	116765350	116912060	3
chr1	116920193	117397329	3
chr1	117519324	117694222	3
chr1	117904400	117935186	2
chr1	118294670	119324850	3
chr1	119357382	119473955	3
chr1	119501065	119948004	3
chr1	120907974	121052570	3
chr1	141544393	141603033	3
chr1	141814981	141862303	3
chr1	142111186	142113214	2
chr1	142187347	142383791	3
chr1	142715913	142732183	3
chr1	143237924	143262846	3
chr1	143551510	143607744	2
chr1	143621878	144095396	3
chr1	144959397	145097331	3
chr1	145118283	145162080	3
chr1	145240503	145473845	3
chr1	145484689	145533487	3
chr1	145544331	145605417	3
chr1	145614817	145865571	3
chr1	146172417	146266271	3
chr1	146816007	146819957	3
chr1	147294984	147611640	3
chr1	150294790	150822509	3
chr1	150855041	151726510	3
chr1	155408012	156191032	3
chr1	156374106	157229902	3
chr1	157312346	158014792	3
chr1	158180218	158312422	3
chr1	158354672	158419176	3
chr1	158611212	159215765	3
chr1	160310316	160625872	3
chr1	160641751	160713466	3
chr1	161330345	161395409	2
chr1	161479450	161516332	2
chr1	161596648	162783441	3
chr1	163046408	163828036	3
chr1	164166051	165069442	3
chr1	165117330	165451065	3
chr1	165464038	165941756	3
chr1	166437869	167336854	3
chr1	167378586	167487026	3
chr1	167627998	167714750	3
chr1	167725594	168026515	3
chr1	168140222	168303037	3
chr1	168316592	168528268	3
chr1	168560582	168739534	3
chr1	168999764	169450156	3
chr1	169460634	169666670	3
chr1	169842885	169943192	3
chr1	170043499	170220476	3
chr1	170694139	170756492	3
chr1	171751429	171943910	3
chr1	172464422	172629793	3
chr1	172651481	173006622	3
chr1	173041060	173201814	3
chr1	173266824	174127366	3
chr1	174478695	175437970	3
chr1	175454096	176086702	3
chr1	176112892	176153378	3
chr1	177132764	177216805	2
chr1	177621436	178045984	3
chr1	179409364	180621821	3
chr1	180634940	180822588	3
chr1	180854967	181064478	3
chr1	183978039	184037681	2
chr1	184785917	185189856	3
chr1	185227810	185707657	3
chr1	185734767	185902849	3
chr1	185935996	185983030	3
chr1	185989601	186241724	3
chr1	186352875	186651085	3
chr1	186686328	187833081	3
chr1	187852058	188231598	3
chr1	188266841	188394258	3
chr1	188424079	188703312	3
chr1	188719578	189134361	3
chr1	189145205	190232316	3
chr1	190251293	190324490	2
chr1	190403109	190666076	3
chr1	191056460	191178455	2
chr1	191655591	191780297	3
chr1	191815540	191896870	2
chr1	191986333	192260144	3
chr1	192287254	192713860	3
chr1	192721014	193786437	3
chr1	193968074	194881681	3
chr1	194905090	195356106	3
chr1	195442858	195987769	3
chr1	196034752	196136874	3
chr1	196166695	196302245	3
chr1	196576056	196676363	3
chr1	197538461	197641479	3
chr1	197801428	197907157	3
chr1	202807486	203321024	3
chr1	203589413	203762556	3
chr1	204055876	204118058	3
chr1	204393902	204496920	3
chr1	205175099	205240422	3
chr1	205297353	205535921	3
chr1	205568453	206017503	3
chr1	206064566	206467971	3
chr1	206484771	207598992	3
chr1	207655923	208065284	3
chr1	208135770	208442697	3
chr1	208493331	208599351	3
chr1	208691525	209491270	3
chr1	209637664	209800324	3
chr1	209925030	210057869	3
chr1	210076846	210228662	3
chr1	211394392	212467948	3
chr1	212915263	213058946	3
chr1	213335468	213793627	3
chr1	213864113	213975264	3
chr1	214089126	214680124	3
chr1	214710837	215759102	3
chr1	215908593	216526315	3
chr1	217120067	217277262	3
chr1	217315216	217404915	3
chr1	217448055	218217979	3
chr1	218518863	219044834	3
chr1	219135201	219185835	3
chr1	219231893	219261714	2
chr1	219370154	219494860	2
chr1	219597891	219633121	2
chr1	220760727	220817828	2
chr1	220985910	221032821	3
chr1	221164836	221370001	3
chr1	221387138	221460893	3
chr1	221481825	221636550	3
chr1	221656425	221792613	3
chr1	221864469	221930817	3
chr1	223032910	223094443	3
chr1	223125081	223167743	3
chr1	223192859	223664573	3
chr1	224570047	224648666	3
chr1	224667461	224889945	3
chr1	224998385	225071582	3
chr1	225142068	225367081	3
chr1	225624626	225676135	2
chr1	225693447	225789997	3
chr1	225819818	225975133	3
chr1	226058386	226196499	3
chr1	226210202	226313220	3
chr1	226542475	226615775	3
chr1	226755113	227459973	3
chr1	227551191	227633477	3
chr1	227717518	227755472	2
chr1	227769517	227791507	2
chr1	227836802	227880178	3
chr1	227888169	228263559	3
chr1	228395268	229032353	3
chr1	229078440	229533888	3
chr1	229631337	229726707	3
chr1	229840231	230000180	3
chr1	230078467	230328211	3
chr1	230358032	230669797	3
chr1	230840590	231149697	3
chr1	231163199	231263506	3
chr1	231510207	232670463	3
chr1	232976858	232986489	3
chr1	234337966	234726687	3
chr1	234840549	235021660	3
chr1	235029918	236171650	3
chr1	236176330	236860244	3
chr1	236917175	238222866	3
chr1	239001934	239698661	3
chr1	239762050	239828789	3
chr1	239874876	240037918	3
chr1	240089045	241341527	3
chr1	242697027	242877416	3
chr1	242913907	243052168	3
chr1	243136209	243179585	3
chr1	243328690	243381720	3
chr1	243391984	243985712	3
chr1	244123013	244177684	3
chr1	244249270	244333078	3
chr1	245027986	245071863	2
chr1	245171706	245230346	3
chr1	245244490	245296876	3
chr1	245445280	245526478	3
chr1	245608641	246974776	3
chr1	247028443	247068931	3
chr10	1183633	2960489	3
chr10	3030857	3052847	2
chr10	4886813	5437236	3
chr10	6087590	6155026	2
chr10	6499536	6750666	3
chr10	6872661	7490769	3
chr10	7496191	7818800	3
chr10	8159922	9659569	3
chr10	9876449	10548777	3
chr10	10608734	10852409	3
chr10	11000664	11552400	3
chr10	12371274	12397679	2
chr10	12540636	12732968	3
chr10	12806268	13151337	3
chr10	13276043	13338396	2
chr10	13471235	13506478	3
chr10	13525455	13566120	2
chr10	15520751	15648168	3
chr10	15680700	15851493	3
chr10	15949089	16694614	3
chr10	17432006	17483515	2
chr10	18261178	18303302	3
chr10	18349332	18476806	3
chr10	18501205	18541870	2
chr10	18550003	18881862	3
chr10	19024428	19558495	3
chr10	19653380	19948879	3
chr10	20152950	21593400	3
chr10	22342522	22554150	3
chr10	22567705	22637508	3
chr10	22678856	22754764	3
chr10	22773526	22876759	3
chr10	23175210	23643972	3
chr10	23690346	23757834	3
chr10	23779522	24666360	3
chr10	24850367	24886356	2
chr10	25424054	27005612	3
chr10	27214359	27368886	3
chr10	27587870	27827045	3
chr10	27889476	28060584	3
chr10	28079168	28355690	3
chr10	28580703	28624079	3
chr10	28667455	28819271	3
chr10	37226820	38154798	3
chr10	38206590	38291505	3
chr10	38454522	38676694	3
chr10	38933240	39109683	3
chr10	41924826	41981757	3
chr10	42141706	42442239	3
chr10	42457953	42593985	3
chr10	42648663	42916505	3
chr10	43029387	43167191	3
chr10	43283037	43380633	3
chr10	43507303	43583958	3
chr10	43784572	44107181	3
chr10	44131580	44440634	3
chr10	44687595	44747539	3
chr10	44822885	45541389	3
chr10	46367829	46570137	3
chr10	47005563	47117307	3
chr10	47976483	48178320	3
chr10	48202719	48284343	3
chr10	49058196	49170643	3
chr10	49554309	49977225	3
chr10	50069399	50722750	3
chr10	51156922	51227452	3
chr10	51447380	51726646	3
chr10	52065488	52404700	3
chr10	53014338	53065866	3
chr10	53450809	53637868	3
chr10	53675722	53732753	3
chr10	54036385	54456590	3
chr10	54467434	55042166	3
chr10	55128528	55773568	3
chr10	55866310	56457308	3
chr10	56508817	56574004	3
chr10	56712142	56766362	2
chr10	56789506	56855825	2
chr10	57088971	57154035	2
chr10	57219099	57419713	2
chr10	57457667	57731478	3
chr10	57820104	59398743	3
chr10	59489362	59580380	3
chr10	60304217	61234090	3
chr10	61345241	61529589	3
chr10	61589231	61693276	3
chr10	61903707	62069078	3
chr10	62093477	62193784	3
chr10	62437774	62682826	3
chr10	62741406	62863401	3
chr10	64080640	64150292	3
chr10	64269910	64454758	3
chr10	65197572	66469031	3
chr10	66525742	66555783	3
chr10	66596448	66994965	3
chr10	67008520	68242025	3
chr10	68266424	69030926	3
chr10	69044481	69186002	3
chr10	72126798	72181108	2
chr10	72356960	72629636	3
chr10	72762454	73119280	3
chr10	76839988	77733236	3
chr10	77880848	77911408	2
chr10	78026024	78467917	3
chr10	81627999	81809636	3
chr10	82008687	82182389	3
chr10	82287227	84729383	3
chr10	84737516	85886257	3
chr10	85903246	86003553	3
chr10	86301763	88107289	3
chr10	91542126	92040950	3
chr10	92076193	92141257	3
chr10	92184633	92599416	3
chr10	92688879	92908470	3
chr10	94838702	95012206	3
chr10	95304994	95415323	3
chr10	95456810	95698175	3
chr10	95708457	95733095	3
chr10	95744176	95839061	3
chr10	95955634	96066785	3
chr10	96313486	96926703	3
chr10	97121364	97398779	3
chr10	97414152	97875205	3
chr10	97885467	98261303	3
chr10	98349447	98506685	3
chr10	98544639	98552885	3
chr10	98796762	98956711	3
chr10	99517125	99882159	3
chr10	100222748	101142919	3
chr10	101192763	101358657	3
chr10	102315719	102478445	3
chr10	102498969	102616561	3
chr10	106108329	110917643	3
chr10	111194165	111599897	3
chr10	112790944	114184398	3
chr10	114897391	115597679	3
chr10	115615806	116011612	3
chr10	116629720	116675807	3
chr10	116755819	117676166	3
chr10	117714120	118427113	3
chr10	118546397	119064893	3
chr10	119129273	119785991	3
chr10	119801590	120080823	3
chr10	120097089	120433253	3
chr10	120510245	120755067	3
chr10	121700637	123637655	3
chr10	123735251	123794893	3
chr10	124028771	124120213	3
chr10	124128346	124182566	3
chr10	124234799	124592729	3
chr10	124629705	124749165	3
chr10	124762720	124882004	3
chr10	124922669	125858579	3
chr10	125909462	126064858	3
chr10	126150741	126405575	3
chr10	126847064	126896080	3
chr10	126922468	127393054	3
chr10	127408645	127495397	3
chr10	127562924	127644986	3
chr10	127957520	128051152	3
chr10	128080973	128574650	3
chr10	128908182	129089067	3
chr10	129097797	129800101	3
chr10	129829922	131640835	3
chr10	131662671	131779653	3
chr10	131892987	133527399	3
chr10	133703593	133947669	3
chr10	134477569	134881508	3
chr10	135111943	135285447	3
chr11	2163872	2275288	3
chr11	2298785	2345610	3
chr11	2409936	2493722	3
chr11	2535924	2583440	3
chr11	3415717	3625474	3
chr11	4119546	5177867	3
chr11	5188098	5238732	3
chr11	5357460	5565540	3
chr11	5608916	5644156	3
chr11	5680806	6202625	3
chr11	6216180	6283332	3
chr11	6515058	6557766	3
chr11	6690605	6956283	3
chr11	7003938	7932243	3
chr11	8074784	8539507	3
chr11	10932438	10984829	3
chr11	11030916	11752042	3
chr11	13449140	13644320	3
chr11	13674141	13951978	3
chr11	13977773	14246644	3
chr11	14511840	14866981	3
chr11	14874092	15072204	3
chr11	15190932	15616956	3
chr11	15834808	15891739	3
chr11	15988854	16070665	3
chr11	16379958	16474604	2
chr11	16602021	16706592	3
chr11	16737571	17046625	3
chr11	17336702	17759618	3
chr11	17773173	18077070	3
chr11	18089030	18291828	3
chr11	18402125	18478033	3
chr11	18621188	18700335	3
chr11	18745788	19210003	3
chr11	19228980	19340994	3
chr11	19424172	19532612	3
chr11	20142587	20323214	3
chr11	20381155	22598753	3
chr11	22611432	22802220	3
chr11	22812922	22983715	3
chr11	24382591	24469343	3
chr11	24588627	25949549	3
chr11	25976659	26155585	3
chr11	26274869	26728168	3
chr11	26762849	26911954	3
chr11	27006708	27128834	3
chr11	29338299	30297993	3
chr11	30322392	31349000	3
chr11	31359262	31371549	2
chr11	31493544	31612828	3
chr11	31664337	31770066	3
chr11	31807858	32016767	3
chr11	32125207	32554052	3
chr11	32591499	32854466	3
chr11	36511338	37422501	3
chr11	37509253	37720711	3
chr11	37783064	38683116	3
chr11	38730504	38761096	2
chr11	38777646	38878308	2
chr11	38954216	39119587	3
chr11	39222605	39284458	2
chr11	39357758	39469306	2
chr11	39515393	39669852	3
chr11	39680764	40260918	3
chr11	40435268	40754320	3
chr11	40770586	41440296	3
chr11	41462934	42128797	3
chr11	42149022	43278261	3
chr11	43468031	43546650	3
chr11	43572508	43614425	3
chr11	43928901	44067162	3
chr11	44153580	44200001	2
chr11	44225166	44265065	3
chr11	44298178	44513680	3
chr11	44620206	44818109	3
chr11	44942815	45061964	3
chr11	45094631	45122610	2
chr11	45129594	45759780	3
chr11	48185171	48627276	3
chr11	48920476	50088293	3
chr11	50098710	50259342	3
chr11	51233870	51421044	3
chr11	54784549	55229153	3
chr11	55245419	56773240	3
chr11	57378976	57533503	3
chr11	57595856	57819130	3
chr11	57861534	57904910	3
chr11	57927382	58013350	3
chr11	58176010	58421024	3
chr11	58440082	58624036	3
chr11	58770700	59054374	3
chr11	59236011	59275294	3
chr11	59341642	60334154	3
chr11	60527666	60630190	3
chr11	61746397	61825016	3
chr11	62453014	62993478	3
chr11	70044622	70613746	3
chr11	70709036	70818986	3
chr11	70906866	71007173	3
chr11	77982576	78153369	3
chr11	78215722	78461244	3
chr11	78488278	78615736	3
chr11	78635927	78788590	3
chr11	78841963	79476514	3
chr11	79503447	82233424	3
chr11	82680392	82950136	3
chr11	82973527	83202478	3
chr11	83228361	84971534	3
chr11	86703863	87663557	3
chr11	87929235	88682196	3
chr11	88878085	88970259	3
chr11	88986525	89553124	3
chr11	89618188	92314852	3
chr11	92578498	93027220	3
chr11	93196708	93267194	3
chr11	93294304	93481363	3
chr11	93584194	93858192	3
chr11	93934874	94097600	3
chr11	94357016	95132362	3
chr11	95807401	97312006	3
chr11	97374359	97566840	3
chr11	97604794	98686483	3
chr11	98717434	98743414	2
chr11	98751547	98832877	2
chr11	98908785	99047046	3
chr11	99117532	99772486	3
chr11	99784240	99928121	3
chr11	100329349	100795641	3
chr11	100871998	100920347	3
chr11	100966434	101053186	3
chr11	101110117	101218557	3
chr11	101307388	101345974	2
chr11	103544595	103932268	3
chr11	104685926	104788944	2
chr11	104805210	104938049	3
chr11	105006526	105279635	3
chr11	105474454	105733242	3
chr11	105862500	106011605	3
chr11	106092935	106738558	3
chr11	106754272	106917079	3
chr11	106971299	107060762	3
chr11	107086012	107201734	3
chr11	107239688	107376628	3
chr11	107708691	107838819	3
chr11	107882195	108025878	3
chr11	108402707	109226851	3
chr11	109238448	109308181	3
chr11	109910023	110053706	3
chr11	110465778	110552530	3
chr11	110701635	110776282	2
chr11	111745370	113141535	3
chr11	113152379	113244553	3
chr11	113256754	113659336	3
chr11	113692876	113712082	2
chr11	113827418	114697649	3
chr11	114890130	114967456	3
chr11	115147675	116108124	3
chr11	116783950	117728547	3
chr11	118869766	118951828	3
chr11	118997295	119038658	3
chr11	119110492	119575214	3
chr11	119603068	119676368	3
chr11	119943434	120835762	3
chr11	120846197	120968192	3
chr11	121057655	121092898	2
chr11	121114586	121182361	3
chr11	121618832	121992950	3
chr11	122271188	122351290	3
chr11	122367004	122396889	3
chr11	122646301	122844204	3
chr11	122860520	123996022	3
chr11	124058242	124107766	3
chr11	124183438	124205126	2
chr11	124552134	124625331	3
chr11	124655152	124709372	2
chr11	124787991	124867276	3
chr11	124874743	124942518	3
chr11	125048247	125254283	3
chr11	125283818	125568759	3
chr11	125861422	127008300	3
chr11	127032699	127395973	3
chr11	127433927	127531523	3
chr11	128306869	128512905	3
chr11	128523749	128651166	3
chr11	128659299	129009018	3
chr11	129022756	129214816	3
chr11	129608149	129678635	2
chr11	129694901	129746410	2
chr11	130304320	130368922	2
chr11	130407894	130475669	3
chr11	130483802	131056846	3
chr11	131145892	131223905	3
chr11	131557358	131644110	3
chr11	131660376	132243241	3
chr11	132270316	133405458	3
chr11	133655672	134451070	3
chr12	31429	49845	3
chr12	3295569	4245537	3
chr12	4258731	4292449	3
chr12	4313202	4481983	3
chr12	4524660	5061655	3
chr12	5167167	5232231	3
chr12	5253715	5392180	3
chr12	5540015	5934380	3
chr12	7243444	7466541	3
chr12	7490145	7842915	3
chr12	8157195	8425305	3
chr12	8483697	8726391	3
chr12	8756182	8944269	3
chr12	8997461	9686055	3
chr12	9728595	9786362	3
chr12	9849069	9903195	3
chr12	9919201	10179063	3
chr12	10279764	10473307	3
chr12	10488511	10637616	3
chr12	10802987	10979202	3
chr12	11238559	11534691	3
chr12	13310662	14273067	3
chr12	14541456	14795075	3
chr12	14890365	15566214	3
chr12	16048772	16382225	3
chr12	16439156	18423608	3
chr12	18518493	18729951	3
chr12	18819414	18874143	3
chr12	18926263	19001051	3
chr12	19830617	20524633	3
chr12	20548557	21463461	3
chr12	21571079	21679965	3
chr12	21713129	22080747	3
chr12	22107857	22300338	3
chr12	22346425	22498241	3
chr12	22595661	22663612	3
chr12	22736809	23012163	3
chr12	23032308	23975736	3
chr12	28852533	28869091	3
chr12	29094104	29352455	3
chr12	29444813	29544130	3
chr12	29861317	30053798	3
chr12	30107907	30690883	3
chr12	30899085	31094822	3
chr12	31179951	31287575	3
chr12	32807817	34050375	3
chr12	34088787	34323661	3
chr12	36143039	36200657	3
chr12	36219863	36275878	3
chr12	36727949	36982865	3
chr12	37015981	38116019	3
chr12	38128003	38775420	3
chr12	38794397	40195984	3
chr12	40214711	40760939	3
chr12	40934063	40965908	2
chr12	41687034	41871382	3
chr12	42034042	42386733	3
chr12	42532866	43844990	3
chr12	44129645	44188607	3
chr12	46893161	47024993	3
chr12	47035419	47291249	3
chr12	51025871	51503787	3
chr12	52460548	52615015	3
chr12	52716169	52855751	3
chr12	53149142	54324371	3
chr12	56651754	56979785	3
chr12	57854499	58267911	3
chr12	58289198	58478968	3
chr12	58497945	58649761	3
chr12	59094365	59167562	2
chr12	59178297	60924290	3
chr12	61553242	62453341	3
chr12	62962962	63038870	3
chr12	63507873	63562093	3
chr12	63591905	63792528	3
chr12	64885061	64977235	3
chr12	64988705	65939640	3
chr12	65999282	66107891	3
chr12	66127097	66322115	3
chr12	66514372	66579436	3
chr12	66598413	66986086	3
chr12	67547263	67680102	3
chr12	67753299	67910537	3
chr12	67970179	68035243	3
chr12	68377447	68919029	3
chr12	69053393	69314835	3
chr12	69341945	70224959	3
chr12	70651213	70900770	3
chr12	71334369	73009928	3
chr12	73040793	73208873	3
chr12	73231373	73991310	3
chr12	76053143	76207670	3
chr12	76245624	76840320	3
chr12	77218873	77598413	3
chr12	77986086	78295140	2
chr12	79206036	79325320	3
chr12	79731970	79843121	2
chr12	79867520	81271818	3
chr12	81285373	81599849	3
chr12	81616115	82798111	3
chr12	82811666	82979748	3
chr12	83237293	83283380	3
chr12	83315912	83906910	3
chr12	83961130	85598574	3
chr12	85658216	86661286	3
chr12	86777859	86945941	3
chr12	89038833	89163539	3
chr12	89179805	89446440	3
chr12	89475304	89806046	3
chr12	90304870	90689832	3
chr12	91080216	91196789	3
chr12	91221188	91462467	3
chr12	91574814	91644390	3
chr12	93105333	93346612	3
chr12	93387277	93891523	3
chr12	94799222	94935258	3
chr12	95005744	95096496	3
chr12	95450348	95805489	3
chr12	95846154	97313412	3
chr12	97670100	98966515	3
chr12	99074955	99113660	3
chr12	99213216	99487027	3
chr12	99497871	100294338	3
chr12	100332859	100612092	3
chr12	100639202	100731376	3
chr12	100861504	100975366	3
chr12	100986210	102681904	3
chr12	104494244	104822275	3
chr12	105074398	105136751	3
chr12	105310255	105689795	3
chr12	105823542	105868721	2
chr12	105925652	106006982	3
chr12	106017826	106291637	3
chr12	106383554	106595269	3
chr12	106682021	107427546	3
chr12	107796242	107856884	3
chr12	107914874	107970746	3
chr12	107985360	108001626	2
chr12	108039580	108345923	3
chr12	108457074	108489606	2
chr12	108505672	108628988	3
chr12	108641422	108695642	3
chr12	109677006	110232779	3
chr12	111414775	112068052	3
chr12	112288604	112382888	3
chr12	112393446	112781119	3
chr12	112810940	113305356	3
chr12	113358132	113578032	3
chr12	113925474	114053016	3
chr12	114090532	114231868	3
chr12	114288435	114874011	3
chr12	115662912	115784096	3
chr12	115950278	116092222	3
chr12	116117144	116924910	3
chr12	117357242	118574204	3
chr12	118653145	118769756	3
chr12	118823938	118907979	3
chr12	118913401	119000153	3
chr12	122877124	122929034	2
chr12	123189382	123251240	2
chr12	124140816	124234238	3
chr12	124243869	127827811	3
chr12	127889378	129820396	3
chr12	129941778	130753942	3
chr12	131317065	131368375	2
chr13	18151993	19005801	3
chr13	19268107	19270818	2
chr13	20797183	20838301	2
chr13	21168518	21410041	3
chr13	21499467	22529440	3
chr13	22558897	22769023	3
chr13	23803610	23879518	3
chr13	23997601	24318700	3
chr13	24405079	24709084	3
chr13	24822946	25671489	3
chr13	25815172	25945300	3
chr13	25980543	26018497	2
chr13	26148625	26438702	3
chr13	26854057	26891439	3
chr13	26927389	27032411	3
chr13	27140851	27405981	3
chr13	28306581	28895131	3
chr13	30695685	31201929	3
chr13	31269704	31301143	3
chr13	31321213	31364181	3
chr13	33039987	33281266	3
chr13	33300243	33621553	3
chr13	33647251	33815333	3
chr13	33850576	34634055	3
chr13	34642188	35155257	3
chr13	35195232	35238819	3
chr13	35263741	35749927	3
chr13	35831989	36287765	3
chr13	37225771	37811347	3
chr13	37841168	38489401	3
chr13	38524340	38824633	3
chr13	39093650	39123471	2
chr13	39264625	40131963	3
chr13	40158715	40199738	3
chr13	41805055	41953099	3
chr13	41963941	42129970	3
chr13	45018505	45429257	3
chr13	45529564	46012122	3
chr13	46288644	46421483	3
chr13	47031458	47410998	3
chr13	47582539	47695653	3
chr13	48066211	48212919	3
chr13	49628596	49688245	3
chr13	49739025	49766879	2
chr13	49810233	49864453	2
chr13	49910540	49967471	3
chr13	50075857	50371410	3
chr13	50403942	50824147	3
chr13	51325993	51474787	3
chr13	51512741	51594071	3
chr13	51672679	51821795	3
chr13	52179647	53817091	3
chr13	53839427	54202053	3
chr13	54229163	54508396	3
chr13	54622258	54793051	2
chr13	55329829	55366237	3
chr13	56384408	56470897	2
chr13	56907631	57070291	3
chr13	57278107	57449831	3
chr13	57474230	58553208	3
chr13	58596584	59141495	3
chr13	59659296	59854488	3
chr13	59962909	61769021	3
chr13	61841651	62221191	3
chr13	62448915	62549281	3
chr13	63319146	63679709	3
chr13	63793571	63874901	3
chr13	65468969	65853931	3
chr13	67103702	67984777	3
chr13	68009176	68049841	3
chr13	68841453	68990558	2
chr13	69025801	69122971	3
chr13	69551735	70039715	3
chr13	70115623	70240329	2
chr13	70294549	70923501	3
chr13	71243399	71327440	3
chr13	71346417	72170291	3
chr13	72823912	73149232	3
chr13	73797161	74767699	3
chr13	75372035	75469848	3
chr13	75518646	75838544	3
chr13	76009337	76121161	3
chr13	76261460	76293992	3
chr13	76379347	76443097	3
chr13	76808715	77316039	3
chr13	77356704	77600694	3
chr13	77652203	78059213	3
chr13	78137472	78779979	3
chr13	79029391	79213739	3
chr13	79853535	81995225	3
chr13	83087758	83188065	3
chr13	83386045	83738398	3
chr13	83971544	84098961	3
chr13	84150470	84386327	3
chr13	84402593	84687248	3
chr13	84855330	84950215	2
chr13	85291801	85657786	3
chr13	85716458	85987558	3
chr13	86055333	86283057	3
chr13	86738505	87069247	3
chr13	87150577	87779529	3
chr13	87822905	88050629	3
chr13	88066895	88275642	2
chr13	88983213	89080125	2
chr13	89088581	89148584	3
chr13	89183827	89384441	2
chr13	89440761	89660661	3
chr13	89674518	89848022	3
chr13	89915797	90786028	3
chr13	90859025	92285211	3
chr13	92298766	92659329	3
chr13	93827770	93995852	3
chr13	94122299	94148489	2
chr13	94171187	94448589	3
chr13	94885060	95058564	3
chr13	95511301	96546903	3
chr13	96846059	96874934	2
chr13	96905633	97259896	3
chr13	99068133	99404297	3
chr13	99973971	100120001	3
chr13	100128134	100743531	3
chr13	100765829	100821701	2
chr13	101001076	101071562	2
chr13	101101383	102029933	3
chr13	102118008	102215604	3
chr13	102326753	103457242	3
chr13	103473508	103755452	3
chr13	103770695	104644660	3
chr13	104696169	104756063	3
chr13	104910338	105108241	3
chr13	105257346	105333254	3
chr13	106026527	106477296	3
chr13	106501695	106543117	3
chr13	107724356	108293666	3
chr13	108479657	108548500	3
chr13	108974127	109126209	3
chr13	110807075	111151060	3
chr13	111551995	111758031	3
chr13	111775483	112210768	3
chr13	112509293	112570865	3
chr14	18141586	19617981	3
chr14	19626114	19817746	3
chr14	20019209	20148788	3
chr14	20177422	20211690	3
chr14	20235040	20499056	3
chr14	20659005	20710514	3
chr14	21106320	21645574	3
chr14	22917268	22998598	3
chr14	23025708	23079274	3
chr14	23126015	23483867	3
chr14	23993535	24375786	3
chr14	24684840	26013230	3
chr14	26149126	26883461	3
chr14	26940392	27054254	2
chr14	27100341	27141006	2
chr14	27192515	27287400	2
chr14	27347042	27531390	3
chr14	27534496	27699472	3
chr14	27764658	28282337	3
chr14	28320291	28550726	3
chr14	28583258	28754051	3
chr14	29507709	29537530	2
chr14	29549950	29637837	3
chr14	29663440	29721058	2
chr14	29819474	30079730	3
chr14	30283055	30405050	3
chr14	31004181	31096906	3
chr14	31114468	31405409	3
chr14	31501978	31606738	3
chr14	31698197	32001334	3
chr14	32026228	32097364	3
chr14	32256663	32462699	3
chr14	32481676	33885208	3
chr14	33891396	33970236	3
chr14	34989351	35065259	3
chr14	35086947	35192676	3
chr14	35425822	35846027	3
chr14	35865004	36188294	3
chr14	36209301	36477690	3
chr14	36797588	37117486	3
chr14	37247614	37605466	3
chr14	37966029	38546183	3
chr14	39036874	39985724	3
chr14	40039944	40121274	2
chr14	40229714	40327310	3
chr14	40755648	41064702	3
chr14	41219229	41571659	3
chr14	41590366	41606080	2
chr14	41785828	42005419	3
chr14	42051506	42216877	2
chr14	42451046	42753655	3
chr14	42778054	42900049	2
chr14	42948847	43518294	3
chr14	43534423	44418209	3
chr14	44823034	45212532	3
chr14	45228798	45538072	3
chr14	45629334	45833351	3
chr14	46023121	46115295	3
chr14	46143934	46370129	3
chr14	46578876	47652478	3
chr14	47698519	48183788	3
chr14	48243212	49092026	3
chr14	55256308	55346250	3
chr14	55411314	55647171	3
chr14	55921534	56113463	3
chr14	56124307	56731678	3
chr14	56834589	56902364	3
chr14	56951162	57607224	3
chr14	59044054	59597382	3
chr14	59720830	59778735	3
chr14	59835666	60117610	3
chr14	60833314	60990552	3
chr14	61380936	61459555	3
chr14	61527330	61730655	3
chr14	61749682	61955668	3
chr14	61974645	62169837	3
chr14	62245745	62573776	3
chr14	62584620	62733725	3
chr14	62744569	62901807	3
chr14	64661246	64694664	2
chr14	65146515	66036112	3
chr14	66052180	66691785	3
chr14	66968307	67047046	3
chr14	69328690	69877210	3
chr14	69901756	70130592	3
chr14	70142320	70338764	3
chr14	71360127	72010767	3
chr14	74860028	74944069	3
chr14	75122296	75176422	3
chr14	75445604	75513379	3
chr14	75537778	75684172	3
chr14	75759586	76294147	3
chr14	76315835	76408009	3
chr14	76643866	76822792	3
chr14	77344778	78541566	3
chr14	78595786	78899418	3
chr14	78912973	79105454	3
chr14	79137986	79493127	3
chr14	79609700	79739828	3
chr14	80490775	80702512	3
chr14	80764586	81046530	3
chr14	81075748	82621621	3
chr14	82640598	82670419	2
chr14	82740905	82827657	3
chr14	82843108	83001161	3
chr14	83106890	83272261	3
chr14	83329192	83505407	3
chr14	83541508	84744334	3
chr14	84787710	84942237	3
chr14	85161828	86099834	3
chr14	86224540	86297737	3
chr14	86473952	87916204	3
chr14	88165616	88322854	3
chr14	88423161	88515335	3
chr14	88610220	88661729	2
chr14	89529249	89778661	3
chr14	89872504	89911500	3
chr14	89956776	90157618	3
chr14	90375081	90647262	3
chr14	90820250	90993189	3
chr14	91052800	91473036	3
chr14	91708646	91925773	3
chr14	92351400	92638766	3
chr14	92874623	93470778	3
chr14	93673546	93706720	3
chr14	93715033	94625986	3
chr14	94697820	94962094	3
chr14	95094932	95572068	3
chr14	95833348	95887474	3
chr14	95929920	96030414	3
chr14	96108846	96332410	3
chr14	96355402	98800869	3
chr14	98811713	98905240	3
chr14	100636586	101229925	3
chr14	103390592	103438112	2
chr14	103461078	103667114	3
chr14	103681468	104168180	3
chr14	105100556	105857602	3
chr14	105881578	106359982	3
chr15	18327775	19466486	3
chr15	19798602	20091930	3
chr15	20300640	20365242	3
chr15	21166412	22219945	3
chr15	22276876	22718906	3
chr15	22844982	23095598	3
chr15	23250125	23467005	3
chr15	23748949	23873502	3
chr15	23887308	24686955	3
chr15	24731593	25132821	3
chr15	25138243	25168461	3
chr15	25270606	26005672	3
chr15	26496037	26831611	3
chr15	27216731	27342443	3
chr15	27357298	27739997	3
chr15	28061051	28150477	3
chr15	28756174	28973054	3
chr15	29108604	29398681	3
chr15	29572185	29675203	3
chr15	29694180	30304155	3
chr15	31228606	32079860	3
chr15	32733211	32870997	3
chr15	33110040	33207636	2
chr15	33288966	33337764	3
chr15	33400117	33500424	3
chr15	33644107	33741801	3
chr15	33844721	34205284	3
chr15	35224620	35834595	3
chr15	42747645	42777466	2
chr15	42831686	42853374	3
chr15	42864218	43193103	3
chr15	43287134	43476904	3
chr15	43609743	43658541	3
chr15	43792697	45263453	3
chr15	45282430	45394337	3
chr15	45903737	46217725	3
chr15	46261101	46364119	3
chr15	49248623	49297421	2
chr15	49316398	49432971	3
chr15	49464651	49541411	3
chr15	49744736	49787273	2
chr15	50888778	53246099	3
chr15	54339881	54540495	3
chr15	54548628	54654357	3
chr15	55445969	55559831	3
chr15	55641611	55780179	3
chr15	55795688	56272824	3
chr15	57617077	57717787	3
chr15	57776969	58398545	3
chr15	58606995	58656471	3
chr15	58693619	58715435	2
chr15	58855997	58995117	3
chr15	59078709	60089912	3
chr15	60154976	60385411	3
chr15	64069660	64321783	3
chr15	67580405	67799996	3
chr15	67965571	68103375	2
chr15	68323219	68518411	3
chr15	70879692	71119901	3
chr15	71153503	71617084	3
chr15	71888587	71939693	2
chr15	74048851	74216933	3
chr15	74433813	74751000	3
chr15	74778110	74924504	2
chr15	75643013	75962601	3
chr15	76244761	76369467	3
chr15	76385733	76510439	3
chr15	76651411	76820211	3
chr15	77092967	77711539	3
chr15	77768343	77929301	3
chr15	78269878	78477545	3
chr15	79359275	79384099	2
chr15	79411209	79961645	3
chr15	79980519	80118780	3
chr15	80346504	80368463	2
chr15	81010192	81271033	3
chr15	81311113	81442141	3
chr15	81677098	82749111	3
chr15	84206325	85682587	3
chr15	85720119	86086104	3
chr15	86172221	86804519	3
chr15	86819987	86950913	3
chr15	87010555	87214583	3
chr15	87781899	87837410	2
chr15	87859098	87890285	2
chr15	89371836	91120431	3
chr15	91434907	93362428	3
chr15	93375983	93577007	3
chr15	93657927	93893784	3
chr15	93959623	94015331	2
chr15	94068107	94110664	2
chr15	94246214	94370920	3
chr15	94715217	94753171	3
chr15	94761304	96300825	3
chr15	96317418	96344805	3
chr15	96367672	96874629	3
chr15	96912583	96972225	2
chr15	98096212	98945833	3
chr15	99663240	99984146	3
chr16	5118369	8552645	3
chr16	8565839	8616511	3
chr16	8682859	8787205	3
chr16	9168603	10500445	3
chr16	10591878	10734409	3
chr16	10774567	10903643	3
chr16	12468331	12526971	2
chr16	12558979	12808443	3
chr16	12824569	13910142	3
chr16	14026689	14066271	3
chr16	16538193	17157099	3
chr16	17566587	18177132	3
chr16	18938923	18974939	3
chr16	19090753	19413348	3
chr16	19830842	20652043	3
chr16	20663771	20714628	3
chr16	20842045	20999283	3
chr16	21026393	21065455	2
chr16	21112367	21190065	3
chr16	21426993	21500857	3
chr16	21585879	21864092	3
chr16	22022753	22097238	3
chr16	22347135	23040666	3
chr16	23078620	23312833	3
chr16	23652945	24421129	3
chr16	25209466	26883243	3
chr16	26926893	27019431	3
chr16	27724815	27964451	3
chr16	31178403	31318083	3
chr16	31446201	31614903	3
chr16	31680623	31770086	3
chr16	31854105	32397635	3
chr16	32510517	32765601	3
chr16	33201209	33738977	3
chr16	34055107	34388560	3
chr16	34399404	34451450	3
chr16	34465462	34513266	3
chr16	34521334	34586463	3
chr16	34590720	34632550	3
chr16	34665082	34738279	3
chr16	34802440	34847270	3
chr16	34877518	35007064	3
chr16	45016499	45144144	3
chr16	45577676	45729002	3
chr16	45743047	45889441	3
chr16	46338934	46702741	3
chr16	46757396	46827447	3
chr16	47228675	47543151	3
chr16	47564839	48444110	3
chr16	48451336	48611285	3
chr16	48963074	49329700	3
chr16	49348677	49722104	3
chr16	49770992	49977546	3
chr16	50080034	50107757	2
chr16	50159266	50340903	3
chr16	50574049	51620495	3
chr16	51927302	52016301	3
chr16	52105764	52246736	3
chr16	52681574	52870266	3
chr16	52884110	53510062	3
chr16	53531750	54055958	3
chr16	54157991	54883280	3
chr16	56798642	56925922	3
chr16	56936766	56977696	3
chr16	56990986	57053928	3
chr16	57355924	58032010	3
chr16	58273289	59464032	3
chr16	59489228	62673242	3
chr16	62694930	62930787	3
chr16	63055732	63416056	3
chr16	63722399	63889886	3
chr16	64007166	64107361	3
chr16	64172425	64584497	3
chr16	64874574	64913154	3
chr16	69401944	70039029	3
chr16	70082405	70274886	3
chr16	70556830	71058365	3
chr16	71134273	71229158	3
chr16	71272534	71370130	2
chr16	71691938	71758370	3
chr16	71829742	72880157	3
chr16	74267372	74513558	3
chr16	74523023	75219750	3
chr16	75229396	75770083	3
chr16	75826058	76255596	3
chr16	76599649	76686401	3
chr16	76697245	78185584	3
chr16	78196428	78735917	3
chr16	78903999	79551928	3
chr16	79692900	79760675	3
chr16	79795918	79898936	3
chr16	80344270	80744488	3
chr16	80774589	81197482	3
chr17	2899849	3374274	3
chr17	5437726	5612804	3
chr17	5696612	6258778	3
chr17	6364507	6395012	3
chr17	6507906	6833358	3
chr17	8348959	8446562	3
chr17	8481482	8584816	3
chr17	8592949	9064610	3
chr17	9099906	9178136	3
chr17	9251722	9400827	3
chr17	9425226	9763046	3
chr17	9777656	9920186	3
chr17	10065022	10509626	3
chr17	10583386	11816328	3
chr17	11981950	12087502	3
chr17	12635786	12836628	3
chr17	12874744	13169117	3
chr17	13579802	13864294	3
chr17	14052903	14128811	3
chr17	14225822	14286049	3
chr17	14313122	14570704	3
chr17	14776740	15058684	3
chr17	16528046	16734722	3
chr17	19374155	19442246	3
chr17	19450063	19481888	3
chr17	19501572	19585914	3
chr17	19860056	19953308	3
chr17	20399544	20748632	3
chr17	20789297	20827251	3
chr17	20897737	20935691	3
chr17	21133594	21217572	3
chr17	21239562	21349512	3
chr17	21404234	21506374	3
chr17	21607209	21680406	3
chr17	21715461	21943373	3
chr17	21956117	22081634	3
chr17	22114445	22143987	3
chr17	22291531	22496771	3
chr17	22503637	22512146	3
chr17	22974687	23368822	3
chr17	27875525	28269879	3
chr17	28286576	28625113	3
chr17	28643709	29517445	3
chr17	29553985	29580483	2
chr17	29663983	30303560	3
chr17	30496733	30590557	3
chr17	30615325	30699366	3
chr17	30732759	30777985	3
chr17	30788829	30908113	3
chr17	31207447	31509955	3
chr17	31889304	31906764	2
chr17	32079618	32269378	3
chr17	32292834	32353740	3
chr17	33401130	33410070	3
chr17	33636074	33638829	3
chr17	38754498	38758896	2
chr17	42566363	42571785	3
chr17	46730459	49056497	3
chr17	49070052	50371332	3
chr17	50409286	50848468	3
chr17	50897252	51173788	3
chr17	51190054	52022331	3
chr17	52033175	52110722	3
chr17	52282587	52328192	3
chr17	52412715	52683815	3
chr17	52694659	52866214	3
chr17	53106731	53266574	3
chr17	53451028	53513381	3
chr17	53521514	53757542	3
chr17	53784481	53939008	3
chr17	53966118	54058292	3
chr17	54153177	54413433	3
chr17	57620546	57832004	2
chr17	60686687	60776150	3
chr17	60792416	60927966	3
chr17	61234309	61581317	3
chr17	62183159	62361496	3
chr17	62410883	62500346	3
chr17	64042715	64264517	3
chr17	64344711	64989621	3
chr17	65520977	65640261	3
chr17	65694481	66567423	3
chr17	66591822	66678574	3
chr17	66713817	66900876	3
chr17	66995761	67128600	3
chr17	67163843	67603629	3
chr17	67708754	67795506	3
chr17	68245532	68470631	3
chr17	68890750	69701475	3
chr17	69727863	70242429	3
chr17	73060268	73453363	3
chr17	74610960	75056773	3
chr17	75244774	75286964	3
chr18	1	85555	3
chr18	859388	2209466	3
chr18	2245913	2276785	2
chr18	3905425	3963421	3
chr18	3996595	5222287	3
chr18	5235087	5278159	3
chr18	5293727	5872027	3
chr18	5899735	5961490	3
chr18	6063859	6709883	3
chr18	6764125	7550136	3
chr18	7636888	7767016	3
chr18	8222464	8355303	3
chr18	8384293	8588575	3
chr18	11185587	11283183	3
chr18	11535306	11803695	3
chr18	12047685	12222043	3
chr18	13148555	13657213	3
chr18	13739349	14091967	3
chr18	14132241	14726153	3
chr18	14769951	15321167	3
chr18	17087906	17258298	3
chr18	21671806	21721442	2
chr18	21742292	21826333	3
chr18	21937484	22259464	3
chr18	22395643	22485228	3
chr18	22498661	23679056	3
chr18	24052700	24546818	3
chr18	25483472	26320284	3
chr18	26326593	27649561	3
chr18	27790533	27913106	3
chr18	27969459	28121275	3
chr18	28223894	28295480	3
chr18	28309646	30477134	3
chr18	30628950	30710280	3
chr18	30924449	31051866	3
chr18	31244474	31281228	3
chr18	31341334	31396376	3
chr18	31548040	31786547	3
chr18	32168798	32382967	3
chr18	32785344	35210540	3
chr18	35541282	36194633	3
chr18	36435912	36498265	2
chr18	37240518	37742614	3
chr18	37916118	39488498	3
chr18	39531874	40879241	3
chr18	40895507	41074433	3
chr18	41098832	41472950	3
chr18	42118168	42714588	3
chr18	42785074	42897278	3
chr18	42963782	43614640	3
chr18	43716152	44183950	3
chr18	45647890	46043570	3
chr18	46087072	46593560	3
chr18	46995257	49900484	3
chr18	50175260	50312840	3
chr18	50360134	50479418	3
chr18	50812871	51021618	3
chr18	52718704	52813589	3
chr18	52829855	53244638	3
chr18	53263732	53361211	3
chr18	55891462	57364682	3
chr18	58119016	58333185	3
chr18	58352162	58522955	3
chr18	58803790	59040756	3
chr18	59062444	59132930	3
chr18	59261242	59520603	3
chr18	59708218	59748327	3
chr18	59824235	61209556	3
chr18	61372216	61521321	3
chr18	61561840	61637548	3
chr18	61651449	61968636	3
chr18	62036411	62331910	3
chr18	62377997	63009660	3
chr18	64682347	65585110	3
chr18	65681284	65848077	3
chr18	66287259	68927773	3
chr18	69808848	69925421	3
chr18	70012173	70074902	3
chr18	70177234	70307996	3
chr18	70324122	70407979	3
chr18	70922657	71014069	3
chr18	71096707	71244541	3
chr18	71256905	71291683	3
chr18	71355127	72190747	3
chr18	72473685	72633479	3
chr18	72707041	72888678	3
chr18	72994115	73035072	3
chr18	73070857	73850259	3
chr18	73872808	74837924	3
chr18	74846057	74928328	3
chr18	74962630	75209800	3
chr19	6488517	6571465	3
chr19	6590442	6650084	3
chr19	6740669	6791056	3
chr19	6824231	6968287	3
chr19	7059445	7135353	2
chr19	7159752	7230238	3
chr19	7669420	7742617	3
chr19	8032215	8118709	3
chr19	8631809	8794603	3
chr19	8810751	9095406	3
chr19	9153705	9256325	3
chr19	9417585	9490885	3
chr19	9656583	9726967	3
chr19	14563387	14655603	3
chr19	14673195	14905603	3
chr19	14910501	15040629	3
chr19	15558430	15976469	3
chr19	19713303	19730895	2
chr19	19931273	19985493	3
chr19	20215928	20497613	3
chr19	20562936	20592757	2
chr19	20645679	20747284	3
chr19	20806926	20892637	3
chr19	21204225	21246108	3
chr19	21542149	21568717	3
chr19	21573657	21614804	3
chr19	21639203	21677157	3
chr19	21856429	21863413	2
chr19	21913014	21998797	3
chr19	22151582	22213935	2
chr19	22235623	22296395	2
chr19	22327181	22411838	2
chr19	22455214	22603717	3
chr19	22851020	22888315	3
chr19	23000125	23017667	3
chr19	23394429	23426681	2
chr19	23439307	23494117	2
chr19	23521971	23533699	2
chr19	23818847	23863549	3
chr19	23964703	23974327	2
chr19	32994564	34109864	3
chr19	34120708	34380964	3
chr19	34399790	34782416	3
chr19	34802940	34830794	2
chr19	34909958	34989122	3
chr19	35031604	35115645	3
chr19	35205108	36287520	3
chr19	36568004	37517972	3
chr19	37609765	37751066	3
chr19	37896200	38138410	3
chr19	38168231	38222451	2
chr19	38421028	38550482	3
chr19	38598414	38699587	3
chr19	38709222	38954652	3
chr19	39007428	39297624	3
chr19	39699946	39852852	3
chr19	39868028	40106928	3
chr19	40353297	40442642	3
chr19	40464632	40684532	3
chr19	42180511	42245575	3
chr19	44736984	44991818	3
chr19	45040616	45160230	3
chr19	46042762	46297338	3
chr19	46658482	46756679	3
chr19	46767012	47023674	3
chr19	47697396	47900721	3
chr19	55356260	55491521	3
chr19	55719245	55847370	3
chr19	56007164	56291568	3
chr19	56307156	56523196	3
chr19	56596496	56762154	3
chr19	56791474	56828044	3
chr19	56839686	56855154	3
chr19	56917550	57077456	3
chr19	57606570	57641344	2
chr19	58196328	58254542	3
chr19	58422112	58525130	3
chr19	58750143	58983289	3
chr19	59110706	59148660	2
chr19	59236944	59273412	3
chr19	59420274	59609530	3
chr19	59689756	60252037	3
chr19	60918342	61274084	3
chr19	61372724	61513460	3
chr19	61631936	61705133	3
chr19	61813990	62300702	3
chr19	62320380	62366672	3
chr19	63246272	63291718	2
chr2	5239	237457	3
chr2	281945	652371	3
chr2	677751	724591	3
chr2	734467	1035603	3
chr2	1046447	1510291	3
chr2	1826317	3288444	3
chr2	3295569	3333685	2
chr2	3719847	4983173	3
chr2	5083316	5742089	3
chr2	5774621	6611066	3
chr2	6647563	7894623	3
chr2	7915328	8138613	3
chr2	8154879	8192942	3
chr2	8244342	8362758	3
chr2	8374470	8594061	3
chr2	8754010	8795312	3
chr2	11652462	11717133	2
chr2	11947568	11990944	3
chr2	12679538	12747313	2
chr2	13091610	14541995	3
chr2	14603520	15220706	3
chr2	15241433	15390538	3
chr2	15704234	16171306	3
chr2	16221403	17709742	3
chr2	17812760	18011053	3
chr2	18032351	18338694	3
chr2	18523023	18552863	3
chr2	18615216	18791431	3
chr2	18804986	18916137	3
chr2	19430271	19666128	3
chr2	19682394	19751317	3
chr2	19874875	19915540	2
chr2	20743799	21012077	3
chr2	21037571	21501152	3
chr2	21558083	23434095	3
chr2	24222996	24297353	3
chr2	25470056	25583918	3
chr2	26494814	26672875	3
chr2	26705127	26763203	3
chr2	29292566	29673287	3
chr2	29685661	30181013	3
chr2	30244051	30271237	3
chr2	30789403	31309550	3
chr2	31314972	31382747	3
chr2	31436967	31455944	2
chr2	31485635	31916814	3
chr2	33697817	35828787	3
chr2	35850475	36392675	3
chr2	37811393	37856989	3
chr2	40857692	41917693	3
chr2	41950225	42107463	3
chr2	42451760	42484292	2
chr2	42755392	42852988	2
chr2	43869613	43956365	3
chr2	44089204	44151557	3
chr2	44493143	45006671	3
chr2	45103118	45195292	3
chr2	47627059	47827673	3
chr2	47998466	48180103	3
chr2	48201085	48318364	3
chr2	48331919	48384335	3
chr2	48711459	48738569	2
chr2	48808009	48914784	3
chr2	48941894	50611870	3
chr2	50644402	51417037	3
chr2	52203227	52420107	2
chr2	52452639	52593611	2
chr2	52628854	53198164	3
chr2	53219843	53782055	3
chr2	55781747	55849522	3
chr2	56095495	57983079	3
chr2	58330087	60612749	3
chr2	60657803	60829629	3
chr2	60884917	60951624	3
chr2	62114643	62270287	2
chr2	62288147	62480628	3
chr2	62499605	62526715	2
chr2	63147534	63662624	3
chr2	64442899	64530144	3
chr2	64546145	64578942	3
chr2	65756435	66447539	3
chr2	70390461	70965133	3
chr2	70995879	71041966	3
chr2	71080947	71144984	3
chr2	71229025	71397603	3
chr2	71552999	71789025	3
chr2	71882376	72212831	3
chr2	72245650	72362223	3
chr2	72381200	72492351	3
chr2	72538438	72573335	2
chr2	73378848	73461731	3
chr2	73481866	73809897	3
chr2	75802607	76626626	3
chr2	76647349	77814044	3
chr2	78109543	78236960	3
chr2	78487179	78681564	3
chr2	78752050	80068085	3
chr2	80123816	80153637	3
chr2	80197013	80563035	3
chr2	80573842	81010313	3
chr2	81021157	81618533	3
chr2	81650109	82406478	3
chr2	82452565	82794287	3
chr2	82810417	83100494	3
chr2	83222489	83417681	3
chr2	83450213	84504792	3
chr2	84599677	84870777	3
chr2	86299474	86513643	3
chr2	86654615	86697991	3
chr2	86709973	86882723	3
chr2	86891757	88077890	3
chr2	88151087	88628223	3
chr2	88778879	89410931	3
chr2	89648166	89900547	3
chr2	90977885	91559532	3
chr2	91619299	91631566	3
chr2	94691736	95096640	3
chr2	95245604	95365692	3
chr2	95764081	95881766	3
chr2	97048702	97241576	3
chr2	97378880	97392074	3
chr2	97475595	97481017	3
chr2	98005827	98300813	3
chr2	98330133	98405468	3
chr2	98614215	99111045	3
chr2	99191658	99256722	3
chr2	100414319	100514829	3
chr2	102367497	102417748	3
chr2	102442147	103371707	3
chr2	103377442	104820465	3
chr2	104846503	105016017	3
chr2	105036574	105215500	3
chr2	105538109	105714324	3
chr2	105876984	106091137	3
chr2	106185837	108167779	3
chr2	110179234	110210862	3
chr2	113466240	113609908	3
chr2	113806352	113840070	2
chr2	114505110	117494808	3
chr2	117529992	118286536	3
chr2	118333678	118425216	3
chr2	118494310	118558912	3
chr2	118568899	119314424	3
chr2	119333172	119686478	3
chr2	119761244	119835238	3
chr2	119846272	120147772	3
chr2	120187366	120223034	3
chr2	121592278	121738878	3
chr2	122277547	123757753	3
chr2	123779441	125134134	3
chr2	125170184	125875044	3
chr2	125899386	126159699	3
chr2	126167832	126346758	3
chr2	126372904	127116682	3
chr2	127170902	127454812	3
chr2	129237448	130508536	3
chr2	130670914	130798220	3
chr2	130873524	131508502	3
chr2	131627048	131948102	3
chr2	132015459	132129321	3
chr2	132202518	132514283	3
chr2	132723030	132842314	3
chr2	134948761	135340426	3
chr2	135659043	135987074	3
chr2	136469246	138395570	3
chr2	138454084	138730606	3
chr2	138756206	138966463	3
chr2	139009839	141118997	3
chr2	141140685	141235570	3
chr2	141631376	141747949	3
chr2	141888921	141953985	2
chr2	142100379	142597840	3
chr2	142683244	143064022	3
chr2	143512810	143865240	3
chr2	144076698	144147184	2
chr2	146261764	147039821	3
chr2	147061509	148303147	3
chr2	148726063	148736907	2
chr2	148769439	149111025	3
chr2	149273685	149398510	3
chr2	149498828	150122358	3
chr2	151681183	151770646	2
chr2	152047168	152364355	3
chr2	152398934	152586657	3
chr2	153343520	156875459	3
chr2	157157403	157446620	3
chr2	157496278	157581062	3
chr2	157891850	158253272	3
chr2	158472238	159014438	3
chr2	159236740	159430978	3
chr2	160397048	160497355	3
chr2	162004671	162530605	3
chr2	162893879	163716506	3
chr2	163745133	163905082	3
chr2	163921336	164157205	3
chr2	164314443	165296636	3
chr2	165308858	165396132	3
chr2	165411872	165456238	3
chr2	165561503	166762476	3
chr2	166987489	167676083	3
chr2	167757413	167855009	3
chr2	167860431	168519204	3
chr2	168825547	170016074	3
chr2	170210868	170332863	3
chr2	170563298	170684792	2
chr2	170737172	171490460	3
chr2	173984580	174141818	3
chr2	174244836	174448161	3
chr2	175771129	176543764	3
chr2	176577314	176649493	3
chr2	176718968	176972102	3
chr2	177031502	177717862	3
chr2	177920170	177958906	3
chr2	178072768	178693587	3
chr2	178818293	178961976	3
chr2	179094815	179792252	3
chr2	179845028	180005711	3
chr2	180043665	180158752	3
chr2	180209036	180252412	2
chr2	180272078	180534356	3
chr2	180588104	180697016	3
chr2	180707860	181071134	3
chr2	181347656	181542848	3
chr2	181689242	182026808	3
chr2	182041672	182304639	3
chr2	182659780	182936302	3
chr2	182955279	183158604	3
chr2	183210113	183280599	3
chr2	183313131	183429704	3
chr2	183757735	185137634	3
chr2	185248785	187046178	3
chr2	187275284	187398608	3
chr2	187436562	188008583	3
chr2	192882961	194398010	3
chr2	194408272	195025458	3
chr2	195076160	195878616	3
chr2	196488591	196629563	3
chr2	196927172	197155497	3
chr2	197187808	197207006	2
chr2	197220561	197334423	3
chr2	198158567	198217466	3
chr2	198291406	199871919	3
chr2	200061168	200479183	3
chr2	204402000	204892691	3
chr2	204925223	205020108	3
chr2	205489111	205592129	2
chr2	205640927	205925582	3
chr2	205990646	206060498	3
chr2	206077398	206218368	3
chr2	206353920	206584868	3
chr2	206741593	207338013	3
chr2	207355984	207552182	3
chr2	208322106	208820930	3
chr2	208945636	210062568	3
chr2	210084256	210569525	3
chr2	210612901	210722318	3
chr2	210748451	212570243	3
chr2	212640729	213714285	3
chr2	213769734	213798326	2
chr2	213893211	214565539	3
chr2	214595360	215305642	3
chr2	215392394	215834287	3
chr2	220228818	220794992	3
chr2	220811683	221034194	3
chr2	221104471	221345750	3
chr2	221360682	221386415	2
chr2	221427080	221649382	3
chr2	221673781	222069587	3
chr2	222148206	223205496	3
chr2	223636545	224029640	3
chr2	224040806	224119103	3
chr2	224186878	224265497	3
chr2	224308873	224403758	3
chr2	224747142	224845651	3
chr2	224856495	225013733	3
chr2	225165549	225339053	3
chr2	225699616	225902350	3
chr2	225918476	226230972	3
chr2	226249949	226458696	3
chr2	226478488	226550870	2
chr2	227505142	227545807	2
chr2	227561862	227898237	3
chr2	227902958	228017521	3
chr2	228140932	228437064	3
chr2	228457588	230330004	3
chr2	230595682	230896603	3
chr2	230914808	230975222	3
chr2	231021309	231170414	3
chr2	232390364	232523203	3
chr2	232593689	232702712	2
chr2	232718395	233092513	3
chr2	233209086	233266017	3
chr2	233484920	233554760	3
chr2	233566938	233818750	3
chr2	233832616	233916657	3
chr2	234068473	234412770	3
chr2	234445302	234534765	3
chr2	235714050	235836045	3
chr2	235849600	236036808	3
chr2	236348424	236733386	3
chr2	236756614	237637680	3
chr2	239048580	239411854	3
chr2	239570112	239804775	3
chr2	239926431	239979229	2
chr2	239992423	240448485	3
chr2	240474069	240604197	3
chr2	240615041	240717425	3
chr2	240733551	240793967	3
chr2	241190943	241406445	3
chr2	241438697	241479850	2
chr2	242489819	242607626	3
chr2	242686245	242698473	2
chr20	6985	192061	3
chr20	480151	569311	3
chr20	605459	745526	3
chr20	780769	1041025	3
chr20	1073557	1142015	3
chr20	1412432	1510291	3
chr20	1541719	1724017	3
chr20	1835348	2025118	3
chr20	2074391	2382970	3
chr20	2461589	2564875	3
chr20	5148190	5435556	3
chr20	5731055	5779853	2
chr20	5790697	5862535	3
chr20	5972485	6425071	3
chr20	6524803	6690673	3
chr20	6706951	7761594	3
chr20	7867323	7930333	3
chr20	8469165	8539651	2
chr20	9374639	10219339	3
chr20	11237096	11299449	3
chr20	11334692	11632902	3
chr20	11852493	11966959	3
chr20	11988043	12852423	3
chr20	12883209	13557712	3
chr20	13571267	13679707	3
chr20	13750193	14346613	3
chr20	14406255	15567337	3
chr20	15637049	16436794	3
chr20	16512702	16653674	3
chr20	16670809	16848866	3
chr20	16864615	17418176	3
chr20	17946773	18060683	3
chr20	18078085	18209788	3
chr20	18257923	18388714	3
chr20	18570351	18621860	2
chr20	18647281	19595109	3
chr20	19990915	20290267	3
chr20	20301169	20405698	3
chr20	20430097	21029228	3
chr20	21063489	21224420	3
chr20	21332860	21433167	3
chr20	21449433	23047201	3
chr20	23102695	23155453	3
chr20	23192606	23268943	3
chr20	23360688	23545036	3
chr20	23688719	24564372	3
chr20	24600947	24903199	3
chr20	24932263	24976444	3
chr20	25013197	25093523	3
chr20	25632506	25895473	3
chr20	25903606	26204751	3
chr20	28033237	28106537	3
chr20	28136251	28267201	3
chr20	29296889	29503426	3
chr20	31009177	31333351	3
chr20	36639181	36785845	3
chr20	36839392	36975797	3
chr20	37117999	37880416	3
chr20	37961746	38743793	3
chr20	38756069	38997348	3
chr20	39688653	39751006	3
chr20	39762663	41494179	3
chr20	42309105	42338125	2
chr20	42460103	42497249	2
chr20	42818275	42919543	3
chr20	43174999	43349059	3
chr20	43508452	43817619	3
chr20	44096159	44118427	2
chr20	44160663	44401087	3
[truncated: 1,958 more rows]
