# Supplementary material for: Novel insights from a multiomics dissection of the Hayflick limit
Source: eLife. 2022 Feb 4;11:e70283. doi: 10.7554/eLife.70283 (PMC8933007; doi:10.7554/eLife.70283)
Supplement: Figure 5—source data 6. [file elife-70283-fig5-data6.txt]

chr1	2579791	2647228	.	.	*
chr1	2787189	3473652	.	.	*
chr1	3936107	5982495	.	.	*
chr1	11323189	11625794	.	.	*
chr1	12651211	12860140	.	.	*
chr1	13449549	13717321	.	.	*
chr1	13828381	14907507	.	.	*
chr1	17699680	18862800	.	.	*
chr1	29344403	29549125	.	.	*
chr1	29736078	30681584	.	.	*
chr1	33522264	34859988	.	.	*
chr1	34903415	34934317	.	.	*
chr1	36505728	37441884	.	.	*
chr1	38072359	38799735	.	.	*
chr1	42067396	42122505	.	.	*
chr1	42524188	42603906	.	.	*
chr1	46747932	47216617	.	.	*
chr1	47450376	50397249	.	.	*
chr1	56925302	57442456	.	.	*
chr1	57491669	58498448	.	.	*
chr1	59809752	61025524	.	.	*
chr1	61315117	61660218	.	.	*
chr1	61866116	62386738	.	.	*
chr1	62860692	63307721	.	.	*
chr1	64287529	64437749	.	.	*
chr1	65064688	65414514	.	.	*
chr1	65555924	65686730	.	.	*
chr1	66041085	66143914	.	.	*
chr1	68519881	69986331	.	.	*
chr1	70488601	71070345	.	.	*
chr1	71113979	71559894	.	.	*
chr1	71696202	72094112	.	.	*
chr1	72331153	75712420	.	.	*
chr1	75847726	75915980	.	.	*
chr1	76152716	77050196	.	.	*
chr1	80107775	80351633	.	.	*
chr1	80572472	80826803	.	.	*
chr1	81989546	83851512	.	.	*
chr1	86521485	86645312	.	.	*
chr1	88152236	88615051	.	.	*
chr1	89104981	89514578	.	.	*
chr1	90051119	90860289	.	.	*
chr1	91035853	91455462	.	.	*
chr1	95270165	96169566	.	.	*
chr1	98531401	98603940	.	.	*
chr1	98797591	98861165	.	.	*
chr1	99038217	99178256	.	.	*
chr1	99325338	99396167	.	.	*
chr1	101348870	103319045	.	.	*
chr1	103371586	103618436	.	.	*
chr1	103761724	108129054	.	.	*
chr1	108310940	108369831	.	.	*
chr1	110235380	110287992	.	.	*
chr1	110493838	111090503	.	.	*
chr1	111253567	111384942	.	.	*
chr1	111810646	112347529	.	.	*
chr1	113188024	113350759	.	.	*
chr1	114035503	114272644	.	.	*
chr1	114800525	115071187	.	.	*
chr1	115724933	116343840	.	.	*
chr1	116450217	116501812	.	.	*
chr1	116566346	117040745	.	.	*
chr1	117209583	117278660	.	.	*
chr1	117970818	119076642	.	.	*
chr1	119189661	119572299	.	.	*
chr1	121408520	121608369	.	.	*
chr1	147026047	147120334	.	.	*
chr1	147319624	147524775	.	.	*
chr1	147668135	147924629	.	.	*
chr1	152054534	153452328	.	.	*
chr1	157191486	157944874	.	.	*
chr1	158135297	158991418	.	.	*
chr1	159070416	159801533	.	.	*
chr1	159942163	160030911	.	.	*
chr1	160402929	160988814	.	.	*
chr1	162115988	162379607	.	.	*
chr1	163363800	164521983	.	.	*
chr1	164840585	165599700	.	.	*
chr1	165938719	166848715	.	.	*
chr1	166898023	167214255	.	.	*
chr1	167453223	167652733	.	.	*
chr1	168333723	169071057	.	.	*
chr1	169527288	169792268	.	.	*
chr1	170943884	171062147	.	.	*
chr1	171248032	171396240	.	.	*
chr1	175049765	175885719	.	.	*
chr1	176231143	177198786	.	.	*
chr1	177262917	177856063	.	.	*
chr1	179425241	179783331	.	.	*
chr1	181202414	182584613	.	.	*
chr1	182634252	182754164	.	.	*
chr1	187050757	187216462	.	.	*
chr1	188703661	189312446	.	.	*
chr1	190755685	190838131	.	.	*
chr1	191049681	191103712	.	.	*
chr1	191380308	191514662	.	.	*
chr1	195940252	196056268	.	.	*
chr1	196723255	197029282	.	.	*
chr1	197247865	197366848	.	.	*
chr1	204619383	205037576	.	.	*
chr1	207090504	207286412	.	.	*
chr1	207368475	207715161	.	.	*
chr1	207927365	208168243	.	.	*
chr1	208224045	209359545	.	.	*
chr1	209434802	209584493	.	.	*
chr1	209968149	210084361	.	.	*
chr1	210445143	211232331	.	.	*
chr1	213288356	214194278	.	.	*
chr1	217151332	217386787	.	.	*
chr1	217758629	218245629	.	.	*
chr1	219460107	219754848	.	.	*
chr1	219833764	219945839	.	.	*
chr1	220294563	220700908	.	.	*
chr1	224994968	225337641	.	.	*
chr1	226457400	226547796	.	.	*
chr1	227605752	227698115	.	.	*
chr1	227831403	228033315	.	.	*
chr1	229057008	229160009	.	.	*
chr1	229685443	230042852	.	.	*
chr1	230303111	230641277	.	.	*
chr1	231109291	231188120	.	.	*
chr1	233319319	234343327	.	.	*
chr1	236194431	236486531	.	.	*
chr1	236600822	239983411	.	.	*
chr1	240799046	241590075	.	.	*
chr1	241631082	241795388	.	.	*
chr1	241893661	242975478	.	.	*
chr1	246986795	247043906	.	.	*
chr1	247204427	247262891	.	.	*
chr1	247384362	248744720	.	.	*
chr1	248771072	248805796	.	.	*
chr2	17061	1521598	.	.	*
chr2	1837349	3279014	.	.	*
chr2	3657569	4971021	.	.	*
chr2	4979017	5670990	.	.	*
chr2	5834255	7745775	.	.	*
chr2	13046209	15173911	.	.	*
chr2	15619751	17564293	.	.	*
chr2	18025178	18149987	.	.	*
chr2	20779944	21778200	.	.	*
chr2	21833939	23335236	.	.	*
chr2	29259707	29567219	.	.	*
chr2	29646120	30087954	.	.	*
chr2	30728751	31217471	.	.	*
chr2	31476827	31810746	.	.	*
chr2	33629215	36299549	.	.	*
chr2	40813480	41791081	.	.	*
chr2	47948562	48071852	.	.	*
chr2	48607015	51644270	.	.	*
chr2	52134247	52211280	.	.	*
chr2	52596386	53024589	.	.	*
chr2	53135218	53409078	.	.	*
chr2	53517101	53622304	.	.	*
chr2	56020309	57946776	.	.	*
chr2	58228360	60475165	.	.	*
chr2	60541598	60711630	.	.	*
chr2	63172725	63395570	.	.	*
chr2	65699812	66367760	.	.	*
chr2	70339310	70861906	.	.	*
chr2	71181359	71284310	.	.	*
chr2	71929794	72105173	.	.	*
chr2	73449544	73552582	.	.	*
chr2	75717029	79993461	.	.	*
chr2	80119054	84397856	.	.	*
chr2	84537906	84632040	.	.	*
chr2	86263668	86396138	.	.	*
chr2	87905196	87923489	.	.	*
chr2	88067464	88547304	.	.	*
chr2	88725953	89273646	.	.	*
chr2	89818686	90223453	.	.	*
chr2	94702965	95044593	.	.	*
chr2	98066091	98343438	.	.	*
chr2	98663798	98886005	.	.	*
chr2	98926183	99096723	.	.	*
chr2	102498841	105217623	.	.	*
chr2	105587681	105711311	.	.	*
chr2	105933550	106098670	.	.	*
chr2	106236275	106366403	.	.	*
chr2	106478674	108266464	.	.	*
chr2	110899232	110985392	.	.	*
chr2	112954324	113143261	.	.	*
chr2	114020007	117893108	.	.	*
chr2	118029978	119189812	.	.	*
chr2	119426281	119649464	.	.	*
chr2	121149270	121272629	.	.	*
chr2	121799325	126964414	.	.	*
chr2	128748247	130034329	.	.	*
chr2	130245680	130296156	.	.	*
chr2	130699736	130815977	.	.	*
chr2	130851991	131010021	.	.	*
chr2	131200945	131976194	.	.	*
chr2	132253183	132332146	.	.	*
chr2	134497669	134841041	.	.	*
chr2	135316312	135472860	.	.	*
chr2	136005873	137937606	.	.	*
chr2	137973288	138476588	.	.	*
chr2	138565199	140830856	.	.	*
chr2	141133391	141295561	.	.	*
chr2	141409020	141477489	.	.	*
chr2	141547071	142700327	.	.	*
chr2	146684815	147833537	.	.	*
chr2	148552547	148594639	.	.	*
chr2	148851380	148932937	.	.	*
chr2	148936316	149360488	.	.	*
chr2	149466784	149538404	.	.	*
chr2	151527354	151772665	.	.	*
chr2	151805303	152018897	.	.	*
chr2	152757702	156347340	.	.	*
chr2	156563939	157005774	.	.	*
chr2	157339190	157647816	.	.	*
chr2	157948340	158414007	.	.	*
chr2	161448644	161932159	.	.	*
chr2	162331913	163602972	.	.	*
chr2	163745517	164850507	.	.	*
chr2	164999012	165706909	.	.	*
chr2	167579546	167905311	.	.	*
chr2	168344733	168405948	.	.	*
chr2	168902920	169439155	.	.	*
chr2	170261685	170880867	.	.	*
chr2	175250444	175805834	.	.	*
chr2	175906058	176068590	.	.	*
chr2	176163250	176288849	.	.	*
chr2	176454087	177138867	.	.	*
chr2	177597301	178093164	.	.	*
chr2	178574419	179178274	.	.	*
chr2	179329616	179374465	.	.	*
chr2	179747778	179940439	.	.	*
chr2	181213911	181341114	.	.	*
chr2	181544736	181672979	.	.	*
chr2	183203350	186438069	.	.	*
chr2	186920128	187373075	.	.	*
chr2	192279082	195333987	.	.	*
chr2	195923460	196052652	.	.	*
chr2	197767593	197806902	.	.	*
chr2	197920243	199220113	.	.	*
chr2	199486815	199876969	.	.	*
chr2	203989549	204161181	.	.	*
chr2	206235888	206781831	.	.	*
chr2	206819018	206926422	.	.	*
chr2	208099936	208232864	.	.	*
chr2	208360881	209485690	.	.	*
chr2	209523727	210019318	.	.	*
chr2	210065526	212718213	.	.	*
chr2	212748535	212857390	.	.	*
chr2	213316121	213977145	.	.	*
chr2	214042736	214717124	.	.	*
chr2	214819187	215237133	.	.	*
chr2	219757329	219930308	.	.	*
chr2	221149531	221361797	.	.	*
chr2	221609549	222573903	.	.	*
chr2	223154598	223435105	.	.	*
chr2	225217291	225655674	.	.	*
chr2	227039742	227308647	.	.	*
chr2	227610342	229731301	.	.	*
chr2	233611388	233674754	.	.	*
chr2	236199814	237041953	.	.	*
chr2	239430487	239933784	.	.	*
chr3	20898	4680397	.	.	*
chr3	5215818	8434058	.	.	*
chr3	9009577	9287796	.	.	*
chr3	9546654	9583915	.	.	*
chr3	10480315	11038223	.	.	*
chr3	11898265	12091699	.	.	*
chr3	13074790	13477117	.	.	*
chr3	13617010	14106614	.	.	*
chr3	14706790	14889564	.	.	*
chr3	16597569	16860681	.	.	*
chr3	17062344	17135024	.	.	*
chr3	17264685	17432431	.	.	*
chr3	17769889	19918243	.	.	*
chr3	20073918	21620488	.	.	*
chr3	21755881	23027713	.	.	*
chr3	24327060	25599396	.	.	*
chr3	25645299	25754801	.	.	*
chr3	25820390	27162763	.	.	*
chr3	27740453	28267824	.	.	*
chr3	28376464	28837789	.	.	*
chr3	30825599	30886839	.	.	*
chr3	31428329	31477510	.	.	*
chr3	33872255	36842660	.	.	*
chr3	37451600	37770196	.	.	*
chr3	38746980	38930176	.	.	*
chr3	39225717	39352500	.	.	*
chr3	39426025	40450708	.	.	*
chr3	40546430	41189107	.	.	*
chr3	41286898	41887036	.	.	*
chr3	42256809	42511964	.	.	*
chr3	42855987	43106194	.	.	*
chr3	43904076	44310090	.	.	*
chr3	46200103	46343701	.	.	*
chr3	50666985	51318668	.	.	*
chr3	51754969	51892140	.	.	*
chr3	53381163	53806621	.	.	*
chr3	53919239	54820298	.	.	*
chr3	55904115	56549682	.	.	*
chr3	58699538	58813545	.	.	*
chr3	59867900	60253054	.	.	*
chr3	60376858	61520815	.	.	*
chr3	62246362	62555401	.	.	*
chr3	62617933	63802115	.	.	*
chr3	64586754	65306035	.	.	*
chr3	66880089	66955139	.	.	*
chr3	67056463	67401434	.	.	*
chr3	67686125	68961155	.	.	*
chr3	69233800	69643229	.	.	*
chr3	70011956	70441516	.	.	*
chr3	71769201	72062039	.	.	*
chr3	73140370	73353350	.	.	*
chr3	73875409	74458853	.	.	*
chr3	74649356	75467111	.	.	*
chr3	75766700	76005251	.	.	*
chr3	76654133	77217723	.	.	*
chr3	77346325	78061873	.	.	*
chr3	78285949	78608557	.	.	*
chr3	79400372	81552985	.	.	*
chr3	81785513	86774017	.	.	*
chr3	87050319	88019234	.	.	*
chr3	88177254	89114243	.	.	*
chr3	89288149	89554699	.	.	*
chr3	89665636	90443670	.	.	*
chr3	93801144	94014018	.	.	*
chr3	94047092	97788854	.	.	*
chr3	98007664	98502532	.	.	*
chr3	102254174	104497643	.	.	*
chr3	108649653	109660989	.	.	*
chr3	111385945	111501058	.	.	*
chr3	112179342	112280435	.	.	*
chr3	112449196	112491729	.	.	*
chr3	116201753	117403178	.	.	*
chr3	118022156	119142588	.	.	*
chr3	120823162	121433592	.	.	*
chr3	121568737	121616632	.	.	*
chr3	121876580	122330152	.	.	*
chr3	125984936	126040263	.	.	*
chr3	126098462	126228911	.	.	*
chr3	127080279	127521649	.	.	*
chr3	130159475	130685626	.	.	*
chr3	130749277	130871558	.	.	*
chr3	131068946	131445522	.	.	*
chr3	131503055	132355237	.	.	*
chr3	132749427	133237291	.	.	*
chr3	133706942	133765161	.	.	*
chr3	134602901	135893528	.	.	*
chr3	137041283	137988137	.	.	*
chr3	138981054	139254037	.	.	*
chr3	139425998	140912474	.	.	*
chr3	140999064	141189829	.	.	*
chr3	143576362	143614484	.	.	*
chr3	144200138	144556089	.	.	*
chr3	144641841	146020720	.	.	*
chr3	146637580	147112229	.	.	*
chr3	147439895	147891372	.	.	*
chr3	152596527	153003561	.	.	*
chr3	153441809	154126124	.	.	*
chr3	154337496	154762207	.	.	*
chr3	155327969	155745559	.	.	*
chr3	156007837	156112928	.	.	*
chr3	157623586	158075218	.	.	*
chr3	158846154	159565915	.	.	*
chr3	160610833	161189890	.	.	*
chr3	161284814	162150633	.	.	*
chr3	162196696	162296750	.	.	*
chr3	162423712	162467463	.	.	*
chr3	162544863	167964014	.	.	*
chr3	168225990	168268040	.	.	*
chr3	168392836	168772978	.	.	*
chr3	172838692	173711637	.	.	*
chr3	173807051	173892631	.	.	*
chr3	176132193	176884135	.	.	*
chr3	178432002	178962660	.	.	*
chr3	179817468	180900799	.	.	*
chr3	181005482	182747021	.	.	*
chr3	186667839	186698770	.	.	*
chr3	187327212	187670043	.	.	*
chr3	189323715	189637568	.	.	*
chr3	190734202	191029081	.	.	*
chr3	191426605	192803712	.	.	*
chr3	192972539	193585823	.	.	*
chr4	45868	340146	.	.	*
chr4	3553610	4035916	.	.	*
chr4	4159742	4205102	.	.	*
chr4	4715854	4812887	.	.	*
chr4	4878423	4988190	.	.	*
chr4	5086044	5330165	.	.	*
chr4	5879745	6586570	.	.	*
chr4	7397143	7589865	.	.	*
chr4	8063894	8138209	.	.	*
chr4	8618900	9070115	.	.	*
chr4	9369282	10036684	.	.	*
chr4	10112651	10571106	.	.	*
chr4	10760535	11571386	.	.	*
chr4	11720421	13507981	.	.	*
chr4	13677687	13857383	.	.	*
chr4	14043807	14977505	.	.	*
chr4	16048847	16152161	.	.	*
chr4	16296696	16436102	.	.	*
chr4	17655684	17753761	.	.	*
chr4	18025330	19206909	.	.	*
chr4	20672191	22368688	.	.	*
chr4	22540330	23824003	.	.	*
chr4	24275862	24434249	.	.	*
chr4	24984320	25082485	.	.	*
chr4	25473708	25727982	.	.	*
chr4	27054927	29288414	.	.	*
chr4	29337698	30704190	.	.	*
chr4	31158842	34140339	.	.	*
chr4	34211044	37582464	.	.	*
chr4	38382249	38483284	.	.	*
chr4	41306626	41914005	.	.	*
chr4	42073651	46878650	.	.	*
chr4	47968375	48083689	.	.	*
chr4	48944604	49097031	.	.	*
chr4	51925260	52516601	.	.	*
chr4	54790600	54854016	.	.	*
chr4	54957400	55311850	.	.	*
chr4	55594178	55832182	.	.	*
chr4	56054059	56317433	.	.	*
chr4	57166857	60681772	.	.	*
chr4	60750638	67472817	.	.	*
chr4	67543007	67618967	.	.	*
chr4	67749232	68303713	.	.	*
chr4	69015410	70576732	.	.	*
chr4	71697711	72317126	.	.	*
chr4	72458796	73009501	.	.	*
chr4	73351123	73542281	.	.	*
chr4	74724029	75461706	.	.	*
chr4	77247962	77652147	.	.	*
chr4	77981816	78479371	.	.	*
chr4	78975762	79799337	.	.	*
chr4	80701986	80872226	.	.	*
chr4	81409582	82297122	.	.	*
chr4	83662670	83824692	.	.	*
chr4	83901897	84579178	.	.	*
chr4	85007672	85712183	.	.	*
chr4	86102173	86220278	.	.	*
chr4	87570532	87945881	.	.	*
chr4	89165771	89448517	.	.	*
chr4	89572309	89665540	.	.	*
chr4	89801820	92184647	.	.	*
chr4	92268588	93289748	.	.	*
chr4	93529509	94190207	.	.	*
chr4	95183485	98131219	.	.	*
chr4	99427941	99870679	.	.	*
chr4	100057332	100256622	.	.	*
chr4	100387898	100989729	.	.	*
chr4	101418924	102406600	.	.	*
chr4	103184415	105093719	.	.	*
chr4	105480707	105693369	.	.	*
chr4	105834496	106191165	.	.	*
chr4	106383824	107244101	.	.	*
chr4	107266221	107575558	.	.	*
chr4	108724754	108794285	.	.	*
chr4	109149218	109376913	.	.	*
chr4	109845915	109929445	.	.	*
chr4	110304424	110493092	.	.	*
chr4	110680961	110773270	.	.	*
chr4	110899189	111453245	.	.	*
chr4	111588723	112074450	.	.	*
chr4	112353477	112495173	.	.	*
chr4	112687014	113226365	.	.	*
chr4	114424034	117324680	.	.	*
chr4	117461641	118097246	.	.	*
chr4	120145648	120704402	.	.	*
chr4	120940500	121089168	.	.	*
chr4	121251893	121626451	.	.	*
chr4	129109831	131891100	.	.	*
chr4	132149679	136684759	.	.	*
chr4	136789705	137043261	.	.	*
chr4	142903620	143158115	.	.	*
chr4	143572459	144592409	.	.	*
chr4	144752761	145023259	.	.	*
chr4	145339964	145447907	.	.	*
chr4	145981627	146200993	.	.	*
chr4	146516888	147011171	.	.	*
chr4	148204528	148347441	.	.	*
chr4	148490258	148742550	.	.	*
chr4	148844419	148913489	.	.	*
chr4	149286829	149717878	.	.	*
chr4	151472891	151628223	.	.	*
chr4	151772673	152263713	.	.	*
chr4	152654132	152736620	.	.	*
chr4	153660336	155374542	.	.	*
chr4	155998756	156115974	.	.	*
chr4	157166501	157981593	.	.	*
chr4	158214517	158256760	.	.	*
chr4	158352022	158652442	.	.	*
chr4	159458812	165238690	.	.	*
chr4	165341839	168122147	.	.	*
chr4	169767030	173129504	.	.	*
chr4	173512427	174232786	.	.	*
chr4	174287039	176045373	.	.	*
chr4	177596451	179580082	.	.	*
chr4	179732751	181530454	.	.	*
chr4	183751501	183947032	.	.	*
chr4	184035310	184236927	.	.	*
chr4	184850978	185093641	.	.	*
chr4	185626210	185733690	.	.	*
chr4	185912900	186542363	.	.	*
chr4	189177219	189988780	.	.	*
chr5	715394	821842	.	.	*
chr5	1138876	1447950	.	.	*
chr5	1631837	1776048	.	.	*
chr5	1825845	6587175	.	.	*
chr5	6772594	7868039	.	.	*
chr5	7924368	8601739	.	.	*
chr5	10949285	13695510	.	.	*
chr5	15065605	15474105	.	.	*
chr5	15984930	16441153	.	.	*
chr5	17499701	19855102	.	.	*
chr5	19923017	30803468	.	.	*
chr5	31588758	31814857	.	.	*
chr5	35214264	35716050	.	.	*
chr5	35948004	36107483	.	.	*
chr5	36739371	36821107	.	.	*
chr5	37931164	38341790	.	.	*
chr5	41452799	41701191	.	.	*
chr5	41954433	42880560	.	.	*
chr5	43359108	43399427	.	.	*
chr5	43690559	46399004	.	.	*
chr5	50263756	52655541	.	.	*
chr5	58507724	58980351	.	.	*
chr5	59215006	59511523	.	.	*
chr5	59585515	59677516	.	.	*
chr5	59873731	60496253	.	.	*
chr5	60707110	60874027	.	.	*
chr5	61683233	62279960	.	.	*
chr5	62618593	64628915	.	.	*
chr5	66253530	66795440	.	.	*
chr5	67338598	67987126	.	.	*
chr5	68357647	68459447	.	.	*
chr5	68529058	69004731	.	.	*
chr5	75092511	75266735	.	.	*
chr5	75737291	76555465	.	.	*
chr5	82475287	82587942	.	.	*
chr5	82685161	82924700	.	.	*
chr5	84685306	84822014	.	.	*
chr5	84872071	86984255	.	.	*
chr5	87446397	88214568	.	.	*
chr5	88279977	88703254	.	.	*
chr5	89097672	89173558	.	.	*
chr5	89419004	90432904	.	.	*
chr5	90549330	90909539	.	.	*
chr5	91437658	91924869	.	.	*
chr5	92092453	92254570	.	.	*
chr5	94781763	95415206	.	.	*
chr5	99075708	102668654	.	.	*
chr5	103548892	103815392	.	.	*
chr5	103894131	105756772	.	.	*
chr5	109516063	109661465	.	.	*
chr5	109910295	110701280	.	.	*
chr5	112194605	112653029	.	.	*
chr5	113629947	114130882	.	.	*
chr5	114416534	115159108	.	.	*
chr5	115673181	115786594	.	.	*
chr5	116133424	116449120	.	.	*
chr5	116497852	118955398	.	.	*
chr5	119540160	119896073	.	.	*
chr5	120870356	121125986	.	.	*
chr5	121393741	121899187	.	.	*
chr5	127136796	127491708	.	.	*
chr5	127612060	127647635	.	.	*
chr5	128689715	131116748	.	.	*
chr5	131870453	131963526	.	.	*
chr5	133286449	133911912	.	.	*
chr5	135560811	135898945	.	.	*
chr5	136200913	137682200	.	.	*
chr5	137799162	137877885	.	.	*
chr5	140741803	141308915	.	.	*
chr5	144232953	145184923	.	.	*
chr5	146319848	146409958	.	.	*
chr5	146515488	147371701	.	.	*
chr5	147581627	148366817	.	.	*
chr5	148466491	148713848	.	.	*
chr5	151253948	151415692	.	.	*
chr5	151542723	151611871	.	.	*
chr5	151845581	153510417	.	.	*
chr5	153621221	154041687	.	.	*
chr5	154085921	154162451	.	.	*
chr5	154511751	154623983	.	.	*
chr5	154973617	156345163	.	.	*
chr5	156441018	157271746	.	.	*
chr5	157912585	158364760	.	.	*
chr5	158431971	158895502	.	.	*
chr5	160464134	163431051	.	.	*
chr5	164017065	164102948	.	.	*
chr5	164414995	167665943	.	.	*
chr5	167719562	168273481	.	.	*
chr5	168592039	169588468	.	.	*
chr5	170002647	170808317	.	.	*
chr5	174000646	174463283	.	.	*
chr5	174633492	175199529	.	.	*
chr5	175275666	175318730	.	.	*
chr5	175393367	175464864	.	.	*
chr5	175539664	175869834	.	.	*
chr5	176071200	176188603	.	.	*
chr5	178271504	178569949	.	.	*
chr5	178640432	179096395	.	.	*
chr5	180388965	180442114	.	.	*
chr5	180642998	180776045	.	.	*
chr5	180898239	181105924	.	.	*
chr6	232875	415525	.	.	*
chr6	801509	895159	.	.	*
chr6	5761467	6675259	.	.	*
chr6	6906877	6997233	.	.	*
chr6	7749029	7862602	.	.	*
chr6	8171619	9387821	.	.	*
chr6	9539642	10673219	.	.	*
chr6	12628213	13269209	.	.	*
chr6	15723486	16098803	.	.	*
chr6	18535435	19718383	.	.	*
chr6	19816050	20124377	.	.	*
chr6	23497890	24600874	.	.	*
chr6	25537369	25942461	.	.	*
chr6	27287926	27453015	.	.	*
chr6	27537519	27741602	.	.	*
chr6	27912084	28075076	.	.	*
chr6	28456659	28508335	.	.	*
chr6	33888273	34104335	.	.	*
chr6	38748902	39804268	.	.	*
chr6	39928721	40911910	.	.	*
chr6	41126847	41336801	.	.	*
chr6	45836796	47086210	.	.	*
chr6	47304594	47449839	.	.	*
chr6	47629769	48380634	.	.	*
chr6	48457045	48659939	.	.	*
chr6	48997027	52253820	.	.	*
chr6	55132472	55194762	.	.	*
chr6	55323876	55384738	.	.	*
chr6	63940000	64014658	.	.	*
chr6	64085903	64210012	.	.	*
chr6	64322090	70403319	.	.	*
chr6	70889169	71116461	.	.	*
chr6	71579765	72078535	.	.	*
chr6	75897926	78906372	.	.	*
chr6	79096017	79489556	.	.	*
chr6	79687514	79960451	.	.	*
chr6	80810188	81520213	.	.	*
chr6	82462521	82831498	.	.	*
chr6	83562992	83880837	.	.	*
chr6	83918020	85322721	.	.	*
chr6	85728062	87082337	.	.	*
chr6	87834672	88699004	.	.	*
chr6	89187497	89272552	.	.	*
chr6	89380245	89610397	.	.	*
chr6	90599426	91405055	.	.	*
chr6	91495260	94963243	.	.	*
chr6	95383355	97181610	.	.	*
chr6	97299539	98868905	.	.	*
chr6	98930456	99326478	.	.	*
chr6	99629352	100079313	.	.	*
chr6	100878128	104686378	.	.	*
chr6	104889557	105044783	.	.	*
chr6	106683471	107008082	.	.	*
chr6	109242670	109284157	.	.	*
chr6	109532866	109643917	.	.	*
chr6	109846968	110061379	.	.	*
chr6	114115333	116024137	.	.	*
chr6	116761955	117410694	.	.	*
chr6	117652390	118257227	.	.	*
chr6	118960830	119108215	.	.	*
chr6	119372487	119477972	.	.	*
chr6	119623155	121388062	.	.	*
chr6	122085475	122387208	.	.	*
chr6	122483965	122695956	.	.	*
chr6	122777570	124854138	.	.	*
chr6	125331186	125739140	.	.	*
chr6	126204475	126315395	.	.	*
chr6	126388285	127116640	.	.	*
chr6	136970856	137193529	.	.	*
chr6	137284824	137686785	.	.	*
chr6	138167524	138361004	.	.	*
chr6	145336237	145619993	.	.	*
chr6	145962345	146767921	.	.	*
chr6	147435401	147476794	.	.	*
chr6	147782344	148117288	.	.	*
chr6	150076560	150782809	.	.	*
chr6	151516483	152092442	.	.	*
chr6	152705422	152941955	.	.	*
chr6	153210229	154168034	.	.	*
chr6	155673568	155708478	.	.	*
chr6	155879681	156591092	.	.	*
chr6	159059483	159641367	.	.	*
chr6	160133963	160942643	.	.	*
chr6	161305914	163392718	.	.	*
chr6	163618525	163767042	.	.	*
chr6	163923058	166014064	.	.	*
chr6	166053794	166303957	.	.	*
chr6	166773877	166959094	.	.	*
chr6	167040653	167529796	.	.	*
chr6	167642237	167965575	.	.	*
chr6	168069707	168998748	.	.	*
chr7	402287	416743	.	.	*
chr7	1283409	1381738	.	.	*
chr7	2962783	3142773	.	.	*
chr7	3652845	4582132	.	.	*
chr7	6840002	7181765	.	.	*
chr7	7235817	7430891	.	.	*
chr7	8088943	12003652	.	.	*
chr7	12080160	12400675	.	.	*
chr7	14809433	15293462	.	.	*
chr7	16175814	16274440	.	.	*
chr7	18157597	18278240	.	.	*
chr7	19467749	20140917	.	.	*
chr7	20414514	22105489	.	.	*
chr7	22159242	22427270	.	.	*
chr7	23751565	24564075	.	.	*
chr7	25187843	26083031	.	.	*
chr7	26258807	26636991	.	.	*
chr7	27273784	27498025	.	.	*
chr7	28923671	29861786	.	.	*
chr7	30208574	30251453	.	.	*
chr7	30983047	32473968	.	.	*
chr7	34193074	34938457	.	.	*
chr7	35089076	35573375	.	.	*
chr7	36530063	38146868	.	.	*
chr7	38238345	38780556	.	.	*
chr7	38919369	39534782	.	.	*
chr7	42303734	42843252	.	.	*
chr7	42972566	43080801	.	.	*
chr7	43309080	43407434	.	.	*
chr7	45165190	45647966	.	.	*
chr7	48240407	50629113	.	.	*
chr7	50866117	51007044	.	.	*
chr7	51037253	54744329	.	.	*
chr7	55623854	55929464	.	.	*
chr7	56113299	56874618	.	.	*
chr7	57082814	57765660	.	.	*
chr7	63788937	64998703	.	.	*
chr7	65183167	65478417	.	.	*
chr7	65600860	65627322	.	.	*
chr7	67343181	72672595	.	.	*
chr7	82874268	83372761	.	.	*
chr7	85837434	87135574	.	.	*
chr7	87432159	90126915	.	.	*
chr7	91389363	91798025	.	.	*
chr7	93390742	93814762	.	.	*
chr7	94731615	95411111	.	.	*
chr7	95471750	96104757	.	.	*
chr7	96302012	97872580	.	.	*
chr7	98449460	98826523	.	.	*
chr7	99695504	99857269	.	.	*
chr7	103416326	103525426	.	.	*
chr7	103772831	104114015	.	.	*
chr7	104216537	104862024	.	.	*
chr7	108264763	108449142	.	.	*
chr7	108577713	110257115	.	.	*
chr7	110651352	110731756	.	.	*
chr7	111534729	111698146	.	.	*
chr7	112549262	112742894	.	.	*
chr7	113305259	113733895	.	.	*
chr7	113925380	113982991	.	.	*
chr7	117888911	119970767	.	.	*
chr7	120079815	120759533	.	.	*
chr7	121443100	123651081	.	.	*
chr7	123765687	124380039	.	.	*
chr7	124812117	127537013	.	.	*
chr7	131698416	132699302	.	.	*
chr7	133128713	133222110	.	.	*
chr7	134030173	134112159	.	.	*
chr7	134246126	134264074	.	.	*
chr7	134359000	134388442	.	.	*
chr7	136020332	136809364	.	.	*
chr7	138028222	138465589	.	.	*
chr7	138543553	138819730	.	.	*
chr7	140950920	142347655	.	.	*
chr7	143924240	144178271	.	.	*
chr7	144377824	148642554	.	.	*
chr7	149319755	149417043	.	.	*
chr7	149631164	149712980	.	.	*
chr7	149902054	150278418	.	.	*
chr7	150430405	150926078	.	.	*
chr7	151858415	152035681	.	.	*
chr7	152480928	152682808	.	.	*
chr7	152814610	154573184	.	.	*
chr7	154579405	155195161	.	.	*
chr7	155281380	155614082	.	.	*
chr7	155809189	156905749	.	.	*
chr7	157018630	157108111	.	.	*
chr7	157440610	158603744	.	.	*
chr7	158914240	159335199	.	.	*
chr8	226804	413690	.	.	*
chr8	531370	668871	.	.	*
chr8	718550	1728943	.	.	*
chr8	2024124	6396061	.	.	*
chr8	6801055	7085110	.	.	*
chr8	7358186	7477444	.	.	*
chr8	9172426	9534370	.	.	*
chr8	9810234	10025430	.	.	*
chr8	10416239	11411462	.	.	*
chr8	11582419	11719123	.	.	*
chr8	11941141	12003172	.	.	*
chr8	12781095	12818830	.	.	*
chr8	13705793	15264343	.	.	*
chr8	18194204	18494770	.	.	*
chr8	19876833	20098279	.	.	*
chr8	20380384	21878301	.	.	*
chr8	24017470	24128814	.	.	*
chr8	24252515	25131546	.	.	*
chr8	25538795	26084700	.	.	*
chr8	26684426	27240624	.	.	*
chr8	27350594	27566111	.	.	*
chr8	27871250	28066059	.	.	*
chr8	28185229	28336239	.	.	*
chr8	28453526	28591195	.	.	*
chr8	31200720	32211066	.	.	*
chr8	33568128	36827393	.	.	*
chr8	39266573	40009802	.	.	*
chr8	40248443	40291993	.	.	*
chr8	40582192	40704817	.	.	*
chr8	40780502	41031018	.	.	*
chr8	43222208	43934633	.	.	*
chr8	45999444	47233345	.	.	*
chr8	48979977	50010147	.	.	*
chr8	50271648	51827869	.	.	*
chr8	51949476	52102989	.	.	*
chr8	52164694	52566668	.	.	*
chr8	52729970	53692951	.	.	*
chr8	54185587	55735451	.	.	*
chr8	56252196	56661141	.	.	*
chr8	56788792	56836080	.	.	*
chr8	56994416	57975664	.	.	*
chr8	58266657	58529187	.	.	*
chr8	59175131	59573393	.	.	*
chr8	59744507	60469837	.	.	*
chr8	60698134	61473904	.	.	*
chr8	61828156	63124457	.	.	*
chr8	63241283	65588301	.	.	*
chr8	65879065	65991654	.	.	*
chr8	66267482	66336950	.	.	*
chr8	67388123	67451929	.	.	*
chr8	67528585	67679906	.	.	*
chr8	67766479	68523431	.	.	*
chr8	69654240	70073287	.	.	*
chr8	70701618	71807080	.	.	*
chr8	72177313	73241436	.	.	*
chr8	74056215	75651552	.	.	*
chr8	75908608	76323845	.	.	*
chr8	77041222	78506620	.	.	*
chr8	78595153	79720584	.	.	*
chr8	80043684	80465070	.	.	*
chr8	80568765	80957000	.	.	*
chr8	81291959	81646686	.	.	*
chr8	81699998	85165100	.	.	*
chr8	85246513	85637818	.	.	*
chr8	85828693	86371434	.	.	*
chr8	86554139	88069457	.	.	*
chr8	88318382	89258740	.	.	*
chr8	90039746	90603247	.	.	*
chr8	90749021	90946327	.	.	*
chr8	91144578	91927095	.	.	*
chr8	92225480	92402813	.	.	*
chr8	93150157	93628056	.	.	*
chr8	95310629	95478235	.	.	*
chr8	95838088	96067080	.	.	*
chr8	101371839	101410116	.	.	*
chr8	101495668	102180429	.	.	*
chr8	103561090	104297653	.	.	*
chr8	107821024	107998371	.	.	*
chr8	108090618	108155659	.	.	*
chr8	108280778	108385147	.	.	*
chr8	108508715	109227394	.	.	*
chr8	109341354	115189943	.	.	*
chr8	116933057	117311659	.	.	*
chr8	125728304	126799068	.	.	*
chr8	129173376	129295990	.	.	*
chr8	129589704	129638263	.	.	*
chr8	130815307	131861968	.	.	*
chr8	131997495	132740699	.	.	*
chr8	133915358	134104693	.	.	*
chr8	134239813	134474355	.	.	*
chr8	134882744	135492079	.	.	*
chr8	135595470	140247981	.	.	*
chr8	142792881	143191952	.	.	*
chr9	110839	601381	.	.	*
chr9	809218	2048210	.	.	*
chr9	2214962	2583150	.	.	*
chr9	2868894	3220000	.	.	*
chr9	3378202	3403445	.	.	*
chr9	3567485	3674505	.	.	*
chr9	4409455	4617386	.	.	*
chr9	5162490	5336715	.	.	*
chr9	6067066	6308945	.	.	*
chr9	7163189	12687262	.	.	*
chr9	13334458	13890886	.	.	*
chr9	14441425	14622926	.	.	*
chr9	14676013	15121535	.	.	*
chr9	17546021	18212794	.	.	*
chr9	19486901	19943511	.	.	*
chr9	20040058	20268856	.	.	*
chr9	21150487	21292485	.	.	*
chr9	22264677	26849146	.	.	*
chr9	27259786	32355687	.	.	*
chr9	32595731	32947140	.	.	*
chr9	34727528	34928783	.	.	*
chr9	36727827	36998361	.	.	*
chr9	37638930	37706422	.	.	*
chr9	38196269	38334149	.	.	*
chr9	38425061	38771801	.	.	*
chr9	38914896	39184030	.	.	*
chr9	68344095	69024122	.	.	*
chr9	69280841	69375193	.	.	*
chr9	70651389	71625216	.	.	*
chr9	72007232	72282673	.	.	*
chr9	72630513	73096604	.	.	*
chr9	73184541	74965879	.	.	*
chr9	75169169	76152281	.	.	*
chr9	76228827	76360008	.	.	*
chr9	76697588	76803365	.	.	*
chr9	76900455	77160536	.	.	*
chr9	77475125	77666816	.	.	*
chr9	78064959	78214751	.	.	*
chr9	79858570	80017028	.	.	*
chr9	80229413	80550124	.	.	*
chr9	82644665	82986859	.	.	*
chr9	83057628	83610907	.	.	*
chr9	83768156	83824860	.	.	*
chr9	84028943	84111207	.	.	*
chr9	84340441	85931404	.	.	*
chr9	86132251	86227905	.	.	*
chr9	86848371	87682063	.	.	*
chr9	89591806	89727804	.	.	*
chr9	89990766	90859907	.	.	*
chr9	92898643	93022733	.	.	*
chr9	93187334	93400923	.	.	*
chr9	93677859	94018453	.	.	*
chr9	94495058	94607649	.	.	*
chr9	95651012	95679361	.	.	*
chr9	96725660	96787899	.	.	*
chr9	97022209	97391449	.	.	*
chr9	99560328	99660337	.	.	*
chr9	100611659	101418628	.	.	*
chr9	101554468	104739660	.	.	*
chr9	105604443	105665470	.	.	*
chr9	105714865	106836664	.	.	*
chr9	107010284	107169976	.	.	*
chr9	107926929	107975668	.	.	*
chr9	108577081	108858423	.	.	*
chr9	116716176	120352513	.	.	*
chr9	122523512	122767184	.	.	*
chr9	126573057	126707556	.	.	*
chr9	132453004	132533141	.	.	*
chr9	133211434	133294436	.	.	*
chr9	133598339	133672984	.	.	*
chr9	134863203	135763785	.	.	*
chr9	137878158	138160282	.	.	*
chr10	1133146	2955794	.	.	*
chr10	5063028	5369604	.	.	*
chr10	6427747	6668504	.	.	*
chr10	6815157	7750066	.	.	*
chr10	8064223	10756558	.	.	*
chr10	10925202	11449859	.	.	*
chr10	15886970	16593111	.	.	*
chr10	18750434	18927441	.	.	*
chr10	19375689	19572475	.	.	*
chr10	19847725	21246046	.	.	*
chr10	22023893	22271518	.	.	*
chr10	22384545	22505639	.	.	*
chr10	22891584	23356797	.	.	*
chr10	23403698	24323573	.	.	*
chr10	25071434	26680466	.	.	*
chr10	26911804	27019648	.	.	*
chr10	27279677	27462744	.	.	*
chr10	27766509	27957455	.	.	*
chr10	35680443	35730740	.	.	*
chr10	36809279	38504400	.	.	*
chr10	38631675	38853528	.	.	*
chr10	42300630	43084969	.	.	*
chr10	43238399	43346831	.	.	*
chr10	43481764	43571180	.	.	*
chr10	44099281	44133515	.	.	*
chr10	45042186	45531660	.	.	*
chr10	46170864	46200035	.	.	*
chr10	47221804	47297581	.	.	*
chr10	48182048	48268833	.	.	*
chr10	48678076	49010706	.	.	*
chr10	49205871	49783820	.	.	*
chr10	50789955	50808916	.	.	*
chr10	52642162	58188400	.	.	*
chr10	58967481	59280521	.	.	*
chr10	59435692	59739746	.	.	*
chr10	59940382	60020438	.	.	*
chr10	62854836	63028596	.	.	*
chr10	63783289	66746013	.	.	*
chr10	66833669	67763059	.	.	*
chr10	69516085	69626540	.	.	*
chr10	70924740	71213952	.	.	*
chr10	71330709	71703570	.	.	*
chr10	75437050	76017844	.	.	*
chr10	76676726	76881648	.	.	*
chr10	80268712	80425385	.	.	*
chr10	80540619	84260510	.	.	*
chr10	84546154	86361766	.	.	*
chr10	89850802	90269014	.	.	*
chr10	90475241	90805845	.	.	*
chr10	94599021	95146999	.	.	*
chr10	95389695	95589764	.	.	*
chr10	95713600	96053974	.	.	*
chr10	96130388	96478407	.	.	*
chr10	97846303	98112272	.	.	*
chr10	98487114	98910714	.	.	*
chr10	98950984	99367952	.	.	*
chr10	99492465	99544399	.	.	*
chr10	100598779	100838999	.	.	*
chr10	104355926	109194240	.	.	*
chr10	109330028	109849524	.	.	*
chr10	111050822	112412841	.	.	*
chr10	113222663	113681999	.	.	*
chr10	113962187	114086434	.	.	*
chr10	115044962	115855632	.	.	*
chr10	116000187	116660659	.	.	*
chr10	116810481	116915110	.	.	*
chr10	117000605	117310404	.	.	*
chr10	117371528	118641696	.	.	*
chr10	118800394	118962224	.	.	*
chr10	119958198	121872794	.	.	*
chr10	122541747	122892843	.	.	*
chr10	123008020	124395274	.	.	*
chr10	125257868	125680468	.	.	*
chr10	126461884	126888901	.	.	*
chr10	127438281	131844803	.	.	*
chr10	132034924	132148192	.	.	*
chr10	132816947	133226881	.	.	*
chr10	133447047	133620752	.	.	*
chr11	1624178	1747740	.	.	*
chr11	1850757	1921690	.	.	*
chr11	2014996	2110675	.	.	*
chr11	2164315	2313672	.	.	*
chr11	2442245	2658924	.	.	*
chr11	4179640	5207165	.	.	*
chr11	5370430	5555684	.	.	*
chr11	5708219	6199736	.	.	*
chr11	6735187	6922412	.	.	*
chr11	7039126	7881084	.	.	*
chr11	8335885	8527815	.	.	*
chr11	13492917	13634524	.	.	*
chr11	13746260	13949533	.	.	*
chr11	14054504	14234852	.	.	*
chr11	14552210	15081891	.	.	*
chr11	15221950	15599842	.	.	*
chr11	16665958	16713131	.	.	*
chr11	16803645	17025427	.	.	*
chr11	17403604	17736537	.	.	*
chr11	17893251	17989756	.	.	*
chr11	18105103	18259006	.	.	*
chr11	18797080	19153483	.	.	*
chr11	20171635	20350620	.	.	*
chr11	20446193	22836825	.	.	*
chr11	24712417	25984881	.	.	*
chr11	26300762	26762780	.	.	*
chr11	29387802	31370515	.	.	*
chr11	31852061	32009841	.	.	*
chr11	32186092	32544653	.	.	*
chr11	32640036	32802587	.	.	*
chr11	36551059	37466533	.	.	*
chr11	37522946	43307052	.	.	*
chr11	43489121	43602654	.	.	*
chr11	44306003	44534990	.	.	*
chr11	44648372	44745507	.	.	*
chr11	44954028	45789683	.	.	*
chr11	48165004	48713924	.	.	*
chr11	48842611	50810871	.	.	*
chr11	54557434	54925540	.	.	*
chr11	55027853	57247213	.	.	*
chr11	57865425	58505981	.	.	*
chr11	58672357	59079788	.	.	*
chr11	59265521	59531738	.	.	*
chr11	59811153	60793310	.	.	*
chr11	61010595	61089713	.	.	*
chr11	62928186	63499304	.	.	*
chr11	64456556	64616397	.	.	*
chr11	70499616	71410519	.	.	*
chr11	71500271	71836721	.	.	*
chr11	79511567	82837806	.	.	*
chr11	83302563	85576322	.	.	*
chr11	88605968	89340079	.	.	*
chr11	89556097	89814850	.	.	*
chr11	90118296	92210731	.	.	*
chr11	92464600	92858227	.	.	*
chr11	93225159	93631347	.	.	*
chr11	93935850	94086934	.	.	*
chr11	94246381	94399299	.	.	*
chr11	95157589	95466364	.	.	*
chr11	96438387	96552982	.	.	*
chr11	96567324	99351808	.	.	*
chr11	99385970	99472432	.	.	*
chr11	99540370	100559880	.	.	*
chr11	100975235	101400385	.	.	*
chr11	106147114	106261355	.	.	*
chr11	106739947	107435305	.	.	*
chr11	107906120	107962595	.	.	*
chr11	109074638	109916884	.	.	*
chr11	112400030	114275171	.	.	*
chr11	114483314	115139166	.	.	*
chr11	115998047	116698901	.	.	*
chr11	117424785	118324224	.	.	*
chr11	119765447	120142528	.	.	*
chr11	120722262	120979523	.	.	*
chr11	121126979	121248547	.	.	*
chr11	121363985	121403228	.	.	*
chr11	123707675	124589332	.	.	*
chr11	125695161	125840377	.	.	*
chr11	127066965	127989995	.	.	*
chr11	129346451	129798443	.	.	*
chr11	131152188	131671646	.	.	*
chr11	132352912	132581898	.	.	*
chr11	132647961	132825271	.	.	*
chr11	132932401	134031855	.	.	*
chr11	134269973	135075170	.	.	*
chr12	3314828	4279946	.	.	*
chr12	4337530	4484325	.	.	*
chr12	4664250	5053209	.	.	*
chr12	5316065	5391978	.	.	*
chr12	5619209	5948151	.	.	*
chr12	7218137	7810154	.	.	*
chr12	8423571	8664401	.	.	*
chr12	8759630	8893709	.	.	*
chr12	8971076	9610315	.	.	*
chr12	9857874	10020559	.	.	*
chr12	10262635	10327592	.	.	*
chr12	10415714	10557446	.	.	*
chr12	10783620	10852327	.	.	*
chr12	11197945	11502793	.	.	*
chr12	13281502	14223059	.	.	*
chr12	14505696	14738275	.	.	*
chr12	14996954	15508594	.	.	*
chr12	16031040	18279631	.	.	*
chr12	19882569	20473843	.	.	*
chr12	20520013	21438934	.	.	*
chr12	21551798	21604654	.	.	*
chr12	22103748	22204420	.	.	*
chr12	22336564	22417733	.	.	*
chr12	22728064	22956295	.	.	*
chr12	23085540	23564437	.	.	*
chr12	29113306	29270896	.	.	*
chr12	29858817	29978312	.	.	*
chr12	30073843	30599086	.	.	*
chr12	30870541	30967911	.	.	*
chr12	31132051	31221056	.	.	*
chr12	31789815	31915095	.	.	*
chr12	32762453	34648364	.	.	*
chr12	37464259	37607303	.	.	*
chr12	37808113	42071062	.	.	*
chr12	43383476	43695358	.	.	*
chr12	44012430	45138661	.	.	*
chr12	48240712	48600189	.	.	*
chr12	52326459	52854151	.	.	*
chr12	53823667	53932979	.	.	*
chr12	54479445	55641602	.	.	*
chr12	57994350	58270703	.	.	*
chr12	59192226	59417056	.	.	*
chr12	59444393	59551202	.	.	*
chr12	60479379	62224244	.	.	*
chr12	62912657	63584613	.	.	*
chr12	64974861	65011751	.	.	*
chr12	66420361	66630682	.	.	*
chr12	66675765	67250187	.	.	*
chr12	68008052	68203045	.	.	*
chr12	69756559	70205016	.	.	*
chr12	70391001	70567722	.	.	*
chr12	70693993	71543037	.	.	*
chr12	72003588	72208052	.	.	*
chr12	72662879	75270399	.	.	*
chr12	77396707	77517920	.	.	*
chr12	80998891	81051217	.	.	*
chr12	81262262	84086359	.	.	*
chr12	84266336	84832591	.	.	*
chr12	85058456	86122970	.	.	*
chr12	86297303	86606566	.	.	*
chr12	96543673	98418685	.	.	*
chr12	98751668	100019475	.	.	*
chr12	100345861	100561030	.	.	*
chr12	100680249	100757315	.	.	*
chr12	101044004	101288506	.	.	*
chr12	101430239	101702332	.	.	*
chr12	101973927	102009015	.	.	*
chr12	102188011	102411294	.	.	*
chr12	102529837	103739477	.	.	*
chr12	106509375	106737649	.	.	*
chr12	107785669	108490424	.	.	*
chr12	109262381	109387465	.	.	*
chr12	110793189	111302465	.	.	*
chr12	112518266	113148859	.	.	*
chr12	113453674	113808139	.	.	*
chr12	113966345	114311007	.	.	*
chr12	114510881	114627261	.	.	*
chr12	115467698	115904805	.	.	*
chr12	117191825	118005561	.	.	*
chr12	118414850	119652345	.	.	*
chr12	119927803	120046401	.	.	*
chr12	125120170	131674224	.	.	*
chr12	132236957	132380306	.	.	*
chr13	18445905	18724097	.	.	*
chr13	18858785	19607829	.	.	*
chr13	20209228	20385679	.	.	*
chr13	21281031	21357753	.	.	*
chr13	21720872	21918187	.	.	*
chr13	22165267	23281541	.	.	*
chr13	24555689	24857046	.	.	*
chr13	24983155	25233820	.	.	*
chr13	25366846	26168424	.	.	*
chr13	26708191	26931865	.	.	*
chr13	27486425	27542412	.	.	*
chr13	27681027	27988703	.	.	*
chr13	28728820	29452778	.	.	*
chr13	31232956	31736947	.	.	*
chr13	33914528	34009382	.	.	*
chr13	34226902	34320223	.	.	*
chr13	34405949	35465500	.	.	*
chr13	35975063	36279604	.	.	*
chr13	36397306	36787960	.	.	*
chr13	37798524	39020721	.	.	*
chr13	39050156	39291228	.	.	*
chr13	39770346	40718340	.	.	*
chr13	42353097	42614232	.	.	*
chr13	45571253	45955162	.	.	*
chr13	46067885	46454461	.	.	*
chr13	46861618	46933381	.	.	*
chr13	47553990	47926716	.	.	*
chr13	48615348	48712278	.	.	*
chr13	51082025	51264825	.	.	*
chr13	51875391	52091703	.	.	*
chr13	52695692	59422000	.	.	*
chr13	59511388	59659365	.	.	*
chr13	60197395	62310282	.	.	*
chr13	62564031	62666230	.	.	*
chr13	67390371	71490259	.	.	*
chr13	71687396	72695432	.	.	*
chr13	73465287	73553404	.	.	*
chr13	77378080	77810538	.	.	*
chr13	77949326	79306774	.	.	*
chr13	79559029	79688433	.	.	*
chr13	80385780	83060474	.	.	*
chr13	83334740	85209713	.	.	*
chr13	85818303	86183269	.	.	*
chr13	86269547	86881023	.	.	*
chr13	87199663	92510350	.	.	*
chr13	92603916	92678405	.	.	*
chr13	94471741	94506819	.	.	*
chr13	94749254	94932854	.	.	*
chr13	96052770	97013599	.	.	*
chr13	97621440	97772229	.	.	*
chr13	99685098	99903018	.	.	*
chr13	100697381	101117075	.	.	*
chr13	101755812	102564881	.	.	*
chr13	102889411	103976086	.	.	*
chr13	104047975	105161657	.	.	*
chr13	106621395	106907864	.	.	*
chr13	107957963	108107813	.	.	*
chr13	108283229	108850567	.	.	*
chr13	111346972	111700693	.	.	*
chr13	111850892	112474733	.	.	*
chr14	19729314	20343868	.	.	*
chr14	20433878	20986989	.	.	*
chr14	21556650	22157878	.	.	*
chr14	22362410	22502688	.	.	*
chr14	23384301	23987847	.	.	*
chr14	24456141	24878270	.	.	*
chr14	25045499	29533869	.	.	*
chr14	29966377	30120477	.	.	*
chr14	30277403	30535285	.	.	*
chr14	31587403	31823641	.	.	*
chr14	32254959	32370814	.	.	*
chr14	32601139	34425294	.	.	*
chr14	35882789	36940737	.	.	*
chr14	37037310	37100431	.	.	*
chr14	37263161	37546668	.	.	*
chr14	37699048	38042526	.	.	*
chr14	38461542	39003119	.	.	*
chr14	39443452	44904478	.	.	*
chr14	45253401	49549425	.	.	*
chr14	55889374	56083460	.	.	*
chr14	56465625	57212852	.	.	*
chr14	57419082	58078560	.	.	*
chr14	59548448	60043402	.	.	*
chr14	60343939	60535242	.	.	*
chr14	61324952	61411750	.	.	*
chr14	62023646	63161743	.	.	*
chr14	65617549	67117899	.	.	*
chr14	69829903	70783324	.	.	*
chr14	71836463	72455298	.	.	*
chr14	76047375	76123404	.	.	*
chr14	76230749	76855526	.	.	*
chr14	77148710	77277003	.	.	*
chr14	77809644	78927190	.	.	*
chr14	79160091	79228423	.	.	*
chr14	79879747	79949534	.	.	*
chr14	80969722	81166059	.	.	*
chr14	81223671	81476411	.	.	*
chr14	81520095	83479006	.	.	*
chr14	83530091	85190431	.	.	*
chr14	85658202	86491898	.	.	*
chr14	86926647	88394630	.	.	*
chr14	90072952	90224220	.	.	*
chr14	90909161	91067893	.	.	*
chr14	91315044	91415833	.	.	*
chr14	91549786	91858801	.	.	*
chr14	92186785	92381873	.	.	*
chr14	92876360	92937117	.	.	*
chr14	93349791	93925682	.	.	*
chr14	94142045	95059964	.	.	*
chr14	95183484	95405546	.	.	*
chr14	95580225	96016057	.	.	*
chr14	96593118	99387543	.	.	*
chr14	101135217	101659013	.	.	*
chr14	103912542	104661188	.	.	*
chr14	105507642	106879446	.	.	*
chr15	19800032	19992917	.	.	*
chr15	20221243	20420773	.	.	*
chr15	22011669	22300375	.	.	*
chr15	23057149	23119040	.	.	*
chr15	22572857	22778643	.	.	*
chr15	23375033	25343240	.	.	*
chr15	25422172	25678737	.	.	*
chr15	25926602	28104235	.	.	*
chr15	29129418	29655250	.	.	*
chr15	29985203	30113316	.	.	*
chr15	30730974	30879467	.	.	*
chr15	31139733	31276278	.	.	*
chr15	31498027	32223622	.	.	*
chr15	33191531	33894355	.	.	*
chr15	37184199	37722437	.	.	*
chr15	44783336	45053148	.	.	*
chr15	45212548	45401233	.	.	*
chr15	45691768	47227101	.	.	*
chr15	47824046	48275407	.	.	*
chr15	51271499	51345377	.	.	*
chr15	52764598	55174575	.	.	*
chr15	56291333	56372425	.	.	*
chr15	57586598	57676623	.	.	*
chr15	57731849	58180861	.	.	*
chr15	59718967	60308405	.	.	*
chr15	61086207	61850223	.	.	*
chr15	62138792	62275564	.	.	*
chr15	65943769	66276719	.	.	*
chr15	69565174	69739053	.	.	*
chr15	69857860	70016890	.	.	*
chr15	70303869	70402693	.	.	*
chr15	73342990	73499346	.	.	*
chr15	74124276	74293214	.	.	*
chr15	77573402	77886319	.	.	*
chr15	78341833	78408116	.	.	*
chr15	78598213	78710758	.	.	*
chr15	79031414	79324935	.	.	*
chr15	79448064	79836065	.	.	*
chr15	81558869	81848059	.	.	*
chr15	82603710	82696770	.	.	*
chr15	83334587	84146516	.	.	*
chr15	85847941	87764706	.	.	*
chr15	87810181	88465580	.	.	*
chr15	88712631	88809579	.	.	*
chr15	89456582	89530445	.	.	*
chr15	91059469	91445941	.	.	*
chr15	91565812	91855096	.	.	*
chr15	92000744	92761269	.	.	*
chr15	93063981	95113075	.	.	*
chr15	96413722	98456817	.	.	*
chr15	99834643	100570967	.	.	*
chr15	101322548	101607573	.	.	*
chr16	1019207	1075141	.	.	*
chr16	5144356	8757964	.	.	*
chr16	9165935	10527634	.	.	*
chr16	10628345	10769706	.	.	*
chr16	12473224	13905850	.	.	*
chr16	16536643	17149317	.	.	*
chr16	17566158	18245712	.	.	*
chr16	19182982	19482741	.	.	*
chr16	19902065	20770030	.	.	*
chr16	20960986	21104993	.	.	*
chr16	22547701	23091613	.	.	*
chr16	23142251	23368667	.	.	*
chr16	23727070	24504460	.	.	*
chr16	25252062	27146386	.	.	*
chr16	27780547	28071826	.	.	*
chr16	31242011	31425519	.	.	*
chr16	31515804	31937125	.	.	*
chr16	32380859	32641445	.	.	*
chr16	33574429	33829082	.	.	*
chr16	34948344	35951191	.	.	*
chr16	46466827	46628855	.	.	*
chr16	47036224	47084139	.	.	*
chr16	47765924	48052925	.	.	*
chr16	48638773	50023881	.	.	*
chr16	50398960	50726177	.	.	*
chr16	50799721	51777825	.	.	*
chr16	51986391	53032023	.	.	*
chr16	53352531	53407771	.	.	*
chr16	53542275	53610659	.	.	*
chr16	54135522	55468241	.	.	*
chr16	55575703	56301182	.	.	*
chr16	58235649	58465179	.	.	*
chr16	58749753	59544651	.	.	*
chr16	59634311	64308048	.	.	*
chr16	64498390	64711519	.	.	*
chr16	70894330	71420281	.	.	*
chr16	71515494	71600703	.	.	*
chr16	72118950	72230075	.	.	*
chr16	72349286	72435247	.	.	*
chr16	73270878	74260862	.	.	*
chr16	75698344	77676452	.	.	*
chr16	77999524	80179709	.	.	*
chr16	80211847	80928857	.	.	*
chr16	81771607	82120752	.	.	*
chr16	82202426	82587461	.	.	*
chr16	85845505	85968183	.	.	*
chr16	88927162	89045227	.	.	*
chr17	152304	359219	.	.	*
chr17	3046583	3550948	.	.	*
chr17	5570890	6436952	.	.	*
chr17	6692639	6985912	.	.	*
chr17	8746368	9219557	.	.	*
chr17	9448757	10042533	.	.	*
chr17	10214781	10647448	.	.	*
chr17	10738102	11982908	.	.	*
chr17	12802449	12962176	.	.	*
chr17	13037007	13305464	.	.	*
chr17	14506619	14693361	.	.	*
chr17	14945719	15171141	.	.	*
chr17	16634188	16941667	.	.	*
chr17	19540068	19676692	.	.	*
chr17	20530534	20874290	.	.	*
chr17	22140366	22738178	.	.	*
chr17	26942606	27225159	.	.	*
chr17	27659456	27997795	.	.	*
chr17	32530154	34939597	.	.	*
chr17	35173067	35208757	.	.	*
chr17	35888244	36152838	.	.	*
chr17	36655934	36898721	.	.	*
chr17	45574733	45942267	.	.	*
chr17	51320556	54957988	.	.	*
chr17	54999424	55377466	.	.	*
chr17	55620744	55683556	.	.	*
chr17	55775901	56628735	.	.	*
chr17	58129168	58469913	.	.	*
chr17	58845004	58902534	.	.	*
chr17	68572439	68724070	.	.	*
chr17	68988367	69176228	.	.	*
chr17	73386503	74737779	.	.	*
chr17	76930259	76998236	.	.	*
chr17	77567059	77916083	.	.	*
chr18	850543	2392484	.	.	*
chr18	4006531	5894457	.	.	*
chr18	6074158	6575195	.	.	*
chr18	6912444	7540874	.	.	*
chr18	8461068	8567967	.	.	*
chr18	10618165	10832643	.	.	*
chr18	11196423	11505997	.	.	*
chr18	11522567	11834797	.	.	*
chr18	12065787	12189434	.	.	*
chr18	13163659	14276800	.	.	*
chr18	14553708	15130755	.	.	*
chr18	21163460	21502503	.	.	*
chr18	21922753	22129167	.	.	*
chr18	26127632	26416680	.	.	*
chr18	26568743	27966567	.	.	*
chr18	28206290	29056566	.	.	*
chr18	29303247	31828178	.	.	*
chr18	31983085	32079898	.	.	*
chr18	32135081	32273086	.	.	*
chr18	32434740	34597597	.	.	*
chr18	35740770	35941335	.	.	*
chr18	36911759	39596388	.	.	*
chr18	39711184	40319832	.	.	*
chr18	41410655	41891884	.	.	*
chr18	42089578	44659911	.	.	*
chr18	44730387	44997506	.	.	*
chr18	45098366	45162497	.	.	*
chr18	45264135	45592803	.	.	*
chr18	46312542	46841237	.	.	*
chr18	46940522	47122999	.	.	*
chr18	47155877	47814369	.	.	*
chr18	47959445	48411834	.	.	*
chr18	49887406	50264356	.	.	*
chr18	50334668	50836552	.	.	*
chr18	51188976	54140814	.	.	*
chr18	54295457	54531899	.	.	*
chr18	54543008	54656095	.	.	*
chr18	57033350	57528182	.	.	*
chr18	60110931	60176990	.	.	*
chr18	60389599	61524190	.	.	*
chr18	63036093	63079153	.	.	*
chr18	63466980	63727453	.	.	*
chr18	63869426	67181685	.	.	*
chr18	69056092	69097690	.	.	*
chr18	70475847	73316729	.	.	*
chr18	73911305	74081197	.	.	*
chr18	74354124	74494184	.	.	*
chr18	75630667	76323727	.	.	*
chr18	77174953	79085464	.	.	*
chr18	79181528	79314283	.	.	*
chr19	6508520	7018865	.	.	*
chr19	7697523	7767191	.	.	*
chr19	8049697	8158332	.	.	*
chr19	8630156	9538694	.	.	*
chr19	9692619	9737850	.	.	*
chr19	14574359	15092476	.	.	*
chr19	15480672	16012262	.	.	*
chr19	21150012	24044761	.	.	*
chr19	24106837	24388168	.	.	*
chr19	27247432	29634382	.	.	*
chr19	29717143	29913942	.	.	*
chr19	30026257	31066945	.	.	*
chr19	31441208	32311045	.	.	*
chr19	32480060	32565101	.	.	*
chr19	32722026	32918399	.	.	*
chr19	33257575	33336230	.	.	*
chr19	33449765	33781572	.	.	*
chr19	33825985	34121106	.	.	*
chr19	34512037	34950440	.	.	*
chr19	35162302	35509686	.	.	*
chr19	36937708	37186248	.	.	*
chr19	37391626	37657096	.	.	*
chr19	37768110	37857477	.	.	*
chr19	39548033	39796796	.	.	*
chr19	40857701	41115822	.	.	*
chr19	41447107	41838776	.	.	*
chr19	42442811	42737887	.	.	*
chr19	47891103	48052950	.	.	*
chr19	50143076	50333613	.	.	*
chr19	50542048	50634057	.	.	*
chr19	50824724	51911624	.	.	*
chr19	53211229	53354081	.	.	*
chr19	53539780	53810110	.	.	*
chr19	54004766	54076944	.	.	*
chr19	54479199	55051180	.	.	*
chr19	55697394	56085645	.	.	*
chr19	56178657	57166948	.	.	*
chr20	82782	247032	.	.	*
chr20	585908	1118279	.	.	*
chr20	1510492	1767913	.	.	*
chr20	1961113	2077047	.	.	*
chr20	2174091	2432849	.	.	*
chr20	2569032	2596789	.	.	*
chr20	5243200	5499897	.	.	*
chr20	6097185	6435010	.	.	*
chr20	6644204	7816230	.	.	*
chr20	9580693	9987293	.	.	*
chr20	11446031	11748369	.	.	*
chr20	11929948	13480369	.	.	*
chr20	13631571	13735344	.	.	*
chr20	13815123	14310227	.	.	*
chr20	14573669	16481542	.	.	*
chr20	16580000	17471443	.	.	*
chr20	18040823	18237064	.	.	*
chr20	18339868	18439592	.	.	*
chr20	18719517	19670715	.	.	*
chr20	20087992	20361847	.	.	*
chr20	20546884	21271468	.	.	*
chr20	21426573	23116123	.	.	*
chr20	23201311	23317153	.	.	*
chr20	23443915	25162837	.	.	*
chr20	25687507	25773494	.	.	*
chr20	26076914	26296707	.	.	*
chr20	31217119	31515099	.	.	*
chr20	31914502	32017422	.	.	*
chr20	32887845	33361096	.	.	*
chr20	37594187	37659351	.	.	*
chr20	38610278	38736278	.	.	*
chr20	38780082	38889277	.	.	*
chr20	39068050	40869050	.	.	*
chr20	41649207	43415760	.	.	*
chr20	44261609	44424181	.	.	*
chr20	44763068	44847518	.	.	*
chr20	45137016	45294216	.	.	*
chr20	45454022	45771079	.	.	*
chr20	46123406	46324708	.	.	*
chr20	46420571	46644263	.	.	*
chr20	47691070	48654654	.	.	*
chr20	48715752	48789122	.	.	*
chr20	49368159	49475749	.	.	*
chr20	52206327	53530767	.	.	*
chr20	53955008	54091712	.	.	*
chr20	54263969	56343727	.	.	*
chr20	56549158	57351066	.	.	*
chr20	57489109	57651094	.	.	*
chr20	57740227	58183863	.	.	*
chr20	58737013	58814611	.	.	*
chr20	59085513	61158475	.	.	*
chr20	61309821	61482255	.	.	*
chr20	61609120	61906107	.	.	*
chr20	62991484	63197425	.	.	*
chr20	63277455	63489877	.	.	*
chr20	64128107	64253487	.	.	*
chr21	10445035	10789009	.	.	*
chr21	13242953	13565862	.	.	*
chr21	13834352	14917004	.	.	*
chr21	15055732	15674384	.	.	*
chr21	15887691	25342770	.	.	*
chr21	25421002	25463878	.	.	*
chr21	26201931	26732515	.	.	*
chr21	27941194	28017002	.	.	*
chr21	29550340	31284230	.	.	*
chr21	31332293	31617890	.	.	*
chr21	31760986	31882449	.	.	*
chr21	31956170	32257792	.	.	*
chr21	32788843	33193291	.	.	*
chr21	34235454	34309090	.	.	*
chr21	35708788	35762649	.	.	*
chr21	36507880	36651409	.	.	*
chr21	37607536	37770950	.	.	*
chr21	37888735	38195993	.	.	*
chr21	38351552	38704441	.	.	*
chr21	39449500	41836907	.	.	*
chr21	42096022	42843176	.	.	*
chr21	44186467	44780501	.	.	*
chr22	16568579	17579656	.	.	*
chr22	18806421	19055473	.	.	*
chr22	19179515	19266957	.	.	*
chr22	19517426	19685333	.	.	*
chr22	20173682	20295658	.	.	*
chr22	22006037	23157969	.	.	*
chr22	23324799	23673239	.	.	*
chr22	24681534	26431694	.	.	*
chr22	26793230	27411307	.	.	*
chr22	27521001	27776284	.	.	*
chr22	31998954	32442458	.	.	*
chr22	32866848	33803534	.	.	*
chr22	33889553	35234050	.	.	*
chr22	36567357	37156450	.	.	*
chr22	39597106	39980780	.	.	*
chr22	43188998	43878380	.	.	*
chr22	44104347	44297741	.	.	*
chr22	44359446	44443071	.	.	*
chr22	44740048	45095549	.	.	*
chr22	46384339	46571460	.	.	*
chr22	47161463	49754653	.	.	*
