# Supplementary material for: Novel insights from a multiomics dissection of the Hayflick limit
Source: eLife. 2022 Feb 4;11:e70283. doi: 10.7554/eLife.70283 (PMC8933007; doi:10.7554/eLife.70283)
Supplement: Figure 7—source data 1. [file elife-70283-fig7-data1.txt]

1	2	3	4	5	6	7	8	9	10	11	12	13	14	15	16	17	18	19	20	21	22	23	24	25	26	27	28	29	30	31	32	33	34	35	36	37	38	39	40	41	42	43	44	45	46	47	48	49	50
11-Sep	0.0176492473478512	0.0133498258261525	0.0109715797835055	0.00862666523207232	0.00671753940935721	0.00475492125824064	0.00280701924283223	0.00158644578778822	0.000586838406712412	0.000112322281385953	0	0.000408387470762623	0.00151162667034255	0.00328680991502644	0.00481876574881217	0.00823484098811423	0.0118503299927138	0.018950857678961	0.0235768407728574	0.0303520476551817	0.0360547459172656	0.0444443802332371	0.0524239781608507	0.0622638245632766	0.0788341740477001	0.0928791793691439	0.107290487797637	0.124013653323632	0.139310742679962	0.161877567151708	0.188979719792276	0.213064800629155	0.229261092163052	0.262511316960078	0.290464289298915	0.306037764054226	0.332440685111939	0.358467115104515	0.388607708799153	0.423472411245608	0.454608993026331	0.497349654123553	0.52603432659079	0.553575431169017	0.584002167193922	0.601369526641317	0.629412263573271	0.656538078323284	0.700468891951646
2-Mar.1	0.0477116971840616	0.0397850788068881	0.0353527464925602	0.0308784726317488	0.0270978663698462	0.0229857324436756	0.0184770714339874	0.0151894988033136	0.0117689954535269	0.0092438696230591	0.00648965519512062	0.00433395936224678	0.00239251083198389	0.00103366365939749	0.000448433062475015	0	0.000188854159254	0.00156480324650075	0.00288076325543324	0.00518244426878473	0.00736938130731027	0.0108898070448739	0.0144949097260243	0.019207167912022	0.0276557487293448	0.0352127674802017	0.0432732222164723	0.0529583685939371	0.0620900919514107	0.0759833914970397	0.0932764861065581	0.109169027725607	0.120125896517131	0.143291918768301	0.163468296897987	0.174990320984377	0.194992819435178	0.215300633699681	0.239577585944883	0.268724193197877	0.295776711566434	0.334607770804152	0.361866097839099	0.38903179556634	0.420274970197788	0.438714722549236	0.469453436091768	0.50035720348204	0.552943926572019
2-Sep	0	0.0015681479552248	0.00246605622083363	0.00339455919904447	0.00420163293708915	0.00510996081527984	0.0061546001764535	0.00696018716570062	0.00785398049480002	0.00856561610657286	0.00941860792435754	0.0101777171198782	0.0109940251747237	0.0117436564894689	0.0122018546526711	0.0129476511502865	0.0135195014696914	0.0143162215281543	0.0146981980820574	0.0151359075119431	0.0154238960219369	0.0157515099454926	0.0159835688646209	0.0161898173113011	0.0163911573627202	0.0164569656854563	0.0164504876832674	0.0163715754481173	0.0162913823050329	0.0163478248744283	0.0169189388960671	0.0180410379918177	0.0191736857863954	0.0225648065313749	0.0266327886652381	0.029421958875507	0.0350668781680245	0.0418382376211481	0.0513094609302534	0.064674958437788	0.0790608189092032	0.103157719665175	0.122618390936339	0.144234078249396	0.171934262241269	0.18962849383626	0.221168209606045	0.255254354074903	0.318152091186548
3-Mar	1	0.923991783742075	0.882565823399588	0.841158504727936	0.806244186342688	0.768037850993623	0.72537529486518	0.693300457079755	0.658440421982697	0.631150878306177	0.598877966195629	0.570450705001915	0.540047083047039	0.512117860850207	0.494956491966651	0.46669042872368	0.444532655094301	0.41239652586171	0.39613447273931	0.376370197162168	0.362362970478207	0.34483267332777	0.330659787314225	0.315646636059215	0.294772737666126	0.280181634034676	0.267358877209845	0.254557020760928	0.244332418328559	0.231126735242024	0.217402848982748	0.20662666098528	0.19995951844079	0.187410751076279	0.177793581892979	0.172729455810295	0.164538569420317	0.156867947659208	0.148383135733332	0.138978609562737	0.130852458371494	0.119967790323227	0.112754107449695	0.105837093804472	0.0981589757804271	0.0937609914095239	0.0866479556056957	0.0797678789198723	0.0686688020435584
4-Mar	0.110370408250091	0.0969166700840506	0.0893489801882458	0.0816368722608168	0.0750333331440121	0.067720076418039	0.0594763532744728	0.0532508416880643	0.0464897413859154	0.0412260096147553	0.0350705137413905	0.0297494718350007	0.0242156617386936	0.0193337155790772	0.0164598382647586	0.0119968243985678	0.0087956702908881	0.00477014845291842	0.00308807855461515	0.00145126851677302	0.00061570312371215	2.90974316294412e-05	0	0.00049254118444246	0.00228364975558933	0.00449183837365041	0.00724627326637472	0.0109257196866605	0.0146629233636654	0.0207386908972362	0.0288326976381186	0.0367064720341641	0.042350493551772	0.0548122319072763	0.0662134563310238	0.072943539108716	0.0849980751543266	0.0977154175517191	0.113556322758707	0.13351601256587	0.153000832189032	0.182695419825024	0.204855994411824	0.228123467477074	0.256437218992486	0.273910655556545	0.304242997524251	0.336192477418834	0.393712302109378
6-Mar	0.150314158136978	0.132058963276181	0.121785541028124	0.111312200006501	0.102341088496177	0.0924021249536517	0.0811937143021206	0.0727256413798743	0.0635251774980155	0.056359303456966	0.0479757152475451	0.0407250321463911	0.0331803199278531	0.0265201744886474	0.0225972715714824	0.016500884344113	0.0121237833933295	0.00661071094448873	0.00430168624045072	0.00204767882929706	0.000890132238444195	6.40691231285903e-05	0	0.000642027272722697	0.00303518649718053	0.00600470937687831	0.00971771131484611	0.0146841416284337	0.0197239116672926	0.0278755089340092	0.0386301678107844	0.0489719867927244	0.05631397153148	0.0723254536502254	0.0867496231513096	0.0951700083383316	0.110088091843195	0.125611629621939	0.144660841286516	0.1682431014412	0.19084692669757	0.224568237780933	0.249206573500291	0.274626535507412	0.304991547503141	0.323457385929904	0.355079227065975	0.387859622526883	0.445703718822892
7-Sep	0.855642291432841	0.882324002107081	0.897464194080028	0.912840748062444	0.925852151517235	0.939948202226083	0.955201065265153	0.966057219460173	0.976927724768924	0.984497827614284	0.992007581833328	0.996931784784225	0.999915643690515	1	0.998497716129123	0.992863968343908	0.985131614927019	0.967397726975841	0.954841080594095	0.935650563806292	0.919032700981626	0.894134071383817	0.870180921378104	0.840506239031317	0.790632121196325	0.748761449139907	0.706375412433968	0.658067692676277	0.614913568067686	0.553593273075926	0.484144558655718	0.426481046681646	0.389873093789416	0.320131706118187	0.267022394176737	0.239570500223222	0.196449560620416	0.158079002875414	0.118689464237638	0.0798278663087519	0.0512353587682072	0.0216717768965231	0.0084758246808232	0.00126414317868251	0	0.00241053855720428	0.0110665192882311	0.0249496429126485	0.0587595332424299
8-Mar	0	0.00619764443295387	0.00982770911227353	0.0136650186531994	0.0170848616394441	0.021047074769547	0.0257833882322498	0.0295940163170842	0.034016569684534	0.0377116762145836	0.0423849867465615	0.0468137299332773	0.0519262660451448	0.0570208369394167	0.0603682391161909	0.0662968685789157	0.0713595071299089	0.0794789407252321	0.0840006191519366	0.0899381840704035	0.0944814638121132	0.10061968420811	0.106003108536821	0.112180710957282	0.121731503811088	0.129204354942682	0.136423440482049	0.144350953992906	0.151286195591447	0.161173706221876	0.172759643406342	0.182965469485775	0.189841112985622	0.204115123115979	0.216395476377196	0.22338893946779	0.23555025867653	0.247980729203643	0.263029965471908	0.281480772236877	0.299085780278851	0.325362818367784	0.344656164545781	0.364699970708065	0.38886785830114	0.403685452534407	0.429265812138357	0.4560513449888	0.503961537245335
8-Sep	0.214131466392291	0.192868185502679	0.180924531724909	0.16874106260341	0.158282460228641	0.146650512363643	0.133443831677766	0.123375569992791	0.112313611615893	0.103580486503305	0.0931891402625627	0.0840006458089778	0.0741667037642995	0.0651611190612543	0.0596587460283945	0.0506846505729786	0.0437646668751406	0.0340010651621501	0.0292304274994133	0.02363961349195	0.0198482807212404	0.0153527108354234	0.0119654658575776	0.00867392220990765	0.00473532195691764	0.00254136293239404	0.00109427019658583	0.000202996713283759	0	0.000545088908397541	0.00242938362796248	0.00510417033778881	0.00740125051627902	0.0133306291494823	0.0195649387073258	0.0235376456301439	0.0311093786300961	0.0396412397675003	0.0509267524357535	0.0660227752670875	0.0815597521672682	0.10652403004087	0.126032219591682	0.147227630038033	0.173888613104159	0.190742266687714	0.220603997010921	0.252764862490967	0.312158349597034
9-Sep	0.00814900160975078	0.00522478728108576	0.00368191359387364	0.00227299429229815	0.00126168330236937	0.000433541109190132	0	0.000140589928154948	0.000897201125893153	0.00204562411057992	0.00419975578488647	0.00698463036638384	0.0111150690352615	0.0162131353518928	0.0200951807495973	0.0279958013899058	0.0357621418348042	0.0501203574588912	0.0590980537665369	0.071910421281701	0.0824708131087507	0.0977367952720895	0.112029963963618	0.129423194145525	0.158277642855112	0.182409495574632	0.206929858818791	0.235134192630242	0.260715225912556	0.298038696306864	0.342158373472027	0.38067778633291	0.40619727614554	0.457570697668303	0.499643391110217	0.522616847556166	0.560763087238707	0.597325076223275	0.638287926803726	0.683675178206298	0.722230076835799	0.771752690492754	0.802507579038626	0.829909233686838	0.857509272588695	0.8719847832237	0.893411610527004	0.911881579036253	0.937228867058954
A1BG	0	0.00847497553136932	0.0134413836413734	0.0186942855909693	0.0233789044027913	0.0288109491728813	0.0353115436962593	0.0405481279212029	0.046633635386568	0.0517252627874615	0.0581746501416272	0.0642972020287468	0.07137856323053	0.0784499158010316	0.0831044399308376	0.0913645039549274	0.0984347713992949	0.109806451579178	0.116156606718009	0.124513920331055	0.130922977908047	0.139601372628555	0.147230744117186	0.156006177741931	0.169615666734741	0.180299187947247	0.190648343661183	0.202044184182638	0.212028275146907	0.226237854571547	0.24278130326623	0.257205053929803	0.266824730710738	0.28650820509823	0.303105140450557	0.312410524945772	0.328334171880925	0.344270208758846	0.363107727285141	0.385538497024099	0.406284407639302	0.436122575108654	0.4572240499829	0.478471068299535	0.503250460107855	0.51804493839041	0.542967175192419	0.568326849936969	0.612102226890496
A1BG-AS1	5.00024158366609e-05	0	3.14647996525405e-05	0.00015247312945725	0.000358490727578977	0.000737399695817995	0.00142006976969133	0.00217323584395773	0.00329658284364742	0.00445341387200542	0.00621518613453209	0.0082034495166418	0.0108943382420141	0.0140039596229142	0.0162812986803606	0.0207702367808748	0.0250616794978016	0.0328131460603818	0.0375856928540201	0.0443369845078427	0.0498669531407237	0.0578280486602757	0.0652629582390812	0.0743028875661315	0.0893160129509927	0.101913126701751	0.114768938001654	0.129640884476067	0.143232704793817	0.163312781529814	0.18752997218178	0.209179579380103	0.223816797303526	0.254083263661246	0.279766666564572	0.294173675099426	0.318762088413363	0.343202439029784	0.371758089439735	0.405124364020624	0.435221572803971	0.47698088093154	0.505283985475182	0.532656512336266	0.563108925706948	0.580586962873883	0.6089513104249	0.636551889453173	0.681583521223502
A2M	0.0395378039832935	0.0333021071454346	0.0300375608597791	0.0268785072314031	0.0243010842899751	0.0215766531430528	0.0186601210114524	0.0165596772334277	0.0143716364102135	0.0127310290780134	0.0108769501925356	0.00932512880731929	0.00775476057002742	0.0063988601761284	0.00560952794765446	0.00438747530919592	0.00350278858445296	0.00234759106851626	0.00182763627256011	0.00126225120149756	0.000911000288487864	0.000537289694346294	0.00029631830518818	0.000110591123311872	0	3.91521159763711e-05	0.000182606364310636	0.000448615123449488	0.00076943770744638	0.0013601689199298	0.00223931907476517	0.00317156475545592	0.00387975457596904	0.00555015142896728	0.00719981476782411	0.00822656927259976	0.0101634210604828	0.0123438793722384	0.0152609402877857	0.0192651612162425	0.0235441260997786	0.030812933850823	0.0368656317016085	0.0438396399809184	0.0532403827657989	0.0595737401972456	0.0715966526031184	0.0857703162582552	0.115594547101745
AAK1	1	0.956967589273661	0.932300400102181	0.90665809182135	0.884180573258164	0.858579195465015	0.828593819197604	0.804953179311729	0.77805138532841	0.756009638171961	0.728690734466747	0.703365842593568	0.674797931267574	0.647023004358257	0.629140015715948	0.598159855617734	0.57238441586704	0.53229776842404	0.510615176681628	0.482809713838327	0.462026523708895	0.434598861283088	0.411136291890372	0.384865480944427	0.345553927670749	0.315838740181364	0.28795291111336	0.258214156684426	0.233048909948079	0.198995974185001	0.162370330043843	0.133348468112485	0.115572475785637	0.0832331080752244	0.0602027472020656	0.0489778654533856	0.0325452557052842	0.019543892427391	0.00849821098801526	0.00124099070220306	0	0.0069713903980985	0.0178254328609721	0.0334648294716137	0.0572571368945003	0.0739374401656197	0.105577725809251	0.141642431427493	0.211153699506674
AAMDC	0.176992253689707	0.243216644166777	0.282018200784442	0.322725467842008	0.358520786870094	0.399171770647474	0.44624625626173	0.482645973407142	0.522955081167962	0.554845887694927	0.592613768375769	0.62555906089152	0.659930893078205	0.690106332984393	0.707659185502427	0.734258174095956	0.752418625587205	0.772895381152289	0.779794791323246	0.784148462007668	0.784014369303975	0.779308001517754	0.771145097768259	0.757458876887852	0.72806370864466	0.698882576588306	0.666216827239824	0.625974485869279	0.587937676531798	0.531482002548005	0.465123825334965	0.408651005044642	0.372326078726785	0.302417565300821	0.248810249866007	0.221060632076286	0.177534501188007	0.139012119848701	0.0999097473391982	0.0621993245353661	0.0355609955947389	0.0104530370925642	0.00166148770656384	0	0.00664200542736041	0.0144708344159353	0.0332898700150522	0.0587719031796781	0.115354104200958
AAMP	0.72030921491824	0.757426115210621	0.77898254564287	0.801398734605378	0.820907376108368	0.842787848603893	0.867687018215659	0.886549804359554	0.906952755509316	0.922655381748315	0.94062510335242	0.955594556643351	0.970272409290634	0.982048163997593	0.98821794796819	0.996096558230438	0.999776617783306	1	0.997220286347327	0.99059468936771	0.983369772533753	0.970847690494603	0.957451440958308	0.939554758571746	0.907217331087759	0.878543352711637	0.848515020093743	0.81338521711463	0.781355740777952	0.734892378717079	0.680956561132461	0.635066675855727	0.605363510223099	0.547363374708762	0.50168949917992	0.477442179758681	0.438241886226162	0.401877907836554	0.362477572722478	0.320367077211655	0.285754006713446	0.242620859174979	0.216408296973009	0.193257213116166	0.169922583087343	0.157594843870138	0.139100229732296	0.122751586857903	0.0991761064005526
ABAT	0.00842964405140351	0.00648780515838074	0.00542680286317997	0.00438431918985575	0.00353357288773757	0.00264985243289053	0.00174853225741941	0.00115306145555677	0.000612984780311095	0.000289410825334715	4.98435863868714e-05	0	0.000159102362100346	0.000550555517810722	0.000935300248756186	0.00186727345783818	0.00291964210752478	0.00511127860719867	0.00660772309221102	0.00888256341994995	0.0108684162188406	0.0139028798912084	0.0169114688251319	0.0207854673281408	0.0277252281034836	0.0340289623259915	0.0409167373523373	0.0494681363115873	0.0578343493310111	0.0711489081809163	0.0887229059654931	0.105850710886717	0.118196610947983	0.1457025210808	0.171142888887497	0.186255241959302	0.213429302886851	0.242131079333445	0.27771567214749	0.321896245836919	0.363876664498217	0.424766473113088	0.467183595623676	0.508501138008088	0.554118101368932	0.579923327668247	0.620940862952573	0.659542323489212	0.719025727082939
ABCA1	0	0.00184545556090698	0.00292365754239997	0.00406094186429299	0.00507216830381458	0.00624081201965809	0.00763331778216224	0.00874993347506571	0.0100414765892961	0.0111168340974408	0.0124718321466158	0.0137505988065048	0.015220238622499	0.0166776180515922	0.0176313079454027	0.0193128165737348	0.0207410424693726	0.0230169773784261	0.0242766955814216	0.0259225848933311	0.0271757128347163	0.0288602775488152	0.0303298210154504	0.0320072780967558	0.0345825097637829	0.0365825267198445	0.0385025828725462	0.04059810060439	0.0424307278283809	0.0450848741246488	0.048316876165839	0.0513175248506507	0.0534356469841237	0.0581108684300595	0.062456004881376	0.0650702073438821	0.0698637965511729	0.0750933076549214	0.0818755513803048	0.0908690821664164	0.100149708527739	0.115278421731133	0.127366626115254	0.140813552049463	0.158230180101429	0.169536813370052	0.1901434816837	0.21316558907233	0.257967640122804
ABCA2	0.0186912976486835	0.015515607768142	0.0137420254704504	0.0119541168678494	0.0104459765822538	0.00880914578039099	0.00702025041416717	0.00572109868094353	0.00437614236573609	0.00338956594465659	0.00232292143173232	0.00149940681703251	0.000774325718072613	0.000289316645907234	9.76114811183181e-05	0	0.000155044768341858	0.000846655440446832	0.00146004357782083	0.0025042917842538	0.00348096608057346	0.00503725324707393	0.00661942413475842	0.00867739242981179	0.0123515337220775	0.0156292919380436	0.0191213682899819	0.0233156902026745	0.0272782846728065	0.0333529634095199	0.0410297590595974	0.0482247184277116	0.0532729646555274	0.0642051689579713	0.0740363511219033	0.0797892505246229	0.0900305016106894	0.100777327094741	0.114119634352677	0.130908916099878	0.147312782721726	0.172394006765113	0.191203580303113	0.211053249405901	0.235370679474635	0.250490820461488	0.276981713376616	0.305257652174274	0.357225430776577
ABCA7	0.0120494367843236	0.0101947652310945	0.00916856464096348	0.00813797825564072	0.00726946428321837	0.00632471969117476	0.00528462017825323	0.00451942679742842	0.00371166849866682	0.00310249513829819	0.00241645548127565	0.00185144974451212	0.00129919813320472	0.000851766608769441	0.00061172319136575	0.000287445937752951	0.000108511414854535	0	3.02819554209468e-05	0.00016383303547632	0.000335286661562093	0.000658699054248514	0.00102625998354376	0.00154152110085365	0.00252827388973899	0.00345666824372028	0.00448089531136444	0.00574781287499123	0.00697576177168023	0.0089124776493257	0.0114484968840964	0.0139108864630369	0.0156864846809767	0.0196638032678773	0.0233923681234512	0.0256401321703747	0.0297612952853284	0.0342502973841976	0.0400576556538324	0.0477352341713695	0.0556374305207926	0.0684946772792388	0.0787604245157982	0.0901827718289358	0.105007278943739	0.114680530319356	0.132457952669617	0.152584855481733	0.192634432583061
ABCC1	0.0574257635280274	0.0480576603642855	0.0428044692154943	0.0374893984162593	0.0329877897136753	0.0280790937830818	0.0226799942360257	0.0187297154181992	0.0146046870286898	0.0115468110854789	0.00819440020093425	0.00555153248183119	0.00314534906562043	0.0014275274702419	0.000662516456673492	0	0.000116935607413344	0.00156730713809585	0.00302339392672992	0.00560996087116586	0.00808810450106801	0.0120963218227245	0.0162125087984771	0.0215995659919591	0.0312583955343908	0.039886695947274	0.0490713148804229	0.06007723818679	0.070421301855678	0.0860935332156376	0.105487351862097	0.123199200721082	0.135348963349985	0.160875421041598	0.182933316117213	0.19545903852544	0.217085101973726	0.23889114312335	0.264767339456996	0.295568411504054	0.323907554854816	0.364185284944355	0.392189199929231	0.419885261728424	0.451485360242241	0.470013274180677	0.500704406702246	0.531324073097239	0.582909983595672
ABCC4	0.020325184017475	0.0172039568786822	0.0154543181819489	0.0136819752515885	0.0121773487260644	0.0105304372345294	0.0087071655362377	0.00736116085862307	0.00593900369809086	0.00486835539902367	0.00366909475881974	0.00269226287014237	0.00175627556663047	0.00102465393356583	0.000651027722860187	0.000192312678728361	0	5.8709105841516e-05	0.000279172473888502	0.000763290803917847	0.00127730561268478	0.00216120551691545	0.00310844311819293	0.00438498974321139	0.0067376765550771	0.00888303398923786	0.0111966251725024	0.0139983632710212	0.0166636276412041	0.0207901991786511	0.0260811078599482	0.0311178349497315	0.0346959736746873	0.0425653421609336	0.0497776448864073	0.0540552011951151	0.0617707638627821	0.0700013324804976	0.0804037415123911	0.0937726458149875	0.107124615674311	0.128074758681156	0.144199168255933	0.161590223314117	0.183397585644163	0.197206816530765	0.2218099592793	0.248586226091103	0.299005068203665
ABCC5	0	0.000368301905347165	0.000601609351125591	0.000875129590882069	0.00114999096036911	0.00151348470671586	0.00202244611264669	0.00249837612296767	0.00313217443852198	0.00373310208216587	0.00459073260093199	0.00550741353210388	0.00669415313879822	0.00801503581238622	0.00895806430464911	0.0107732052806541	0.0124675440524811	0.0154543753361542	0.0172567426242083	0.0197683055717865	0.0217970370259496	0.0246788156815025	0.0273335610080368	0.0305191408059097	0.0357187758850606	0.0400034867917754	0.0443097020490277	0.0492146385287711	0.0536544262428102	0.0602384447672683	0.0683452552055393	0.0758360925440729	0.0810630034334675	0.0923579083986793	0.102526959997072	0.10849255845535	0.119148073281962	0.130383553709059	0.14441115354163	0.162181487873462	0.179661113103876	0.206583609917725	0.226909170487511	0.248467001798597	0.274982724097391	0.291473465837163	0.32028224410155	0.350828153618892	0.406209522782658
ABCD2	0.031998672317315	0.0199096328396947	0.0151583394461667	0.0114217706371488	0.00891994655251082	0.00674095219462996	0.00486839531242443	0.00377524839610929	0.00283387485341486	0.00224473383418676	0.00168509057363116	0.00129362637173404	0.000960578275003455	0.00071840900431457	0.000594900647444553	0.000426654532327778	0.000320766849208645	0.000200495132579767	0.000152366680524935	0.000103794579511148	7.53623610491084e-05	4.62548475459437e-05	2.77591323439858e-05	1.30354308806854e-05	1.31896450525263e-06	0	4.58066690929023e-06	1.60342107255278e-05	3.15478149768546e-05	6.25393755836221e-05	0.000112776008468398	0.000170707030071965	0.000217774006552737	0.000339045187960191	0.000472796050798781	0.000562999265326225	0.000747547381588396	0.000977526882066759	0.00132124041376091	0.00185811848045284	0.00251140881563762	0.00379712309901309	0.00502326712559015	0.00659465576498856	0.00895688601464391	0.0106977550514392	0.014316431361023	0.0190822811829091	0.0307394951084329
ABCD3	0.118064981110927	0.110603024131761	0.106356442098891	0.101971924578268	0.0981575486431358	0.0938504085382222	0.0888622401072549	0.0849768948461004	0.0806108214958035	0.0770803118597819	0.072766621187344	0.0688323323005222	0.064472343839701	0.0603159913735195	0.0576843475295221	0.0532099072413761	0.0495706268939309	0.0440645044569766	0.0411653727851484	0.0375296007889585	0.0348725071891015	0.0314452625295537	0.0285850697063924	0.0254606607428045	0.0209385081651735	0.0176410085469654	0.0146399263602553	0.0115384421150125	0.00901642413132248	0.00585335250494159	0.00294313819121379	0.00117638958896616	0.000425231388232388	0	0.000831372890549836	0.00178134071975605	0.00421905831542689	0.00768953038513101	0.0131275519846046	0.0215011302265673	0.0310996214387461	0.0480822513105964	0.0624097527226178	0.0788376176769602	0.100566826147649	0.114800631918201	0.140798828703035	0.169747956761282	0.225370700468277
ABCE1	0.993464192610887	0.996474129195005	0.997963282842402	0.999166182949402	0.999824260239734	1	0.999255369481688	0.997814850149285	0.995123332808192	0.9919900106439	0.98683159921597	0.980686541368086	0.97206376286269	0.961857248607543	0.954291864171821	0.939276073475561	0.924888462690454	0.899016246730413	0.883231240303128	0.861148826259174	0.843302963786529	0.818022458769584	0.794867308538806	0.767315559828146	0.723017909094803	0.687230118389826	0.651967099377506	0.612703563986175	0.578242096938687	0.529866404765607	0.475482575156558	0.430369817720216	0.401647502228836	0.346522731643505	0.303949724498284	0.281643613843336	0.246029572179002	0.213524323531284	0.178963714196982	0.142945092361161	0.114252428476699	0.0801056636056052	0.0605995490264141	0.0445198719411362	0.0298491407686933	0.0228828092176387	0.0136885178429982	0.00709563853704849	0.000902376831810424
ABCF1	1	0.999770894344122	0.999487262943633	0.998975272055065	0.998279193740031	0.997130358255092	0.995197443130839	0.993147657826981	0.990168072850323	0.987156815960637	0.98264212635574	0.977620325405383	0.970916999764179	0.963278402476914	0.957747717843475	0.946986119179376	0.936857277011158	0.918922852622499	0.908097153933341	0.893048927230258	0.88094554123579	0.863858221806904	0.848245293853814	0.829691865792993	0.799869509379773	0.775748186492823	0.751931365957191	0.725332802658771	0.701870710397607	0.668606510177632	0.63055895881264	0.59831948895525	0.577407752713467	0.536270132956411	0.503421600096801	0.485763495066187	0.456819362623493	0.429448629676094	0.399107468958329	0.365717213694704	0.337352462959169	0.300513488971922	0.277077350456006	0.255503937571124	0.232686720266448	0.220120316306756	0.200498152270417	0.18226713869515	0.154205675858083
ABHD11	1	0.969257175913498	0.951879395564956	0.93399723686767	0.918471166668661	0.900952542903011	0.88065179661262	0.864807915291502	0.846947133373076	0.832444079652725	0.814629128581155	0.798270084267462	0.779992527721025	0.762398647379989	0.751161554026948	0.73186099064054	0.715962203908766	0.691520580308542	0.67844368576539	0.661820702034924	0.649503230194874	0.633388242962027	0.619729702699153	0.604575220514569	0.582172659848402	0.565457940530854	0.549944546287048	0.533583194433796	0.519817401142838	0.501030691991561	0.480195074287747	0.462820825028729	0.451599337827413	0.429457281953671	0.41155987032524	0.401807528882796	0.38555554584614	0.369807347856462	0.351810987134653	0.331194809819117	0.312860152684841	0.287637796445086	0.270567158539465	0.253983796207259	0.235382718320019	0.22465731350003	0.207231627014762	0.190315896536983	0.162987515150064
ABHD14B	0	0.0125239686430451	0.0198057724698375	0.0274391803066355	0.0341731701509433	0.0418788194109955	0.0509335944094688	0.0580801104652123	0.0662043359247089	0.072842640009105	0.0810321018828639	0.0885713078453852	0.0969970621337643	0.105090512216336	0.110241748324216	0.119039322137332	0.126222762852739	0.13711777378869	0.142856911646493	0.15004536850881	0.155285555817953	0.162017750809026	0.167603808653708	0.173661217478583	0.182319789204144	0.188529401153829	0.194085391308648	0.199715149987408	0.204289932274212	0.210411560149837	0.217225133311588	0.223090143447703	0.227035457721549	0.235343313738193	0.24272213399326	0.247049291477529	0.254818874024438	0.263102896152688	0.273610639960566	0.287205683243262	0.300884336812776	0.322502487853147	0.339219591753225	0.357277610179513	0.379873142726791	0.394078770144046	0.4190813411657	0.445755720244646	0.494307845265239
ABHD15	0.206297724852944	0.176937509231931	0.160829938473695	0.144722721069983	0.131181666170416	0.116460218887071	0.100220011276983	0.0882114500924074	0.0754280282889408	0.0656696074379569	0.0544853983036527	0.0450292806919006	0.0354255452289522	0.0271765309872247	0.0224356666227508	0.0152839467893298	0.0103630029120098	0.00457823355974324	0.00240406957382649	0.000607302000699406	0	0.000176857869215743	0.00122753616490543	0.00341163221524567	0.00873532100446262	0.0144654055132781	0.0212476298050801	0.0300599800244096	0.0388534635625563	0.0528553551779918	0.0710131849510206	0.0882037598250975	0.100267912354281	0.126209850464272	0.149169540706172	0.162396240515752	0.185508815933244	0.209116861286498	0.237451270108439	0.271518854547887	0.303077300723212	0.348064456637841	0.379282707783729	0.409979450850339	0.444662188512182	0.464815114288377	0.49790061878497	0.530543494372918	0.584741399796759
ABHD2	0.269792311611587	0.266084276800084	0.263895739663788	0.261533721382382	0.259365463504285	0.256756431958129	0.25347241747117	0.250680354674484	0.247254978502629	0.244230932368997	0.240185746963642	0.236119541023895	0.231141827615094	0.225882058579081	0.222266795648298	0.215564499477417	0.209552152642606	0.199394918439016	0.19348612269822	0.185480110222376	0.179181858265488	0.170461427572597	0.162636940083579	0.153483715536847	0.139033678136017	0.127533442114737	0.11630901958373	0.103900513924426	0.0931023259947645	0.0782151410990113	0.0620437746573558	0.0492506191505439	0.0414783224045473	0.0275944127159967	0.0180608259305072	0.0135940108466313	0.00740853903910633	0.00304188222707101	0.000192729540413881	0	0.00285452974995327	0.0119813284660691	0.0219839059518107	0.035034172602988	0.0539816154820126	0.0670668016909075	0.0918611377208125	0.120391045381164	0.176848873107312
ABHD4	0.0103899256658415	0.00827979480763971	0.00710412592070394	0.00592798461013457	0.00494828506594728	0.00390511833572373	0.00280174091893701	0.00203685467551722	0.00129482177796853	0.000799536143711871	0.000340265881728823	8.01784382318053e-05	0	0.000135082834369296	0.000350955202563284	0.00096958428510021	0.00173304302508312	0.00339806663894609	0.004554222111425	0.00631358256395224	0.00784006560625899	0.0101437140395209	0.0123862543795375	0.0152081838392753	0.0200770433886016	0.0243011440542619	0.0287166697453095	0.0339347023008389	0.0387990143856311	0.0461621390894822	0.0553419246770284	0.0638454096353861	0.0697633375408044	0.0824621522498613	0.0937636609390059	0.100330946558755	0.111945744447818	0.124037632450363	0.138925144621232	0.157480658821516	0.175435828450918	0.202588028464104	0.222732996364188	0.243806374739934	0.269383102089248	0.285162830400141	0.312598358083389	0.341607669542168	0.394255848127029
ABHD5	1	0.99884175193087	0.998108714100438	0.997250005803904	0.996387817855507	0.995248718803686	0.993655859005263	0.992168563576625	0.99019117517493	0.988319742586704	0.985654572485916	0.982813259098919	0.979146107044944	0.975079238683943	0.972185228542666	0.966636925745659	0.961483924771172	0.952460697223189	0.947052808173305	0.939563044502099	0.933551897447542	0.925072064819767	0.917320789750208	0.908095212026795	0.893211242332523	0.881105865691042	0.86908221323421	0.855558430192103	0.843502735610447	0.826059370129427	0.805400749774537	0.787143728257445	0.774866130062645	0.749551923403562	0.728065096482943	0.715981936559767	0.695272445582013	0.67453656193193	0.650055119623952	0.621005035968992	0.594287528643914	0.556200186349545	0.529555782337939	0.503004680790041	0.472438134272837	0.454432370569555	0.424573724762422	0.394857226583812	0.345267573278281
ABI3	1	0.984810320399159	0.976059127738688	0.966862615364164	0.958676821858791	0.94916678794293	0.937714662294796	0.928403584755535	0.917462169872246	0.908195294538296	0.896300312157195	0.88484264884923	0.871393719718691	0.857765450429956	0.848696085517249	0.832431981499509	0.818366297481623	0.795541465067627	0.782726990098343	0.765832207345582	0.752879991593701	0.735386618504913	0.720084255892984	0.702611081598787	0.675871032734747	0.655256073315246	0.635653420083218	0.614528580463922	0.596380636200936	0.570931719657517	0.54164974281023	0.516326868750755	0.499536213332211	0.46546768759958	0.437135110123256	0.421453917881079	0.395037906760471	0.369227103623327	0.339670487205337	0.306028403300469	0.276590412787001	0.23732178782801	0.21183816714419	0.188123364537679	0.162939407289705	0.14918818655504	0.128154245489347	0.109360935588021	0.0824768830159798
ABL1	0.145408169095937	0.127751790861377	0.117822649989258	0.107705325778171	0.0990429472405359	0.0894497656083194	0.0786354833651257	0.0704676418206876	0.0615951721350453	0.0546855418390962	0.0466018171835388	0.0396096229335548	0.0323316549608397	0.0259033412758898	0.0221143461098236	0.0162196719256648	0.0119795823517572	0.00662063814163935	0.00436368811954277	0.00214300064936811	0.000985127032787803	0.000124723798241764	0	0.000539182146992707	0.0027081273593023	0.00545120303887205	0.00890639551189977	0.0135489877341227	0.0182750816015471	0.025942656594462	0.0360933987549834	0.0458852353897098	0.0528528775973227	0.0680897219023986	0.0818609209398856	0.0899184264548801	0.104224982959849	0.119152848158106	0.137525091469768	0.160347944824934	0.182302079792454	0.215190359088408	0.239319390168262	0.264298948165597	0.294246372586408	0.312511757494215	0.343876948136153	0.376498731214546	0.434306663147778
ABL2	0.941667307181072	0.833674506498289	0.77338891185113	0.712229643032541	0.66003990312896	0.602379315185653	0.537473142240002	0.488448665696802	0.435108643822547	0.393436700690595	0.344430318277073	0.301698854267105	0.256701381964163	0.216287679081711	0.19203675223267	0.153351298546476	0.124413847807012	0.0853344224836937	0.067223634091863	0.0471262405857286	0.0344081823509892	0.0206519267402153	0.011627644814776	0.00453768595595777	0	0.00120691089636936	0.0062149887550095	0.015643412519808	0.0268766555634156	0.0467210614595884	0.0742305371981063	0.101080528162862	0.120096763548155	0.160968643044018	0.196764896069663	0.217132305137601	0.252185147468506	0.287208553380966	0.328124456298449	0.375630518375102	0.417948208879493	0.475405083496825	0.513254091466668	0.548808885660841	0.586963792976949	0.608188322207729	0.641605931110345	0.672930518359055	0.721603525098291
ABLIM1	0.0444065832919393	0.0383664441671174	0.0349653499124371	0.0315022037219305	0.0285430366358807	0.0252773597929057	0.0216184962864799	0.0188778669882761	0.015931929525526	0.0136675512938643	0.0110628505558372	0.00886144463827381	0.00664024260291706	0.0047621357549569	0.00370636316540072	0.00217357000125143	0.00119477329452584	0.00022979380453542	0	1.48555657981523e-05	0.000258276778662606	0.000890841400470174	0.00171899072122331	0.00296735198869792	0.00548503439437703	0.00791901894085397	0.0106305832423057	0.0139908070521301	0.0172395875365298	0.0223382747592073	0.0289545797916247	0.0353020852535897	0.0398282387369655	0.0498047604360179	0.0589510759129445	0.0643692741601262	0.0741207978280186	0.0844833589926594	0.0975095313173196	0.11412061601801	0.130555891502291	0.156024984298688	0.175364025751227	0.195972135759552	0.221457650453133	0.237395008619971	0.265415229171941	0.295388328564537	0.350456984532325
ABLIM3	0	0.00592879032424871	0.00936453948109831	0.0129489180939393	0.0160907110722885	0.0196558935867192	0.0237944862906464	0.0270141232165299	0.030614959337388	0.0335034859037124	0.036990885391828	0.0401173550997181	0.0435032429405259	0.0466339961237914	0.0485575033458516	0.0517038818293395	0.0541288451035325	0.0575236025575482	0.0591567957593589	0.0610312926363894	0.0622652228146352	0.0636674645141805	0.0646573846020976	0.0655309936983773	0.0663651592257277	0.0666131076482405	0.0665429782192828	0.0661446313538974	0.0655857758893166	0.0646577288549731	0.0636591270741793	0.0630620322661178	0.0628751694476045	0.0631556835785037	0.0641929961020579	0.0651277925273287	0.067353284258941	0.0704075691885497	0.0751315833334648	0.0823923826187766	0.0907497425380312	0.105654798867721	0.118340768392071	0.132997097651982	0.152534395307818	0.165402554953143	0.189015258753912	0.215441175599883	0.266524031370032
ABR	0.219170892805118	0.190414381913445	0.174298493758244	0.157931808374847	0.143972028920937	0.128581194883926	0.111336453658957	0.0984014360250088	0.0844575160653693	0.0736917742813357	0.0612251590279151	0.050581775202578	0.0396832772510177	0.0302623900822834	0.024831016879212	0.0166347246773834	0.0110195077050294	0.00452858042546867	0.00218453211164237	0.000407068782592636	0	0.000681503622716573	0.0023948718618943	0.00557238860572771	0.0128721186518787	0.0204701570379054	0.0292779131014744	0.0405124526019175	0.0515417473241134	0.0688104812145397	0.0907595814550684	0.111139594617636	0.125233016564202	0.155009374033266	0.180814811461117	0.195467576584075	0.220727082652598	0.24610993604577	0.276069673002643	0.311442596209509	0.343657611072645	0.38880972550826	0.419708077589683	0.449823611074577	0.483611125033839	0.503143753809681	0.535067047766375	0.566402947599387	0.618112043065022
ABRACL	0.803218227031128	0.828497109554803	0.843122132272833	0.858299594229344	0.871492235927347	0.886283188752176	0.903128144613028	0.915918019276686	0.929806062541783	0.940556467303405	0.952964741752519	0.963438440312698	0.97391568968468	0.982597465317745	0.987337658282756	0.993860856364093	0.997560057200494	1	0.999565821351733	0.997147351085777	0.99394899250358	0.987885091427978	0.981026166991712	0.971520632687492	0.953736225527695	0.937524375098316	0.920214884029112	0.89960753009519	0.880480087286667	0.852035108229796	0.817805868536941	0.787513425255648	0.767268033593845	0.726120892963117	0.692030039115612	0.673251917137016	0.641779488407244	0.611207816506024	0.576358465230106	0.536763628429429	0.502011949020494	0.455145476130838	0.424154860647295	0.394675821261432	0.362369830142369	0.344082580908406	0.314856137955888	0.287014779231213	0.243030343343493
ABT1	0.926688282280836	0.939904791774498	0.947414243799508	0.955053520782072	0.961531873953236	0.968570897423345	0.976222970786444	0.981703435728426	0.987237667345345	0.991138337906105	0.995083696213098	0.997772591661615	0.99958235100086	1	0.999526838623837	0.997260488574885	0.993920550042263	0.985997051702565	0.980292649002505	0.971498242840528	0.963834848104908	0.952297528978916	0.941153796628268	0.927304410476315	0.90394902079327	0.884285495280001	0.864340423561861	0.841567545706152	0.821103375653222	0.791499624122121	0.756793868626992	0.726673389453852	0.706779921506615	0.666802616167161	0.634045099904454	0.616114319491504	0.586211595338989	0.55731629263027	0.524527545613932	0.487431061539821	0.454983169135889	0.41135290731056	0.382567164280683	0.355223766683634	0.325299021451365	0.308385687334407	0.281407506804455	0.255782471027641	0.215486945209044
ABTB2	0.013863076880378	0.0113964118954798	0.01002256866088	0.00864184614201164	0.00748159026436504	0.00622840504957205	0.0048686344703617	0.0038900867521982	0.00288853519672535	0.00216469757882452	0.00139841815354782	0.000826570819762183	0.000352423553821614	7.60109613920445e-05	0	6.39464942985973e-05	0.000317370550122058	0.00109331938158003	0.00171690434347353	0.00273733533279207	0.00366897366807808	0.00513010639441437	0.00659872871199411	0.00849467654983983	0.011858765256222	0.0148499204856924	0.0180338323651676	0.0218597900484176	0.0254788093675566	0.0310364849563118	0.0380778943119056	0.0446961340571305	0.049350620592228	0.0594604290574747	0.068586422252957	0.0739412014188058	0.0834991737499861	0.0935624213063259	0.106100772489949	0.121943510479612	0.137486602296596	0.161360962223239	0.179342493764439	0.198381541045819	0.221787343176473	0.236386938368969	0.262053723537143	0.289574560892709	0.340487225888763
AC002401.4	0	0.0052020424677292	0.00832945480319541	0.0116892731722546	0.0147224558087168	0.0182728916889068	0.0225532518700178	0.0260137893090236	0.0300352395909484	0.0333896177526251	0.0376115112958815	0.0415785583683016	0.0461011727271033	0.0505313398532029	0.0533933945583923	0.0583543638111199	0.0624698881988881	0.0688135529175379	0.0721995126394826	0.0764777569002087	0.0796187226479871	0.0836755606836276	0.0870545594615568	0.0907246542175676	0.0959636991872676	0.0996990022319661	0.103010621948624	0.106320778958565	0.10896685602152	0.112443008016119	0.116236581298514	0.119460261946178	0.121619542803615	0.126175447502218	0.130263430409468	0.132688589015836	0.137105026066557	0.141909976325803	0.148155217457644	0.156489723312825	0.165164506156742	0.179458422053607	0.190996549828779	0.203931629749164	0.220800637525387	0.231788241396349	0.251836684322794	0.27422375386697	0.317643679511856
AC004148.2	1	0.998667385915825	0.997856326832475	0.996947973267702	0.99607819147018	0.994982290539676	0.99352579194025	0.992223024284191	0.990550730027568	0.989013380549965	0.986878306039906	0.984653147876921	0.981837003336954	0.978767339749024	0.976608963199586	0.972517268668084	0.968759687385715	0.962253268908381	0.958388640313453	0.953070309307976	0.948825997436208	0.942869247707805	0.937451197282261	0.931031387916985	0.920730138032458	0.912395604654442	0.904150914841663	0.894911863350793	0.886652960908142	0.874468663113486	0.859443562987293	0.845484797686032	0.835700447379002	0.814472226135929	0.795330738037134	0.784121125179427	0.764187776950777	0.743357338146383	0.717717299201516	0.685955539068118	0.655610639286932	0.610769256366462	0.578495496901607	0.545756873851097	0.507570097578719	0.484965651888803	0.44751511279925	0.410497114820056	0.349813623198377
AC004784.1	0.161705280008972	0.133674643919903	0.118640471288961	0.103883295389646	0.0917127733179936	0.0787507620209037	0.0648151401146558	0.0547879904088483	0.0444120547441041	0.0367308055281104	0.0282315039762666	0.0213560240447137	0.0147511577510909	0.0094934749267593	0.00671422015316235	0.00302522124134934	0.0010520037518728	0	0.000483073963823907	0.00222778116445738	0.00439196169402883	0.00843589587360903	0.0130329044158365	0.0195190224518708	0.0321344795508309	0.0442688229926378	0.0579716073509716	0.0753906701392989	0.0926757029830553	0.120335601287367	0.156736284092308	0.191856085859965	0.216885542685388	0.271680737517128	0.321099521821153	0.34986489817144	0.400464518802648	0.452321301898789	0.514312767637942	0.587642713509563	0.653431586976529	0.741609419109439	0.797427675484335	0.846719154972601	0.894428091621084	0.918041571502524	0.950186568818775	0.973926675536865	0.996687975122229
AC005261.1	0.0511250372645479	0.0436527555259633	0.039447092888218	0.0351713632385127	0.0315270167191883	0.0275198829594942	0.0230566236533205	0.0197389389401325	0.0162064695779055	0.0135232333978983	0.0104841682175676	0.00797097602214447	0.00551145061189392	0.00352509060641734	0.00246774579936492	0.0010653238645114	0.000329745137171788	0	0.000250264117248179	0.00102721755306671	0.00195132291268761	0.00363264059026628	0.00549806902753185	0.00806635546287892	0.0128838986429478	0.0173252568254413	0.0221400475547276	0.0279864155475832	0.0335426445534574	0.0420834856817878	0.0528700642856155	0.0629408970082704	0.0699744529498088	0.085095547432358	0.0985517822374082	0.106360570131701	0.120140346475204	0.134433435230305	0.15194417921786	0.173621148534298	0.194431909646645	0.225588406227847	0.248461776250011	0.272173439715017	0.300660229298055	0.318072074174899	0.348044786913718	0.379323398060783	0.435030818357916
AC005332.7	0.20836109077842	0.177894591547554	0.161113262276084	0.144294845316666	0.130134103109693	0.114725574739383	0.097726208140422	0.0851689074570866	0.0718303245454854	0.0616829279833385	0.0501127894103294	0.0404068735603003	0.030661646199716	0.0224331468906648	0.0177951559674811	0.0110014753711655	0.00656496790402401	0.00190059053657323	0.000532910194429668	0	0.000495712345987871	0.00237862445638351	0.00511841648083386	0.00946177844839152	0.0185870378576658	0.0276839479420058	0.0380471823496317	0.0511663550949055	0.0640254336497403	0.0841958586065935	0.109965571384971	0.13405612354201	0.150811037441919	0.186457370030836	0.217594051805791	0.235359647826522	0.26610117520499	0.297097164583318	0.333738667697375	0.376939580224299	0.416064464263452	0.470199388874987	0.506506675270081	0.541075870595525	0.578648979752452	0.599743553034797	0.633203003077294	0.664802059292619	0.714248374961037
AC006058.1	0.270456285737679	0.299039305528414	0.316001727307779	0.334066052254274	0.350250665374891	0.369067033401958	0.391598328183154	0.409715528121324	0.430685482209333	0.448127936920667	0.470045202240423	0.490630278690889	0.514123861557749	0.537203505622509	0.552168833826739	0.578253060316923	0.600073141762843	0.634138278268387	0.652591629606089	0.676244520266883	0.693892696362186	0.717110390734109	0.73687933015824	0.758882658418777	0.79148026105523	0.815803336750844	0.838337755278894	0.862018766570534	0.881725935853779	0.90774196871588	0.934521544916215	0.954418374076305	0.965776475181299	0.984035403244044	0.994108046687842	0.997611613849381	1	0.998138756922825	0.990421311656571	0.974000857887014	0.952387722842891	0.911751855005429	0.877163372790829	0.838254622482282	0.788805346059885	0.757871881029996	0.704457663568331	0.649526938501691	0.55611088834691
AC007388.1	0.00551738762822595	0.00411610830996717	0.00334412492412795	0.00258709759032841	0.001975511693912	0.00135395262556689	0.000749906112216295	0.000384848478375687	0.000106626691392607	0	3.54030083605822e-05	0.000248772288353139	0.000716032149765085	0.00141841577620597	0.00200826340716839	0.00330038996257358	0.004650496026185	0.00727824335035064	0.00898162650057178	0.011470541407552	0.0135627994005421	0.0166396511998417	0.0195670347605251	0.0231803398488361	0.0292782374225704	0.0344627658615793	0.0397997672401928	0.0460168129590318	0.0517408095766488	0.0603050021320172	0.0708531700144698	0.0805249944235433	0.0872095754770417	0.101445532587667	0.114009296424128	0.121270241731441	0.134047740441693	0.147271324869972	0.163453503225929	0.183486791528894	0.202744011115118	0.231654579883786	0.252958412417485	0.275125461650938	0.301876961820682	0.318295094901764	0.34667831499861	0.376462822600214	0.429925807526641
AC008267.5	0	0.0153064342613389	0.0243214820131361	0.0338423316808052	0.0422866291586948	0.0519832109075254	0.0633954037870916	0.0723926392842573	0.0825824107290586	0.0908567351491642	0.100970163009053	0.110157009797818	0.120241676261929	0.129700774199769	0.135581360552599	0.145324938000591	0.152952344866785	0.163837395080515	0.169180901893171	0.175427253804699	0.179626605811302	0.184522021198791	0.188102069144058	0.19142108764322	0.194981602438779	0.196524846341461	0.197041826478254	0.196644903214497	0.195565875067186	0.193272464067291	0.190028148734426	0.187100087264682	0.185238145584859	0.18193591627933	0.179907374470584	0.179139949813646	0.178539009735595	0.178837430237937	0.180512586147969	0.184433959225442	0.189998172181178	0.20138167709854	0.211915246060474	0.224667557352363	0.242271050325901	0.254085601329091	0.276013468894191	0.300751962653882	0.348728206125464
AC008397.2	0.454840291809896	0.353156158586174	0.303891546733671	0.258883851049698	0.224139990127006	0.189379915722083	0.154448254434278	0.130778668345143	0.10747436764592	0.0909253426079503	0.0732025054697436	0.0591942456165956	0.0458203576051204	0.0349641190607464	0.0289631159220697	0.0201890183158327	0.0142903222105497	0.00733430297987978	0.004587603299223	0.00202543726685634	0.00078325517159499	0	9.87386681268107e-05	0.00106634962266687	0.00430172875646531	0.00831078442433266	0.0134677855366406	0.0206893523394207	0.0283999177171118	0.0415976189678156	0.0602897649099279	0.0795770783480026	0.0940232618108765	0.127595832609834	0.160108687770265	0.179998299018043	0.216709194712824	0.256637014748671	0.307506650667646	0.372300633151363	0.435019459395419	0.526829424262878	0.590470609851678	0.651339375252102	0.716180883952566	0.751402774982354	0.804685330939109	0.851164555074945	0.913966902351993
AC008443.5	0.0168921669563801	0.0137554117702107	0.0120037200147092	0.0102427460270997	0.00876476108485657	0.00717329348209027	0.00545762673948331	0.00423551219095906	0.00300330033147767	0.00213211210538011	0.00124129579163015	0.00061708902446727	0.00016356033892129	0	3.63405197603414e-05	0.000401512992323741	0.00100272491963119	0.0025069048776786	0.00362420450151188	0.0053850965368115	0.00695157205832113	0.00936061948504661	0.011742442132528	0.0147761446911333	0.0200772890714788	0.0247249669236728	0.0296183315905291	0.0354366116811775	0.040885389198121	0.0491584620626148	0.0594896107884821	0.0690587548276626	0.0757120018994909	0.0899597649579736	0.102597389225144	0.109920004091924	0.122829627687428	0.136210927621587	0.152600453831881	0.172892383403096	0.192382402680955	0.221582974420562	0.243036647193144	0.265288804562908	0.292044455521723	0.308426356884043	0.336704956747995	0.36635132676748	0.419572347142335
AC009414.2	0.0376461953435389	0.0310150357070797	0.0273064791157244	0.023568476304204	0.0204190252265191	0.0170089966854453	0.0132995818508298	0.010624573673439	0.00788259146240776	0.00589908737499353	0.00379899148120644	0.002233553377036	0.000940591802116582	0.000196004316891649	0	0.000205969248878693	0.000934477623323206	0.00312802019082921	0.00487872833261708	0.00773146541685518	0.010326168590322	0.0143800727941881	0.0184378309525471	0.0236532874759991	0.0328480858665161	0.0409636015050571	0.0495431888801976	0.059775558963993	0.069365955212885	0.0838789817713381	0.101844788238481	0.118280813368335	0.129577742898763	0.153383473925734	0.174040624622283	0.185808817879964	0.206193897602813	0.226836313356059	0.251447783172406	0.280909154669971	0.308175304715216	0.3471908957782	0.374498460489959	0.401651294014215	0.432806923461619	0.451159743254158	0.481697325551854	0.512330419911682	0.564306273680456
AC010327.3	0	0.014974969788464	0.0237608629654499	0.0330878116251671	0.041451909461157	0.0512234633666966	0.0630455824325803	0.0726891031325749	0.0840492644480706	0.0936927818073317	0.106103515014825	0.11809965769345	0.132247667073247	0.146678740287288	0.156346767837777	0.17383988075693	0.189157585411733	0.214462680718686	0.228950958611636	0.248405732460628	0.263620230280098	0.284624667507969	0.303467239944405	0.325569119591529	0.360733834581607	0.389076063652661	0.417134057832752	0.448697540671017	0.47681964298348	0.517189573510357	0.564087418014041	0.604383851287827	0.630754190407541	0.683007682615905	0.724876851105955	0.747335957919391	0.783900333326797	0.817951516205791	0.854692223796805	0.893209145882133	0.923580492316702	0.958229290458286	0.976290276105701	0.989158498853797	0.99776122578388	1	0.999588343193106	0.994591063799594	0.977450040640697
AC010457.1	0	0.00908694974500359	0.0143641405897109	0.0198955207369275	0.0247775097318432	0.0303700497902538	0.0369551668222946	0.0421668026556678	0.0481114085647162	0.0529880034032237	0.0590327760058183	0.0646305106819811	0.0709304026877179	0.077032637654137	0.0809460830371578	0.0876902873043542	0.0932612979022321	0.101839817125894	0.106430761933589	0.112262121504731	0.116576707262352	0.122209073369595	0.126968483921171	0.132229948221955	0.13996289654703	0.145691279484867	0.150971779621812	0.156499652845919	0.161138874984475	0.16755057007927	0.174925775646297	0.181423587908625	0.185845386048807	0.195223028236453	0.203568040647982	0.208451641299499	0.217185135092151	0.226436193056087	0.238074955946023	0.252982430163857	0.267829385129492	0.291036349311298	0.308806456526361	0.327863913074341	0.35155367528067	0.366386153339925	0.392418184582869	0.420125454080063	0.470479536303754
AC010642.2	0	0.00513186482639309	0.00809151130738837	0.0111726521298818	0.0138710124299893	0.0169342079482167	0.0204975998042749	0.0232803317361012	0.0264095281068604	0.0289375305429266	0.0320179698361761	0.0348138698300328	0.0378898014549914	0.0407922251387182	0.0426109890609373	0.045661931810195	0.0480974647161384	0.0516859454613454	0.0535200927264853	0.0557569774917346	0.0573415859632611	0.059314831983034	0.0608935888349024	0.0625389562433842	0.0647542185286009	0.0662284988880699	0.0674528281398545	0.0685880249412939	0.0694528385495752	0.070654040531344	0.0722534123231433	0.074002966364277	0.0754160492594002	0.0790442996749713	0.082971967711837	0.0855514976368519	0.0906282944907687	0.0965783025206846	0.104772147970406	0.116216053774462	0.128472180217326	0.148983448384714	0.165587322934335	0.18410177320894	0.207962338846169	0.223289759488073	0.250783884837897	0.280752805576454	0.336757094819232
AC011447.3	1	0.880975888804726	0.818769685238372	0.758450721423447	0.709025479776956	0.656436692102197	0.599554712564621	0.558064127624183	0.514209089816323	0.480777308215494	0.442259775011553	0.409247629191099	0.374890946340303	0.344198095025753	0.325751717451781	0.296056585673429	0.273378409904935	0.24142765707572	0.225684755861823	0.2069371802731	0.193907081391698	0.177899663426956	0.165201571841293	0.151987621430607	0.134018146797942	0.121732827284053	0.111120722560633	0.100694966865076	0.0925026962369524	0.0821577593499692	0.0717710620171781	0.0639386089652763	0.0592587890725071	0.0508418981571823	0.0447760711277643	0.0417282333871297	0.037025628771383	0.0328884877715499	0.0286265725630847	0.0243024450158126	0.0209130483685488	0.0168842735989084	0.0145377956725891	0.012528991658705	0.0105673381425632	0.00955953041709246	0.00808985409100422	0.00683897741813467	0.00513138711588528
AC011893.1	1	0.968485146913681	0.950699169545786	0.932376585202978	0.916425467168074	0.898351526795165	0.877269544902137	0.860686907485762	0.841832130038795	0.826380265120085	0.807208143816351	0.789402506661863	0.769268076226812	0.749637171074022	0.736968150611903	0.714968386567547	0.696620152600121	0.668026466935604	0.652544623416977	0.632692343542699	0.617866416400797	0.598335157231521	0.581675100457328	0.563093519803998	0.535479510774351	0.514800733923718	0.495580961888908	0.47531194163121	0.458263274883629	0.434969440268103	0.409072399306754	0.387430316190489	0.373440615210828	0.345856865080893	0.323644384356155	0.311599928219424	0.291664663462692	0.272563526119981	0.251076719883067	0.227026683735257	0.206254411461254	0.178808853933848	0.16108120294854	0.144585935667989	0.127007248462828	0.117349710644319	0.102447570305548	0.088946893079415	0.0691892390096412
AC013652.1	0	4.21479388938744e-05	7.07339192467159e-05	0.000106695047003341	0.000145318511420883	0.000199542615525269	0.000279986808204821	0.000358648356971259	0.000467048393116605	0.000572645709113091	0.000726823875330631	0.000894998676427657	0.00111660685113885	0.00136724145064313	0.00154825852241904	0.00190071781167972	0.0022338145919288	0.00282913236805752	0.0031928047664065	0.00370461071830451	0.00412204406142356	0.00472084122296344	0.00527827821574348	0.0059542767945709	0.00707377752004235	0.00801092862569216	0.00896586542072248	0.0100694098520128	0.0110840581361095	0.0126215120266249	0.0145748662714807	0.0164430586273677	0.0177837575185969	0.0207868524938023	0.0236157176859952	0.0253307844382032	0.0284969567439701	0.031979223898484	0.0365363173975043	0.0426487160204156	0.0490392909575827	0.0596386840140526	0.0682697690490779	0.078038265684822	0.0909520893612671	0.099497962384442	0.115405489097345	0.133681315231779	0.170726071782788
AC016205.1	1	0.92257918743261	0.880249180122531	0.837510978614693	0.800939795831223	0.760144311187589	0.713354023340679	0.677125019435113	0.63654755815479	0.603800372468561	0.563848433243893	0.527478810368029	0.487298433062135	0.449198471371772	0.425229053686944	0.384867032114752	0.35252735970918	0.30474520068025	0.280291809434068	0.250470829031663	0.229361061323822	0.203104519629053	0.182123825723311	0.160273009184738	0.130813015806767	0.111078649145137	0.0944795148469554	0.0787383492772048	0.0669118446886571	0.0529217705338604	0.0401947015372013	0.0316085449844848	0.0269269285133783	0.0193892864223551	0.0146758883735248	0.0125366536665727	0.00953620956618015	0.00719691243583415	0.00508095246787383	0.00324296303676544	0.00202936273123661	0.000877161430181408	0.00038300457022902	9.97906834693531e-05	0	3.81259510795428e-05	0.000248433177764112	0.000632617726947931	0.00167972021453145
AC016831.5	0.774529044538254	0.776245080310641	0.77728604488518	0.778446299343732	0.779551223646172	0.780935482492982	0.782763886119782	0.784391010383627	0.786471749554735	0.788379472296186	0.791024520638312	0.793779274294563	0.79726723087643	0.801075349412661	0.803758615022659	0.808861472001062	0.813569138478415	0.821775952439428	0.826686546764253	0.833490970846557	0.838961648012191	0.846702318961997	0.853808611294835	0.862312257076195	0.876152627097487	0.887532635382866	0.898955385723419	0.911951311248472	0.92352894637956	0.939695568457373	0.957183668985805	0.970599970833546	0.978363309061983	0.990827673747713	0.997404585183402	0.999420116828846	1	0.996917412225708	0.988580479332878	0.972220162698567	0.951202132146685	0.911948988597642	0.878498286674611	0.8407269433623	0.792484161251963	0.762191818770999	0.709711439246166	0.655536106081643	0.56296779817296
AC017002.3	0.0575204896382112	0.0498646973305296	0.0456170090955097	0.0413330749530351	0.0377017932836959	0.0337210234458659	0.0292868668242936	0.0259770006972031	0.022421911699163	0.0196841255734211	0.016518018014933	0.0138145135890303	0.0110395832864846	0.00862739383931093	0.00722599996890326	0.00508389887980768	0.00358143680726243	0.00175777642462431	0.0010352571600697	0.00038381938442501	0.000101291385914698	0	0.000162304874161746	0.000621529497875644	0.0018697657081004	0.00327319784291437	0.00496309680549435	0.00717781089015761	0.00940552342332502	0.013011193307915	0.0178164928023683	0.0225136080916542	0.0259005468511629	0.0334499440024263	0.0404524212803668	0.0446316980763204	0.0522056642275264	0.0603222646881211	0.0706179519662919	0.0838890809237638	0.0971698952081252	0.118034681838693	0.134101027629852	0.151427674292809	0.173147470115953	0.18690174892067	0.211416257829817	0.238117372233884	0.288473480396272
AC020915.3	0.0419325030688532	0.0371539494394112	0.0344467323907423	0.0316722468022426	0.0292831416311839	0.0266216764030872	0.0236001988895861	0.0213019172207065	0.0187879904243296	0.0168164122047877	0.0144925900856319	0.0124654468037467	0.0103354968991086	0.00843344398169218	0.00730095792458471	0.00551705246672357	0.00421094262406772	0.00251378519565265	0.00177046433476659	0.00100148514947299	0.000564375488742655	0.000170921250324633	2.34103226451615e-06	0	0.00036960548081471	0.000949913082928011	0.00173315908407615	0.00282645615560928	0.00398414374600423	0.00599824720326213	0.00894448520508013	0.0120818861436173	0.0144822207604088	0.0201868753126169	0.0258453897382631	0.0293639143208428	0.0359696135600303	0.0433285400338367	0.053006832410248	0.0659397858634951	0.0792929138031831	0.10090991719326	0.117969849854405	0.136684971540225	0.160492841791767	0.175687066494252	0.202865583183116	0.232485325815118	0.288079202074382
AC026401.3	0.832527936598743	0.858339582175752	0.872998690022152	0.887811158316483	0.900216886843926	0.913424720553416	0.927259817126492	0.936625040814017	0.945305784700177	0.950627126201445	0.95470596158262	0.955696390798717	0.953493473213102	0.947566598024972	0.941712517135375	0.92766868052616	0.912146305328102	0.881059929359243	0.860779799821946	0.831339872655086	0.806924824410675	0.771744264401774	0.739176945245373	0.700274440385808	0.637938178743902	0.588171683635656	0.539925742456132	0.487350145750297	0.442426475326227	0.381768398125976	0.31739725476915	0.267320312426376	0.237075415083188	0.182716497331288	0.144160237708065	0.125194493287729	0.0967525892365886	0.0728818568876694	0.0499042073979867	0.0290145270931039	0.0151604944330454	0.00326563536044326	0	0.00072072345156373	0.00635637492203284	0.0119405304530003	0.0247526364549073	0.0418958658953624	0.0807410284349312
AC027031.2	0.193838904393271	0.241214811469361	0.269589177017001	0.299955881312477	0.327248871571826	0.359027558002883	0.39706361167619	0.42756582580094	0.462699344265477	0.491721981355419	0.527847719647212	0.561344637362078	0.598949012664308	0.635120758599038	0.658107865955464	0.697176313310278	0.728768845211566	0.77582745774643	0.80003546492737	0.829602747430819	0.850510382039232	0.876394247028258	0.896876845186106	0.917866970669389	0.945178883808857	0.962369457441183	0.975667317972026	0.986726895514991	0.993554099378816	0.999085258338718	1	0.996532889660962	0.992258911935747	0.979216177168145	0.964316486764705	0.954611005051623	0.936037439373635	0.915287946756963	0.888430992121433	0.853799168912626	0.819783581268939	0.768485114476825	0.731081518926263	0.692875111570268	0.648051990407983	0.62137339247471	0.57689650445692	0.532553138779751	0.458924815675068
AC034111.1	0.61783112261437	0.662371128936602	0.688873392666137	0.716942008934525	0.741804087194321	0.770185440015098	0.803148850060952	0.828619687076063	0.856690913846838	0.878697189399151	0.904365832486951	0.926215758813	0.948172889805258	0.966346293305144	0.976194228436601	0.989474995900975	0.996587172289106	1	0.997785576397834	0.990661339879499	0.982172316369938	0.96685622634578	0.950116624182519	0.927538648413603	0.886662643645345	0.850641464076141	0.813316791006058	0.770289015462796	0.731720359874174	0.676949770981318	0.615182651181892	0.564205859686946	0.531997509741304	0.470917541458414	0.424526315677714	0.400515453742836	0.362607847603539	0.328450968586505	0.292534926704198	0.255392904335374	0.22580526961439	0.190065248738436	0.168905065957013	0.15051201317997	0.132188049003007	0.122578594659083	0.108235020574271	0.0956070007024016	0.0774244508996123
AC040170.1	0	0.011257092183596	0.0178844066136459	0.0248646165528387	0.0310274473254474	0.0380568114863137	0.0462414657041689	0.0526066154471478	0.0596975095130785	0.0653433273528375	0.0720777620353339	0.0780037598658745	0.0842515758171878	0.0898104005945297	0.0930876962473141	0.0981460949749195	0.101703940794052	0.105952093963073	0.107553892905041	0.108854316654967	0.109255605966564	0.109019109417472	0.108114723084879	0.106328083366153	0.102132146313439	0.0977685798597389	0.0927676958330404	0.0865066864889367	0.0805474037043401	0.0717521151129531	0.0616227690634633	0.0532750707043215	0.0480788016629745	0.0385734380962011	0.0318660824031105	0.0286585524898388	0.0241122251626863	0.0207622197482973	0.0183495381937709	0.0176521872247613	0.0191058587396122	0.0247575743620128	0.0313468012983454	0.0402382154548823	0.0535445099661251	0.0629427596629862	0.0811436684918656	0.102660653407341	0.146898361977788
AC060766.4	0.0280247443516409	0.023273826027177	0.0206475235830053	0.0180171734333729	0.0158100213328786	0.0134241627071241	0.0108240058588863	0.00893652393756308	0.00697760779700754	0.00553210765591369	0.00395161325185506	0.00270573885434392	0.00156610904622257	0.000740684735152948	0.000362489379617366	2.75142348726752e-06	0	0.000558603444090642	0.00116020345026747	0.00225563673003719	0.00332265558217588	0.00507244674364499	0.00689355833132419	0.00930842939532115	0.0137183029995606	0.0177389769803706	0.0221000271513455	0.027434029122697	0.0325537962445916	0.0405077513745109	0.050680679906492	0.0602931280687645	0.0670661982676504	0.081776588717986	0.0950187133149657	0.102760089882875	0.11650846104487	0.130867900883037	0.148564543237385	0.170575359622381	0.191753043289017	0.223416125315741	0.246538514541712	0.270322960431468	0.298597526624554	0.315747695286981	0.345099575602165	0.375569819710002	0.429629833027292
AC062017.1	0.0549783323348019	0.0489256486667234	0.0455154409322357	0.0420324436067576	0.0390414177393695	0.0357164644380596	0.0319478593079396	0.0290831343505923	0.0259483713901959	0.0234864418245521	0.020576914260627	0.0180276206753914	0.015331277159336	0.0128999780420425	0.0114371293651182	0.0090986307009903	0.00734675053605968	0.0049811462282301	0.00388734243914758	0.00267877196098156	0.00191951409907551	0.001108267812807	0.000588109800278468	0.000197622449569885	0	0.000150244424768888	0.000538317091925629	0.00121437501549776	0.00201610980686085	0.00351868867364975	0.00583498993744295	0.00837403407156147	0.0103436976978393	0.0150775696033238	0.0198170292890185	0.0227785992343319	0.0283613494703769	0.034609315419479	0.042865688589922	0.0539613134511382	0.0654884533130675	0.0842970619279817	0.0992667922263914	0.115814674801057	0.137054077193085	0.150720318214923	0.17538162072139	0.202570088226823	0.254456874892587
AC073611.1	0.126806900618087	0.104790374178598	0.0925399654822054	0.080227042412863	0.0698717764102938	0.0586682577608448	0.0464716627334019	0.0376507705472273	0.0285589166374452	0.0219227770972939	0.0147921524574229	0.00933539539588001	0.00459755777963353	0.00151659811589948	0.000367874340653924	0	0.00133175133857849	0.00652751359076481	0.0110038209115216	0.0185461933611249	0.0255620403232754	0.0367108640252912	0.048032933557487	0.0627643327569648	0.0891171599351093	0.112708644323592	0.137941820621086	0.168391222856358	0.197182492697613	0.24088865454431	0.294787274492397	0.343567878075774	0.376675320502684	0.445009924201922	0.502416479589796	0.534215879285213	0.587569570618694	0.639149251080341	0.697100590734507	0.76090035264174	0.814040366235351	0.87929042420992	0.916815424058626	0.94702410752493	0.972725208393222	0.98364817290737	0.99552366466057	1	0.994688323810603
AC079298.3	0.00358390866060678	0.00410764756618451	0.00443348534448098	0.00478886170444132	0.00511139406823383	0.0054869219921369	0.00593005374375726	0.00627481880677492	0.0066533007874139	0.00694540071576198	0.00727514435093711	0.00753921911406476	0.00777720532309234	0.00793654604196225	0.0079969769980398	0.00801676473794143	0.00794715801467151	0.00768118901285792	0.00745979472319837	0.00710244905515559	0.00678689100432531	0.00631663240041065	0.00587528639903828	0.00535055419528883	0.00453376277808821	0.00391495590456368	0.00335029557946564	0.00277914310646714	0.00233084728076214	0.00178789546688817	0.00129132209062127	0.000960642140283293	0.000783728285487382	0.000507257856102106	0.000342346014040363	0.000270509863190454	0.000174328641969903	0.00010481539676964	4.90365194601797e-05	1.15127168331741e-05	0	1.76416228907747e-05	5.68816391022729e-05	0.000123601180941189	0.000246664732041966	0.000349850327637669	0.000591132074685777	0.00095726668919338	0.00206302404056878
AC084033.3	0.77143402199371	0.80730364201321	0.828069781542249	0.849538672279173	0.868063140197022	0.888588551350976	0.911495089023553	0.928408606890566	0.946111677675787	0.959167129138416	0.973246694287029	0.983950344361698	0.992993007406766	0.998404927568286	1	0.99905590424131	0.994533648966312	0.980507101774107	0.969314482114817	0.95125537122971	0.935070116348418	0.910279165462949	0.886082922818109	0.855885065222284	0.805038861931714	0.76257270827535	0.719984912994651	0.672089642163124	0.629935969146443	0.571031213841126	0.505668330122206	0.452429267715727	0.419084474431878	0.35643380950969	0.309357249372691	0.285172119599349	0.247265113385895	0.213440302143795	0.178293412870968	0.142550612520283	0.114699297744127	0.0821915303450505	0.0638527901367881	0.0487701951627726	0.0348977952054172	0.0281989882775892	0.0190994227264692	0.0121629328565032	0.00443901489216221
AC089983.1	0.143493087845032	0.122305260169896	0.110510875828955	0.0986093097361021	0.0885311368640078	0.07751317133425	0.0653085844870789	0.0562728472372012	0.0466732064419554	0.039384297659655	0.0311127439678062	0.0242357152878183	0.0174337561957892	0.0118319474267767	0.00877058058440094	0.00451036751602739	0.0020032778490883	4.41140281837382e-05	0	0.00102135354882818	0.00259690041360474	0.00577162546762511	0.00950597639011462	0.0148399117146809	0.0251925132243435	0.0349967732712851	0.0458306366209771	0.0592186310126354	0.0721009645762632	0.0919883636001133	0.116999378660105	0.140084540763802	0.15600558013205	0.189578929029083	0.218631824464925	0.235114414568696	0.263501213290884	0.291980887310033	0.325509734627732	0.364919354972807	0.400571227931378	0.449990184627783	0.483307690252843	0.515268324760566	0.55039726067066	0.570334870406724	0.602326099050265	0.633008289159942	0.682093506488346
AC090152.1	1	0.960677285101384	0.938819839604393	0.91672158492596	0.897929521520077	0.877243161796621	0.854060842868037	0.836630583674838	0.817752079672318	0.803072170657591	0.7858953025455	0.77100454573287	0.755425951959689	0.741540447675509	0.73326603495121	0.72017780170378	0.71050112724843	0.697654850571871	0.691828999969794	0.68551582586617	0.681649229285207	0.677666366508054	0.675274527431207	0.673713498212115	0.673600034062853	0.67530269093347	0.678321849004691	0.683080257280256	0.688238098907875	0.696407306936874	0.706071126390313	0.713812252527224	0.718321354513649	0.725304560763242	0.728350831859537	0.728685378595698	0.727222324298666	0.722686746580555	0.713438266866264	0.69705478213537	0.677003719910597	0.640805009085463	0.610736256448794	0.577441601687687	0.535820544207832	0.510186379672459	0.466680015076157	0.422971688057211	0.351149162233384
AC090409.2	0.05161458544877	0.0437705647807555	0.0394413179932094	0.0350996858539158	0.0314443560629863	0.0274702566085992	0.0230948738971359	0.0198733743361261	0.0164670553833368	0.013891440715562	0.0109791607411743	0.0085655202118285	0.00618355635661768	0.00422372715099712	0.00315194581597831	0.00165560965383716	0.000766579391171747	4.52043990122376e-05	0	0.000307769457446354	0.000813625447337486	0.00185427524178921	0.00309285804521412	0.00487641560950806	0.0083693127170781	0.0117060526900616	0.0154209712486381	0.0200486919313198	0.0245451061663734	0.0315947837777201	0.0406782117490252	0.0493013282725429	0.0553923308243037	0.0686504726898335	0.0806112500513048	0.0876135071500086	0.100067364962851	0.113101432272117	0.129207586799807	0.149318501872795	0.168765990765945	0.198058339835113	0.2196422992256	0.242041179302529	0.268953111447614	0.285424404517685	0.313861009095857	0.343694299024705	0.397351969097688
AC090877.2	0	0.00383536345491645	0.00611228382964757	0.00856212533214995	0.0107946454679793	0.0134529545942472	0.0167510696145894	0.0195144170677422	0.0228597335788018	0.0257792700935463	0.0296474186010573	0.0335067385641698	0.0382112661384154	0.043179816145513	0.0466035981630734	0.0529898491646389	0.0587810426930752	0.0687460360506058	0.074669749803966	0.0828687255949169	0.0894729449663166	0.0988632284383702	0.107552520912039	0.118060714418149	0.135473648749244	0.15012220086615	0.165159674429574	0.182711035892912	0.198924726849858	0.223204566118705	0.253012200915581	0.280131120579092	0.298703824926716	0.337659607983892	0.37122264709002	0.390217823908712	0.422855077977066	0.455485939155191	0.493710504579476	0.53826943437626	0.578096958945537	0.632221311343989	0.667739512093442	0.700826025997803	0.735784651651426	0.754877204094299	0.784259876742538	0.810867776807762	0.849939896922146
AC091057.6	1	0.933623028896409	0.897042768703647	0.859915973642413	0.827997545333785	0.792232816383212	0.751002567906874	0.718916810570839	0.682797566070424	0.653493054852683	0.61752889866731	0.584557996445753	0.547834381317374	0.512674938092148	0.490361799950304	0.452397792823999	0.421571571270663	0.375227405883564	0.351074957512298	0.321147695046233	0.299602265759755	0.27231940900149	0.250072821530293	0.226410350492066	0.193547467140718	0.170775294957577	0.151035121922005	0.131708894406879	0.116695932382844	0.0981917823118223	0.0803983429292716	0.0676808807952005	0.0604274674602654	0.0481267145500992	0.0399208167386105	0.0360236128352954	0.0303234908533532	0.0256357335617452	0.0211389929970027	0.0169319907455358	0.0138905018030309	0.0105733594806053	0.00879254827380695	0.00735759041156024	0.006036511095798	0.00538783131994121	0.00447703396806249	0.00373335023301665	0.00276163664487273
AC091729.3	0	0.00415940272721163	0.00656325593371881	0.00906556157705791	0.0112539397624125	0.0137312447517903	0.0165984178878801	0.0188220611529523	0.021301197102574	0.0232834474548744	0.0256682045805038	0.0277973786110443	0.03009255534178	0.0322033263020475	0.0334938049725461	0.0355922259215986	0.0371966296567919	0.039417310809043	0.0404712330473643	0.0416640230010935	0.0424352735825705	0.0432908186297957	0.0438726799659152	0.0443565651625989	0.0447437154563999	0.044764469876036	0.0445691288608643	0.044131714682371	0.0436109552750791	0.0428201843935553	0.0420579225243296	0.0416994408941138	0.0416763096513942	0.0422790534084879	0.0435554056036949	0.0446055379032873	0.0469914049757018	0.0501546083148994	0.0549362467986178	0.0621624711239214	0.0703890417633693	0.0849482343570133	0.0972870563873093	0.111518781477964	0.130485961299871	0.142991547763892	0.165985165289593	0.191804857990508	0.242005244583884
AC100810.1	0	0.00847105308746408	0.0133882808561769	0.0185533136304184	0.0231296673366736	0.02840222951475	0.0346659586431371	0.0396767089548406	0.0454620170923099	0.0502723286844658	0.0563272732451599	0.0620371843006405	0.0685963702333065	0.0750996511201111	0.0793554749580952	0.0868607520952847	0.0932380399967386	0.103406861094294	0.109039042842928	0.116402039348532	0.122011179874088	0.129555603564707	0.136140587189898	0.143660753381765	0.155211522869742	0.164185587441405	0.17280220912111	0.182205145790285	0.190383054949889	0.20197473038395	0.215470143228518	0.227289051481243	0.235217884270569	0.251596783657185	0.265602645800714	0.273543915277544	0.287293179880905	0.30126712156878	0.31807592447513	0.338518478544508	0.35785146322347	0.386390719654862	0.407102211457039	0.428401876079221	0.453788225846065	0.469189217717181	0.495480161195628	0.522607813226093	0.570122988688574
AC104825.1	0	0.00286090809572115	0.00453473723712675	0.00630316107632408	0.00787869543996805	0.00970389360700248	0.0118859197609148	0.013642061201981	0.0156812616002913	0.0173861759182582	0.0195442323143386	0.0215914901286118	0.0239577435557715	0.0263190483235349	0.0278724875239135	0.0306277395243797	0.0329846309973294	0.0367726558486257	0.038886525199297	0.0416670152981427	0.0437981518565977	0.0466822859491655	0.0492162764173064	0.0521291613240648	0.0566429220481248	0.0601830603490908	0.0636097105915538	0.0673801377813779	0.0706926331349912	0.0754695944984759	0.0811935053839734	0.0863820444267519	0.0899664206027494	0.0976578706706463	0.104561349569802	0.108615232757545	0.115879819946075	0.123589205333829	0.133306907682942	0.145791178840419	0.15828158555617	0.177958108152229	0.19318051863447	0.209680137038677	0.23047888599243	0.243691830367446	0.267279024691543	0.292982371876792	0.341382900267852
AC104986.2	0	0.0114598453450114	0.0182520235537877	0.0254538956910276	0.0318619542360575	0.039239019432912	0.0479388379868188	0.0548041278361677	0.0625777971978925	0.0688821397411153	0.0765678060288321	0.0835191571519375	0.0911006994102474	0.098146000872205	0.10248313202545	0.109573194493527	0.115013123117236	0.122534672026847	0.126079823093033	0.130043666676912	0.132556061063685	0.135253357569424	0.136981848780616	0.138264006549947	0.138861547321618	0.138246175881247	0.136829745308714	0.134431314098124	0.131749904634139	0.127380241989539	0.121986349120462	0.117381737485155	0.114485840895441	0.109230120623993	0.105674821086085	0.104081964721614	0.102074921018642	0.101019002788828	0.101050138425442	0.102952467410842	0.106567037127182	0.114994914622529	0.123342954469813	0.133842670196295	0.14881137832697	0.1590881621472	0.178559365299053	0.201065347534146	0.246140605604492
AC106795.2	0.361375595484548	0.335090146982255	0.320562707529383	0.306020914147968	0.293829272562576	0.280667009959497	0.266351727780076	0.255988398204806	0.245270694713021	0.237398543577324	0.22884690414655	0.222173411192508	0.216168110696387	0.211951452784733	0.210117765825133	0.208654985471785	0.209127886385726	0.213139368622905	0.217046514307067	0.223941470207006	0.230542294124477	0.241249962955083	0.252309153140046	0.266898819865967	0.293420766705443	0.317529590007053	0.343639319680161	0.375542323632083	0.40601432178726	0.452557436527273	0.510032605266109	0.561787826563822	0.596621128764157	0.667343534742305	0.725029031355794	0.756084335360234	0.806373742078561	0.852304648350875	0.899828172154961	0.945440312672789	0.975925514707729	0.99885890776248	1	0.98886839390754	0.961653459359459	0.939387112071546	0.89403868184731	0.840421426699243	0.737483415515387
AC110597.1	0.0168255079224084	0.013190668112639	0.0111828781216824	0.00919040332678601	0.00754596737846447	0.00581446900476117	0.0040128331547579	0.0027903717850524	0.0016386039990524	0.000903466154468561	0.000276870449263198	0	6.69635862292052e-05	0.000546601606753552	0.00108570305735757	0.00247428669067969	0.00409626780240018	0.00752950070837712	0.00988259465244051	0.0134492131028129	0.016542988425205	0.0212250449768022	0.0258077519117238	0.0316185863496193	0.0417777634595311	0.0507407055652908	0.0602658803732452	0.0717336072651733	0.0826065900005827	0.09929240137509	0.120322957400285	0.139905342504572	0.153541382769941	0.182701716474813	0.208414242103694	0.223206317549208	0.249032318642708	0.275386890194603	0.306973776306212	0.344848282864829	0.379770733016807	0.429127279946964	0.46295448491169	0.495755029799463	0.532122385746618	0.552879305901624	0.586317061700742	0.618490806299845	0.670045285940527
AC112220.3	0	0.00208807267845148	0.0033219009493072	0.00464561992088881	0.00584903848535767	0.00727893821532385	0.00904897611352539	0.0105288686954671	0.0123167025303156	0.0138736034438131	0.0159313117121946	0.017978269468549	0.0204648453155993	0.023080046734863	0.0248753516474828	0.0282087164891309	0.0312137922534514	0.0363445677360983	0.0393704050911358	0.043528850830391	0.0468537107612445	0.0515438131174377	0.0558454888079022	0.060999725703399	0.0694295176824045	0.076418404137253	0.0835001878222032	0.0916533456260487	0.0990934914454182	0.110123783782676	0.123561853424865	0.135754410693256	0.144113597503172	0.161740282643009	0.177103893342	0.185902062723544	0.201241930429907	0.216926078461331	0.235854373604264	0.258881813197944	0.280592351478363	0.312401134892102	0.335237224793359	0.358456717815652	0.3857721579545	0.40220191056793	0.430093030720269	0.458760400856983	0.508958717178004
AC136489.1	0.0719768998184394	0.0607634566179525	0.0546717998906522	0.0486290471960826	0.0435908027263817	0.0381614996350933	0.032237517686553	0.0279073808583066	0.0233521981086275	0.0199187222666716	0.0160393399808528	0.0128162363706476	0.00961175785112628	0.00693458184074807	0.00543951999960957	0.00327373796015543	0.0018829132297384	0.000467734537647909	8.64201122291986e-05	0	0.000236321324928383	0.000954344548680461	0.00194694600570001	0.00348977555803541	0.0066991882540944	0.00989374311640294	0.0135442819722075	0.018193421634053	0.0227918230132233	0.0301157182009248	0.0397026847347177	0.0489218896648015	0.055489668669476	0.0699141059711668	0.0830477082610999	0.0907785111105859	0.104588150062274	0.119103205742599	0.137094806085247	0.159594181330604	0.181333124011425	0.213934362897012	0.237771745771856	0.262281133085674	0.291369073629334	0.308983398042648	0.339078420055331	0.370252784801922	0.425401023106854
AC147067.1	0.0496792073243933	0.0412049254883767	0.0367089018890247	0.0323254438849862	0.0287298581985518	0.0249164412853239	0.0208292938176652	0.0178912733290993	0.0148463951153151	0.0125828052796019	0.0100582534778315	0.00798774005107094	0.00595372541245958	0.00427334242231926	0.00334248071280699	0.00200361037197731	0.00114974560743851	0.000285392071723717	5.29546120520229e-05	0	0.0001421433336938	0.000577811383120048	0.00118272934133671	0.00212819606611139	0.00411430878320813	0.00611651155845155	0.0084348083932423	0.0114332741011116	0.0144478076308432	0.0193433430236797	0.0259167355141381	0.0324048544386847	0.0371220285303004	0.0477449524057034	0.0577135509495362	0.0637057724071492	0.0746264552566667	0.0863873358193734	0.101337416562229	0.120562754271863	0.13964114096475	0.169059638536261	0.191096076146424	0.214141313348922	0.24191844512591	0.258940153663216	0.288340988033078	0.319182862667804	0.37459926250971
AC233723.1	0.0292982934291915	0.0247810236394112	0.0222665282880851	0.0197313270223253	0.0175877280395649	0.0152495299444624	0.0126691493862783	0.0107681738549427	0.00876115116039526	0.00724925265505302	0.00555148503870236	0.00416107542123003	0.00281532004771271	0.00174365086390404	0.00118183520582522	0.000454805147440711	9.58294472341897e-05	0	0.000191543674528544	0.000696919509511196	0.00127123032715114	0.00229559869119907	0.00342079485661885	0.00496378898476093	0.00785862475906591	0.0105389986166044	0.0134632719307241	0.0170441263323466	0.020478595615382	0.0258143501718581	0.0326470193937881	0.0391187733717204	0.0436910099678705	0.0536649563256326	0.0627051163689976	0.0680216717712139	0.077528904701013	0.0875582131816662	0.100076255245519	0.115921009205513	0.131490595459827	0.155445356554913	0.173515751867699	0.192673594229195	0.216256913695398	0.230980573803916	0.256882770095349	0.284672481896079	0.336104726693631
AC239800.3	0	0.00172227459381215	0.00274353276072112	0.00384722502396972	0.00486056129475798	0.00607933048088522	0.00761231511221989	0.0089152177091586	0.0105143740135193	0.0119281295449115	0.0138242792198347	0.0157384215047011	0.0180960378728412	0.0206080333982526	0.0223487586184911	0.0256098197957994	0.0285761521703325	0.0336842468304396	0.036715957865068	0.040899149828421	0.0442540528278654	0.0489970320945274	0.0533539524214939	0.0585783283761058	0.0671221682380101	0.0741972257775046	0.0813530643071397	0.0895703548621349	0.0970477168846356	0.108097935852603	0.121508526697151	0.133632468490011	0.141923317223706	0.159356875244804	0.174506673637315	0.183166840956771	0.19824442746179	0.213638710567334	0.232198755375742	0.254768139622015	0.276054463981853	0.307289956955016	0.329773763784473	0.352705767106965	0.379790121351859	0.396133350248111	0.423957897863962	0.452650164280456	0.503081583056699
AC244090.1	0.0765524982587317	0.0625503126389465	0.0547265838231786	0.0468545394460536	0.0402393228324573	0.033103747187247	0.0253895597670255	0.0198733638688207	0.0142827137998797	0.01030128553497	0.00618420079296421	0.00323941696988177	0.00100068998701208	0	3.62066825192971e-06	0.00127519484221816	0.00361511706363568	0.00970533157877116	0.0143061336109465	0.0216162257266397	0.0281549857846539	0.0382503731768159	0.0482622284278966	0.0610427083074354	0.0834232034449459	0.103075186042637	0.12378421162501	0.148420428326243	0.171432076274671	0.205995148796578	0.248199413041647	0.286140312671455	0.311808090556217	0.364713478483675	0.409231136587897	0.433981475920063	0.47575585749752	0.516577978139851	0.563208643321397	0.61595881765687	0.661639773384184	0.721440999919836	0.759174896310209	0.793136159869344	0.827614593761904	0.845789097153748	0.872780117172437	0.896097419333645	0.928066995046276
AC245595.1	0	0.00147328312992579	0.00233961960407142	0.00326838476789494	0.00411360394344123	0.0051202330651544	0.00637092730159525	0.00742076162103025	0.00869367668510191	0.00980556394526987	0.0112785015251551	0.0127457596827998	0.0145281446653162	0.016399677486502	0.0176811540573261	0.0200503917221888	0.0221723151410428	0.0257583658740842	0.0278489154209566	0.0306903386006811	0.0329348298751456	0.0360585911514013	0.03887958373809	0.0422040778560105	0.0475120900803326	0.0517939189693515	0.0560262678954749	0.0607719904524907	0.0650213202134878	0.0713103266232006	0.0791149849087416	0.0864316722364691	0.0916057174369821	0.10297944625728	0.113428761295173	0.119640743570305	0.130867419132165	0.142860283241254	0.158012560491084	0.177422443055398	0.196678267236714	0.226523033856598	0.249123877035171	0.273100478185698	0.302527524755271	0.320751155979084	0.352383849074174	0.385587734308883	0.444790408460228
ACADVL	0.850386945742308	0.872677888588999	0.885437284530545	0.898548421363543	0.909819573531953	0.922294376106873	0.93625378006173	0.94663970239598	0.957659166667346	0.965959191459049	0.975214539879519	0.982661366830675	0.989618757466358	0.994787646101997	0.99722677379993	0.999706325443715	1	0.997099975195335	0.993767742536214	0.987633638263708	0.981663300889631	0.971952624968762	0.961986291287058	0.94901452111297	0.926061968707227	0.905946692804724	0.884962641115227	0.860407433545731	0.837921086219257	0.804958621910627	0.765977984556256	0.732054438271647	0.709666251286839	0.664835945027615	0.628355985115854	0.608513834669744	0.575657284189855	0.544221469406674	0.508972474353423	0.469701577372402	0.435945543954332	0.391544916476577	0.362949367738923	0.336365269064519	0.307950139571296	0.292162990948049	0.267308772211481	0.243988554670351	0.207653132095946
ACAN	0.610044142774817	0.553568643424375	0.523844316544724	0.495075600636497	0.471668228561987	0.447071523703386	0.421032662799645	0.402574022886921	0.383737254479457	0.369980966504736	0.354969491595883	0.343013905256678	0.331728578698566	0.322941771626476	0.318406539175762	0.312612977692421	0.309788999046512	0.309063827969883	0.310593199006358	0.314632115379929	0.319260055709902	0.327630558667539	0.337003627409545	0.350169582768483	0.37587292769985	0.400873479985543	0.429510829960867	0.466571273756063	0.503820364143151	0.563253825658223	0.639283960386327	0.708550626077849	0.754685619131263	0.844221826522047	0.90938931578108	0.939817144727141	0.979135319135627	1	0.998748015969568	0.960909956863905	0.894770846713636	0.761628115319682	0.652744688628745	0.540993759264556	0.418277432263882	0.352750986793113	0.258611687272654	0.183943655198377	0.0977452524692608
ACAP1	0.0290270312364353	0.0243564854941425	0.0217481088818606	0.0191151164066085	0.0168886574693554	0.0144629109386839	0.0117944300176149	0.00983901151814255	0.00779052891265793	0.00626403222232704	0.00457641551818376	0.00322716874628205	0.00196921381558075	0.00102962534661084	0.000579381173737682	9.88310070923011e-05	0	0.000416480201820111	0.000943490830048007	0.00194284231580843	0.00293533701572425	0.00457872236737418	0.00629661997739662	0.00857539299080663	0.012720445165336	0.0164704345363147	0.0205007958529823	0.025375150648867	0.0300021914577429	0.0371153117129931	0.0461126523068242	0.054536306017041	0.0604360021250308	0.0731717532951546	0.0845700290123311	0.0912137677575048	0.102991004251622	0.115279409262362	0.130434356051116	0.149345364861604	0.167652879348516	0.19532853117247	0.215840081306081	0.237266770658526	0.263224849116947	0.279217578723777	0.306991051662455	0.336321744916851	0.389484107113661
ACAP2	0.135190971098842	0.118300617470529	0.108818712566167	0.0991718547387255	0.0909259027678884	0.0818107507386945	0.0715600262094549	0.0638381294761103	0.0554735373524147	0.0489793816080992	0.04140850087158	0.0348884199007034	0.0281377557802705	0.0222153838749732	0.0187480479618043	0.0134020657723369	0.00960950291869791	0.0049291609558978	0.00303015523323685	0.00125913653412982	0.00043067753955969	0	0.000229921650644669	0.00116332196248592	0.00391215932087918	0.00708871154343138	0.0109499142368311	0.0160281185472673	0.0211271734855161	0.0293077920526513	0.0400246808719086	0.0502796994061424	0.0575395891322313	0.0733313691967913	0.0875245205489761	0.0957999350339133	0.110447995531194	0.125677690794061	0.144354792507784	0.167466604996593	0.189615513160726	0.222659784802028	0.246809027982933	0.271731852051872	0.301517770277966	0.319644962869629	0.350720111123583	0.38298755691851	0.440084354856759
ACAT2	1	0.977031532051537	0.964034018676638	0.950683384942099	0.939134249333662	0.926175913508285	0.911292046936154	0.899801075127903	0.887006617796963	0.876760429960231	0.864373079788011	0.853212047187115	0.841008992577507	0.829551558090761	0.822392315628059	0.810401804050633	0.800830290789378	0.786685686779482	0.779414401531647	0.770481646950852	0.764092794924688	0.756038104828477	0.749486996957335	0.742521108608456	0.732820365472808	0.726056817097306	0.720149749379716	0.714311355201822	0.709643591728035	0.703345216979555	0.696020647364362	0.689283677210453	0.684488311362037	0.673700673178555	0.66342784342708	0.657158336043006	0.645552984866291	0.632826051520542	0.616376568677953	0.594905689979335	0.573375197779615	0.539953290897472	0.514847906948145	0.488582654020895	0.457055912127638	0.43801936594761	0.405976189086261	0.373784545232289	0.320122620659002
ACBD3	0	0.00513093143790758	0.00810172346532099	0.0112096894576099	0.0139484980999004	0.0170818794863903	0.0207671159227451	0.0236814362116244	0.0270042766329202	0.0297298531618554	0.0331090439603869	0.0362400682254767	0.0397671631033994	0.04318833604577	0.0453855011313449	0.0491789892916134	0.052320526252277	0.0571750573623946	0.0597829316938358	0.0631068701147764	0.0655753724344722	0.0688108109140733	0.0715573925318675	0.0746084992817382	0.0791241945977102	0.0824961906199065	0.0856271083499065	0.0889305103782096	0.0917368172597638	0.095716788610793	0.100506216247191	0.104949957509386	0.108099172958257	0.11510032030856	0.121664356396986	0.12563365141124	0.132936691437862	0.140919413784035	0.151261854537225	0.164904507239569	0.178847288157477	0.201202273441779	0.218695643002059	0.237756904015403	0.261820226915044	0.277064478859209	0.304106949053952	0.333249473364404	0.387048055305514
ACBD6	0.867358805474269	0.887470905227731	0.898989536777608	0.910825303928294	0.92099577184909	0.932242369217737	0.944805715537076	0.954129216200859	0.963986911243926	0.971376759293806	0.979561527464467	0.986077799975108	0.992063083522925	0.996371906670395	0.998304566857185	1	0.999736794652703	0.996156016056317	0.992555765887839	0.986187711645907	0.980127153148211	0.97041429916428	0.960556982494729	0.947835129161261	0.925524136408626	0.90612003210014	0.885991274728034	0.8625586971406	0.841187122190111	0.809942142479019	0.773046765759063	0.740939453999173	0.719735521057164	0.67721176444487	0.642517593414231	0.62360266173727	0.592199281586099	0.562041177582906	0.528067891674221	0.489981388603471	0.456999429134418	0.41318357738683	0.38463734669229	0.357809471379276	0.328769370581395	0.312470721892126	0.286582369916582	0.26205021895424	0.223405806769869
ACD	1	0.942411766325828	0.910328453852492	0.877682225614661	0.849649150138215	0.818375845115185	0.782622460002503	0.755089878948099	0.724451235331818	0.699888643632253	0.670110674310758	0.643153359343971	0.613477833886231	0.585358007122775	0.567628191316804	0.537596223491183	0.513257413171769	0.476545539748763	0.457253808647149	0.433081608405152	0.415422526643674	0.392641519274254	0.373617391223645	0.352812599587723	0.322635177368349	0.300563377494139	0.28041293530992	0.259507444213474	0.242230762583693	0.219264640345433	0.194816233699464	0.17538588784996	0.163341993556634	0.140814273318721	0.12385379519372	0.11509327305102	0.101256506030787	0.0887607979129417	0.0755783487157669	0.061904751975074	0.0510121459636539	0.0379544401311108	0.030371895214653	0.0239720160110799	0.0179007113739247	0.014887097258964	0.0106791325072722	0.00734374274578123	0.00336684997234922
ACLY	0.04712812181214	0.0407012713704287	0.0370718284529878	0.0333691510598497	0.0302003144369057	0.0266987091766691	0.0227711911151223	0.0198275695968902	0.0166633789269715	0.0142326345804963	0.0114403586219302	0.00908636738689558	0.00672114265437919	0.00473499065405853	0.00362787095813467	0.00204263312920813	0.00105784873407083	0.000156450699891919	0	0.000150687428073643	0.000527127065937505	0.00137741880685973	0.00243050528386025	0.00397353015171288	0.00701701638248334	0.00991574709108225	0.0131154884410161	0.0170508591642421	0.0208332623272434	0.0267394037638014	0.0343655642197559	0.0416520627185284	0.0468329867338798	0.0582146043277172	0.068606774252927	0.0747449233540319	0.0857593513730249	0.097418675206466	0.112010113271075	0.130514589335155	0.148712380227989	0.176700886801753	0.197786005279136	0.220101371387586	0.247485274129731	0.264491609829381	0.294174993767636	0.325630281399222	0.382660131206281
ACO1	0	0.00533472591990374	0.00840539351051218	0.0115927528728435	0.0143730724219594	0.0175129019055031	0.0211375936516753	0.0239425192345141	0.0270640851642078	0.0295563281411041	0.0325511839931068	0.0352228488820726	0.0381018461889524	0.0407502951691448	0.0423707849689987	0.0450100060470955	0.0470337465608055	0.0498498924810028	0.0511965790804392	0.0527341928236448	0.0537404736870869	0.0548761469110287	0.0556702765062985	0.0563616249549048	0.0569990103326491	0.057157755944494	0.0570588179064298	0.0566801186356849	0.0561851191226545	0.0554327252678188	0.0547766775228752	0.0546288318143065	0.0547769007225002	0.0559642929838233	0.0579555947062189	0.0595011754223907	0.0628972887629133	0.0672788535715139	0.0737661578983213	0.0833866858195585	0.0941585862630902	0.112878546589699	0.128464725860379	0.1461695871706	0.169362725496803	0.184426859471713	0.211693941827988	0.241700070106069	0.298382553349454
ACOX1	0.0145561229716441	0.0114970251666463	0.00979149639702145	0.00808715883381124	0.00667111114158639	0.00517014110560666	0.00359620084275302	0.00251978286222642	0.0014971712462135	0.000837698490157966	0.000265992369212533	0	3.02623415880517e-05	0.000420366425040465	0.000871102666698366	0.00204291057334936	0.00341474429904588	0.00630778873844365	0.00827721541610635	0.0112384076241847	0.0137828167613844	0.017590325921746	0.0212671880433302	0.0258600377103205	0.0337103924550266	0.0404562093597554	0.0474508133445862	0.0556482125883341	0.063225135630093	0.0745719105018292	0.0885106946558884	0.101220288309019	0.109953426719734	0.128393402472329	0.144474031449893	0.153681479386219	0.169728980640194	0.186127407600128	0.20590690786241	0.22996212086449	0.252646889052672	0.285925396293118	0.309874309583224	0.334299173744838	0.363144463469535	0.380540947709316	0.410126973294671	0.440577164205022	0.493908518897612
ACP1	0.983099146961075	0.98819375208047	0.990961676506123	0.993608278689447	0.995660276889303	0.997606813358955	0.999236017611678	0.999933469258084	1	0.999410451349185	0.997790603439269	0.995333164751491	0.991367589796965	0.986215393711904	0.982185642709015	0.973822791279019	0.965479914012332	0.94990938271811	0.940136579257102	0.92619028109376	0.914719086142873	0.898202593343356	0.882829496042711	0.86426060794803	0.833828436657678	0.808758196613091	0.783652948942895	0.755242023744737	0.729895885394016	0.693593535242098	0.651652468286075	0.61583809359565	0.592497984233505	0.546384936389511	0.509423368347837	0.489520414316894	0.456870389369973	0.425994958101627	0.391814532560552	0.354327685106845	0.322666599234441	0.281955333743714	0.25641282960729	0.233250901065495	0.209229673096393	0.196233394311907	0.176296743672564	0.158188607612764	0.131155243615028
ACP5	0	0.0455066241044934	0.0737393054095189	0.104696373476539	0.133120814377348	0.166861649614173	0.208037632076422	0.24157321077122	0.280632923995281	0.313136047137076	0.353726222751014	0.391308753787573	0.433174031870299	0.472811673663244	0.497514144202587	0.538273196518814	0.569726885012292	0.613081054225016	0.633217453189796	0.655162256572464	0.668478453921002	0.681718862062452	0.688934045772498	0.692258579618756	0.688020681524267	0.677246820621132	0.661385461422877	0.638591907163917	0.615034624249885	0.578012751874324	0.532736063052587	0.493423392622654	0.467948181280159	0.418792129013994	0.381164413353199	0.361753464370374	0.331435600583724	0.304757235859867	0.277836336741515	0.252010973085221	0.233807140936636	0.216541179023861	0.210296388116572	0.208763835030517	0.212663898916014	0.217569570650271	0.229646365979793	0.246326432795893	0.284275164055376
ACSF2	0.011206290339583	0.00842696351358074	0.00689535837831724	0.00539027636780535	0.00416951079779617	0.00292026711995826	0.00168909328920789	0.000925662992524063	0.00031186891943509	3.39987029324394e-05	0	0.000302829612970847	0.00106422973688673	0.00226489807552714	0.00329392435257661	0.00558104925769911	0.00799951787271825	0.012757570251702	0.0158677658064459	0.0204410110054166	0.0243083983890814	0.0300297539060576	0.0355078248882324	0.0423130525312298	0.0539007648535084	0.0638500346959976	0.0741819965026472	0.0863294005369733	0.0975910609482175	0.11447075626633	0.135167650321343	0.153954667494698	0.166798988498526	0.193704600186646	0.21688845459873	0.230031038782128	0.25268602109146	0.275482050311871	0.302464303665822	0.334466595109912	0.363775236634957	0.405147474436485	0.433668943541604	0.461636773660432	0.493212793423141	0.511559009928136	0.54168263014137	0.571414712858315	0.620818638837346
ACSL1	0.109839453310141	0.0978333229315902	0.0910821528309702	0.0841957270921604	0.0782883946964575	0.0717275607962489	0.0642975286891592	0.0586527445515184	0.052477517163155	0.0476276942214277	0.0418942678407519	0.0368669850731961	0.0315429334432956	0.0267326142698275	0.0238319107914874	0.0191800804322568	0.0156778854224684	0.0109100719318905	0.00868112107125335	0.0061871324278416	0.00459278743954441	0.00284495618336682	0.00167367693587998	0.000719069269289999	0	2.53106651560996e-05	0.00049826062066943	0.00148633725388434	0.00273094011175427	0.00510047198428576	0.00872506628345351	0.0126270379130454	0.0156054307548429	0.0226181251592817	0.0294719157804256	0.0336852155420408	0.041505758292607	0.0500976754258729	0.0612348657390253	0.0758793764092574	0.0907658302327758	0.114460821204461	0.132871082841688	0.152822390117982	0.177894615355159	0.193753202183999	0.221900873469544	0.2523145824233	0.308818530757352
ACSL4	0.0943878864243164	0.0836012351967621	0.0774943829157863	0.0712388912478793	0.0658547984715845	0.0598596184452863	0.0530568969046687	0.0478848165702226	0.042229771600352	0.0377963911584326	0.0325727449732118	0.0280175112297428	0.0232326622719997	0.0189608384107993	0.0164177719301376	0.0124122727348551	0.00947962389137597	0.00566821972270081	0.003998136208535	0.00226913162485542	0.00128500968323548	0.00039674435607501	1.28075219779105e-05	0	0.000815608546163777	0.00210549769065039	0.00385020470591094	0.00628788490200066	0.00884270182703774	0.013140988938332	0.0191030767132062	0.0251193666401519	0.0295447030697264	0.0396012131978401	0.0490974153738386	0.0548178811762558	0.0652524695354917	0.0764943358617077	0.09079048097386	0.109205189024937	0.127555339130564	0.156126625564719	0.177861748034415	0.201014455063028	0.229580458400253	0.247375062896208	0.278486199193434	0.311479880246924	0.371247143406387
ACTB	0.831542845240364	0.860911180702608	0.877572956909849	0.894525826241857	0.908921769471419	0.924607693362665	0.941755767586695	0.95414415440433	0.966813494829034	0.97591146539629	0.985394974010846	0.99223883614757	0.997503008733223	0.999928552952423	1	0.997213872690632	0.991961534020981	0.978255511172906	0.967943790588988	0.951671274255517	0.937242338390701	0.91520803624293	0.893649216497675	0.866549602265326	0.820206585110863	0.780643288862031	0.740049309238284	0.693163449624715	0.650754706816635	0.589691856093234	0.519435720971222	0.460224705532486	0.422220490733543	0.348922457020004	0.2923086669982	0.262773878231081	0.2160083613343	0.174016943500798	0.130556194437712	0.0873665741559406	0.0554544393343342	0.0225133208032244	0.00802787420796134	0.000479399760992856	0	0.00342937779269279	0.0145436663209943	0.0317300888388862	0.0726191294368751
ACTBL2	0.0838561525087727	0.0108899507750201	0.0033903553105475	0.00101639187083191	0.000357422074678588	0.000110537214446986	2.87868913696232e-05	1.0237332013634e-05	3.26551128357642e-06	1.31991296017436e-06	4.48032260366615e-07	1.72250160374908e-07	6.20318574004964e-08	2.44353559929792e-08	1.38617055705392e-08	5.51679960829542e-09	2.71028730014024e-09	9.76614829692168e-10	5.79439525775368e-10	2.99597158344119e-10	1.80928661582437e-10	8.78659127539447e-11	4.20723384991907e-11	1.3271404471619e-11	0	8.73886406775871e-12	3.5301067656788e-11	9.27647216203724e-11	1.81195768004884e-10	4.15547463308158e-10	1.01745872745564e-09	2.1880798048291e-09	3.65031819346924e-09	1.04887685503944e-08	2.56789361233998e-08	4.23955396147756e-08	9.93855772612445e-08	2.30037061890792e-07	6.04856193293522e-07	1.82675480777436e-06	4.81869818333886e-06	1.76134388962644e-05	4.0857650564859e-05	8.93050602683236e-05	0.000204908194434367	0.000324019096518331	0.00066316318287444	0.00129038280746698	0.00359201229932304
ACTG1	0.744336671890818	0.7783343628139	0.797930548294174	0.818204748218946	0.835771954987122	0.855400297090774	0.877658218177503	0.894480359940906	0.912658335399804	0.92665460340793	0.942708758228388	0.956151668256897	0.969459485400697	0.980323321949021	0.986152432166301	0.993943792835226	0.998073362406298	1	0.998667226503044	0.994440667163285	0.989401814430085	0.980260515776578	0.970179205096203	0.956417782081479	0.930988877245664	0.907991598217385	0.883537148006848	0.854497333204835	0.827640454464564	0.788051944534664	0.741158028822399	0.700442458725295	0.673672644219172	0.6204114930462	0.577495676198781	0.55434235985355	0.516335616592068	0.48040546074579	0.440687347656027	0.397248942168827	0.360699284874283	0.313940796007224	0.284769000061963	0.258444612006918	0.231286908601363	0.216654218194334	0.194286908284903	0.174051262328182	0.143974848118244
ACTG2	1	0.990927685668775	0.985688158586223	0.980189150607913	0.975310580132183	0.969671447035451	0.962932157666944	0.957499620065891	0.951172137134778	0.945860321629032	0.939102676292083	0.932652839260852	0.925147569970674	0.917603237914519	0.912610707918194	0.90370123179248	0.896028661277044	0.88361137322772	0.876643495669069	0.867445368365792	0.8603758880518	0.850790491565945	0.84235961113597	0.832667208252351	0.817669048114049	0.805943577449053	0.794640956845383	0.782272732292151	0.77149218715195	0.756169279329849	0.738271718928347	0.722560580393985	0.712011109016354	0.690226168745747	0.671642625002942	0.661139070200521	0.643032247506821	0.624757309185548	0.602982926339286	0.576859675200331	0.552562502983081	0.517493060609777	0.49267567156053	0.467730424833088	0.438782906053273	0.421648320677859	0.393152197513496	0.364743498015234	0.317366712173479
ACTL6A	0.933562333406237	0.949964626481062	0.959122558665424	0.968190505152367	0.975582265808324	0.983158910022727	0.990591971246648	0.995126875111397	0.99862269401398	1	0.999643974104351	0.997093690231799	0.9914530618122	0.982989406563635	0.975921046765847	0.960587298025474	0.944798222851542	0.914758733905899	0.895768898058608	0.868688487637969	0.846520905042545	0.814879917465997	0.785797493339512	0.751215877509687	0.695967105952466	0.651867251292574	0.609029985360962	0.562173611270532	0.521871690995593	0.46675003066474	0.406963378761106	0.359209925002952	0.329701524358697	0.275058842406529	0.234676913955991	0.214159404661952	0.182323068623966	0.154265226671306	0.125494464618582	0.0966994655355335	0.0746613239521238	0.0495488935836961	0.0358156449466005	0.0249062369197864	0.015390978271743	0.0110768610286439	0.00569892467613412	0.00224306759066824	0
ACTN1	0.305746120606284	0.293177679969128	0.285969588496703	0.278465677445129	0.271873568371418	0.264343123766561	0.255484978618794	0.248466098377742	0.240435139892207	0.233816062572401	0.225558401375874	0.217845621324076	0.209073123468725	0.200466124194697	0.194881766845139	0.185125023442868	0.176925046412334	0.164018558485424	0.156957853905934	0.147820184575255	0.140928802373725	0.131753496243946	0.123831785749191	0.114882567444865	0.101335955241765	0.0909747849975754	0.0811583480851539	0.0705933484333893	0.061608681644029	0.0495131348580444	0.0367760282903684	0.027062033745393	0.021366927321104	0.0117664446923322	0.00587024784464197	0.00345359049521085	0.000798689754634149	0	0.00142229235280094	0.00640039358187942	0.0141184804906476	0.0303493280290713	0.0454140594310379	0.0635431034094688	0.0883126986238469	0.104783507433171	0.135057400924006	0.168783225074919	0.233006005193786
ACTN4	0.999865702573409	1	0.99984053408861	0.999336650195295	0.99850949955877	0.997011969043238	0.994340938935831	0.99141335724195	0.987069928824008	0.982618904198049	0.975875857364889	0.968312057449784	0.95814739055403	0.946498953204389	0.938032507211387	0.921498515159941	0.905878658938031	0.878113005950179	0.861296470670293	0.837859556112805	0.818961966382535	0.792216687796806	0.767715522787202	0.738524833713845	0.691441047868962	0.653215660648863	0.615350605948137	0.572923363088029	0.535463845410124	0.482628655590438	0.423023904987856	0.373537396477801	0.342068016684465	0.281913996092432	0.235866021408491	0.21196598499145	0.174272908588354	0.140564043809388	0.10578393047097	0.0712885662667109	0.0457944725333755	0.0193456499217195	0.00752577034679559	0.00108174587187118	0	0.0022049098913935	0.0100478859833542	0.0225582650073012	0.0528045744874862
ACTR1A	0.132594508973334	0.148856395417345	0.158173292034451	0.167764477353355	0.176032051281541	0.185217767292838	0.195559808166777	0.203316147530091	0.211629095385876	0.217971591646985	0.225168241042735	0.231109398731267	0.236880210993727	0.241460018887447	0.243833617160049	0.246814012075695	0.248144763201151	0.248028153458439	0.246812821274911	0.244033922862081	0.241045208774581	0.235890778321791	0.23038021398745	0.223000890417027	0.209579508716157	0.197561098985436	0.184841454627934	0.169775214290283	0.155920040158979	0.135851350806205	0.112892965954668	0.0938755296835613	0.0819194100458102	0.0596434954323157	0.043409924597262	0.0353955631258953	0.0235491508076787	0.0140869890200768	0.00600190277641411	0.000726142234429329	0	0.00582239913945747	0.0147468358569043	0.0277040798088359	0.0476765270592862	0.0618430374262473	0.0890568555519494	0.12060291830101	0.182960871988733
ACTR1B	0.985578237017734	0.989337084349758	0.991411376743474	0.993442614646195	0.995076722622784	0.996723383741423	0.998293366950009	0.9992066929004	0.999843224511808	1	0.999716736099986	0.998915375635251	0.997346313330113	0.995097224693537	0.993251098891186	0.989280050746132	0.985200622595105	0.977400755179653	0.972423379693076	0.965245527295995	0.959291072746683	0.950656387389015	0.942567865393456	0.932745202226757	0.916549337023816	0.903135253786182	0.889650359253785	0.874336189109432	0.860583881100088	0.840560359313766	0.816713896322632	0.795568273873796	0.781329011919986	0.751963088106414	0.727067670558662	0.713092935966439	0.689200505755912	0.665370367217631	0.637379914603117	0.604401658313512	0.574326360758132	0.531922043582385	0.502613186587426	0.473717249094732	0.440855714394732	0.421711715851884	0.390331162788723	0.359569264187145	0.309318399455108
ACTR2	0.0723487131984845	0.0631249136467163	0.0578951514960807	0.0525400819245004	0.0479380974114843	0.0428284522530253	0.0370602369072233	0.0327053776430896	0.0279861588650469	0.0243272543738592	0.0200772421860465	0.0164421596169092	0.0127206298601671	0.0095134635345151	0.00767436066941343	0.00492710706428191	0.00308278715825106	0.00104792910374775	0.000385310059149485	0	6.03016741917354e-05	0.000605655844599771	0.00150022983393868	0.00297844781066403	0.0061476083169038	0.00931770009727005	0.0129087589971376	0.017405208623431	0.0217805189427916	0.028680727023635	0.0376654618206262	0.0462933485377615	0.052441247264059	0.0659590463289013	0.0782929929267091	0.0855669587517376	0.0985901967594566	0.112326271547004	0.129433814067131	0.150983704665451	0.172008631468431	0.204010379021102	0.227848638923392	0.252826489694353	0.283128991618242	0.301756573029271	0.333924967984434	0.367547182039551	0.427334485557244
ACTR3	0.189328456817518	0.203691517585417	0.21189271241136	0.220301116818245	0.22751156108397	0.235469080974056	0.244338795718864	0.250908055993419	0.257841696691467	0.263031528058697	0.268771765182834	0.273336064540418	0.27752413777868	0.280536903918074	0.28188788032528	0.283073752662514	0.282891882241658	0.280394365559616	0.277880313010202	0.273428776668731	0.269187057262067	0.262379043906858	0.255457201909712	0.24650517197973	0.23075431045131	0.217001963735436	0.202682457055573	0.185945095753355	0.170705267594358	0.148799191508764	0.123898383878081	0.103352866889267	0.0904579964846906	0.0664446892972752	0.0489181814021825	0.0402401320119285	0.0273490332054797	0.0169438507967429	0.00785836958493555	0.00152856723940492	0	0.00467612979509975	0.0129277048169631	0.0252775540129165	0.0446230415756314	0.0584533171677047	0.0851605718363163	0.116265129337116	0.178032693186891
ACVR1	0	0.00104040187958394	0.00165228453429479	0.00230818956365036	0.00290495504558571	0.00361545176531608	0.00449782212861527	0.00523815427145068	0.00613543940597578	0.00691894555646303	0.00795658054455901	0.00898999924980949	0.0102452405368418	0.011563292075155	0.0124658914934795	0.0141350374620017	0.0156305362515581	0.0181595650289387	0.0196350155644717	0.0216418839372828	0.0232284318742826	0.025438511244281	0.0274364826110786	0.0297937272241687	0.033563604770183	0.0366104105181754	0.0396271851533284	0.0430162284057845	0.046060387555034	0.0505972806193057	0.056295771954513	0.0617122124215835	0.0655851464586493	0.0742150896842054	0.082272569803369	0.0871159766309307	0.0959620931757386	0.105534226047059	0.117794099116892	0.133748576652754	0.14983424465808	0.175240179399707	0.194844693761901	0.215973624076451	0.242356940348617	0.258936723175127	0.28814217535628	0.319369539960425	0.376476187729025
ACVR1B	0.0338143805533354	0.0291763324576883	0.0265572223157131	0.0238856115481123	0.0215996398932264	0.0190743251588621	0.0162431095376949	0.014122363352865	0.0118443055747534	0.0100958033938862	0.00808948200841715	0.00640069351018596	0.00470745715744094	0.00329002787303189	0.00250276296783916	0.00138191532083087	0.000693449951657753	8.3175580923096e-05	0	0.00013890538228252	0.000439297489354681	0.00109424119382115	0.0018927435860469	0.00305303806337769	0.0053267816236634	0.00748332359688034	0.00985813569217072	0.0127738973256853	0.0155780627805822	0.0199811097572647	0.0257301400861768	0.031297276003629	0.0352996712946015	0.0442148128254777	0.0524923491244242	0.0574387091603913	0.0664138737859307	0.0760443218611331	0.0882701574183078	0.10402943450519	0.11978289446227	0.144464003788382	0.163392218764081	0.183717069244083	0.209039653352414	0.224956663697572	0.253055381059766	0.283235280967124	0.338911481150995
ACVR2B	0.148895279161563	0.128441843227147	0.11720775878702	0.105959499978158	0.0964884886924017	0.0861720710284995	0.074760452160617	0.066295475228308	0.0572517829377938	0.0503194015184033	0.0423341514742875	0.035538627211102	0.0285795023811132	0.0225352767026488	0.0190211581782346	0.013634042401182	0.00982956037979585	0.00513725566935561	0.00322200458281657	0.00140894656329761	0.000528619384994423	0	0.000111316410547854	0.000880156884362469	0.00332087313193793	0.00622597101999357	0.00981600991589521	0.0146061133338861	0.0194706599071735	0.0273407788293286	0.0377252887255939	0.0477150923899216	0.0548111672909402	0.0703014447018877	0.0842756746152485	0.0924419171657609	0.106923705668231	0.122008911663536	0.140534677652086	0.16347546276079	0.185451584923128	0.218167703060259	0.241984756237601	0.266449497794612	0.29551844302031	0.313144002090126	0.343294013357308	0.374566296048565	0.429961419557504
ACYP1	1	0.915450552210147	0.869016245226948	0.822352328715319	0.782810448243739	0.739335231178475	0.690536286403188	0.653672873441425	0.613439420280998	0.581821990191204	0.544295789998375	0.511123013700681	0.475526017282832	0.442724225948629	0.422523538992913	0.38918284901641	0.362994232448546	0.324947085285805	0.305673597713626	0.282241461931118	0.265636131853292	0.244865765861487	0.228091713747093	0.210352313819835	0.185764446661428	0.168654410222707	0.153691229200827	0.138842526255227	0.127074656677071	0.112063577258785	0.0967907224634345	0.0851205387697339	0.0780793171593075	0.0652810064196927	0.0559518026226253	0.0512334467245409	0.0439198152400544	0.0374629933648391	0.030809588892028	0.0240933667283087	0.0188949953720568	0.0128783678891162	0.00952225972064633	0.00679745167033143	0.00434584749054536	0.00320305874651675	0.00173912439228968	0.000756319929507398	2.16708292977434e-05
ACYP2	0	0.00196911088526986	0.00312335172249676	0.00435465774871074	0.00546811746487002	0.00678412519056939	0.00840304204898453	0.00974819310931132	0.0113631919761021	0.0127606615253119	0.0145949152686358	0.0164051704677244	0.0185848337082396	0.0208543214680405	0.0223987298345406	0.0252371399036808	0.0277638809187606	0.0320087914348083	0.0344721325402407	0.0378102565895623	0.0404407717534278	0.0440949329238831	0.0473900383044455	0.0512695225059926	0.0574600238187189	0.0624542508522123	0.0673939829474894	0.072938717069422	0.0778942295648458	0.0851532818687133	0.0939769402032082	0.102045541580385	0.107638006768029	0.119640661260759	0.130371473108237	0.136639949868481	0.147795413813359	0.159509216125015	0.174074275771519	0.192443652616946	0.210434317656027	0.238009264967161	0.258728525902283	0.280617368620142	0.307423446122938	0.324030711474491	0.352926937548172	0.383407471302634	0.438269469497239
ADAM10	0.0655870805532691	0.056809298198599	0.0518702256441536	0.046842233344209	0.0425458734521872	0.0378031065193319	0.0324854335880882	0.028497672653677	0.0242042448592239	0.0208970485040164	0.017081693983424	0.0138436025716339	0.0105572035000743	0.00775441764435879	0.00616334055669071	0.00381831202740154	0.00227824675850443	0.000654039424668291	0.000179041175121682	0	0.000180715868956347	0.000851944613538147	0.0018209549945383	0.00334732639166876	0.00652390333922989	0.00965415594664149	0.0131786216514654	0.0175804225891947	0.0218538566455	0.0285558088837317	0.0372028064122179	0.0454256560530436	0.0512419736369267	0.0639241667959467	0.0753907799466592	0.0821152633440415	0.0940975945093516	0.106672007400405	0.122264563071653	0.141832433574788	0.160876367931461	0.189828921175409	0.211402418749697	0.234037245736598	0.261573682096671	0.278571166194908	0.308095740896343	0.339231048565296	0.395408272034573
ADAM12	0.102657625480559	0.103343823811364	0.103702207345776	0.104023071248339	0.104244745308793	0.104410744515348	0.104461611557324	0.10437255811847	0.104111646750527	0.103756853429869	0.103122927939169	0.102327083677005	0.101170220882125	0.0997649801118549	0.098706664127906	0.096576770518636	0.0945089469594672	0.0907426826821756	0.0884211959229557	0.0851490568241746	0.0824863729640759	0.0786894776169246	0.075188339497915	0.0709953653631777	0.0641962612193286	0.0586539818483935	0.0531513030853235	0.0469774022842169	0.0415507748626214	0.0340460589625604	0.025937777275872	0.0196167730543307	0.0158463596451102	0.00933101936595505	0.00514101041596223	0.0033231938522374	0.00110166272049916	0	0.000137890570493361	0.00232915035514396	0.00632042082126816	0.0154178371224019	0.0243097960451261	0.0354105606442105	0.0511577572444195	0.0619538010824623	0.0824213666406933	0.106135764222388	0.153888054707574
ADAM19	0.049016268183606	0.0409075465765016	0.0363607699988645	0.0317622232031899	0.0278701099361115	0.0236304253040327	0.0189753084210316	0.0155774869081357	0.0120404740939555	0.00942940411095623	0.00658370306240453	0.0043610051120884	0.00236803652403903	0.000986840596025153	0.000403093529493705	0	0.00023875542899469	0.00177090333977038	0.0032032074866675	0.00568684504846088	0.00803341574080852	0.0117942956420379	0.0156304615615603	0.0206267442502596	0.0295427219993209	0.037478491015397	0.0459060586756402	0.0559854933230378	0.0654470480892811	0.0797768389737308	0.0975197668982761	0.113746769072052	0.12489496662478	0.14837143283595	0.168725656802869	0.180314935694533	0.200381373096359	0.220693349947285	0.244907199951531	0.273899402343865	0.300751868684903	0.339239839582838	0.366245634371352	0.393173630680782	0.424182090964225	0.442502995005643	0.473072177762176	0.503836327518184	0.556238473603865
ADAM23	0	0.00409560766450344	0.00646746286997642	0.00894098993250711	0.0111085094571477	0.0135677069575345	0.0164222560818101	0.0186431581844724	0.0211276047968489	0.0231213544684509	0.0255298502943093	0.0276908883661661	0.030033923143561	0.0322037941853977	0.0335390669660606	0.0357278698123739	0.037420024364951	0.0398001456649787	0.0409520301495192	0.0422824948670315	0.0431654610700269	0.0441798894732036	0.0449078998033443	0.0455664699436329	0.0462363718900058	0.0464874128329853	0.0465207632316036	0.0463402186288677	0.0460453750603456	0.0455662600231791	0.0451377684112657	0.0450444665511018	0.0451611060569821	0.0460108567069689	0.0474313307772141	0.048535922777973	0.0509708307906579	0.0541276511396967	0.0588314759107116	0.0658688312294128	0.0738316622049989	0.0878708400319167	0.0997490720509792	0.113446173822701	0.131711938366467	0.143768358844988	0.165971163579331	0.190962415180962	0.239739956597516
ADAM33	0.00292501976973036	0.00158499199980096	0.000922571485134293	0.000385824007951375	8.8586265160277e-05	0	0.000310075439532607	0.000927142888967785	0.00209175341921321	0.00345770640075879	0.00572442038410587	0.00845057943915658	0.0123210212966729	0.0169693430985355	0.0204617830959635	0.0275134926565318	0.0344226910739084	0.0472350511157662	0.0553059295363097	0.0669334295688254	0.0766281959484636	0.090838883492356	0.104368964378929	0.121144251066155	0.149766574913454	0.174500924159842	0.200408884491986	0.23121087846293	0.260073483324933	0.303687311163842	0.357411166295429	0.406105203357852	0.439214654584065	0.50769805390816	0.56531648784112	0.597227444141705	0.65067708130196	0.702117115523176	0.759408257405438	0.821427194976199	0.871683738492577	0.93029191901475	0.9611736841485	0.983028850868974	0.997008542909617	1	0.997587569104693	0.986725862203085	0.95283410626803
ADAM9	0.022511297933678	0.0187005639827542	0.0165554994637033	0.0143818494010053	0.0125403068568901	0.0105344176765364	0.00833560380607188	0.00673646841247489	0.00508184063863918	0.00387151602343242	0.00257122689503108	0.00158007254087461	0.000729260018209836	0.000192875376013838	7.84136314812551e-06	0	0.000309404788692829	0.00139091901801874	0.00229339257603615	0.00378975781971246	0.00516406256689879	0.00732235155058626	0.00948766422052852	0.0122703492360638	0.0171613958778294	0.021453984574729	0.0259622680715643	0.0312962476213773	0.0362695243769406	0.0438130744258592	0.0532581327157869	0.0620523942367555	0.0681981634409975	0.0814521168799935	0.0933164996701338	0.100237387434042	0.112519989913339	0.125358117947804	0.141225682631612	0.161082179298357	0.180365763514196	0.209631667796607	0.231411767708272	0.254246488437394	0.282003840453292	0.299118221997298	0.328797817215089	0.360018627908951	0.416119780047942
ADAMTS1	0.103066691420038	0.0864085346149395	0.0772470749636921	0.0680918261546222	0.0604154894690762	0.0521108118551429	0.0430302688779829	0.0363982559112695	0.0294506394444858	0.0242549097188082	0.0184609286370412	0.0137497534872726	0.00922212431490859	0.00564382394965959	0.00378077183619914	0.00139228821838407	0.000237521670792107	0	0.000691362168504455	0.00245588874977608	0.00444284166584564	0.00797842212078682	0.0118652929317415	0.0172121289090547	0.0273123178353129	0.0367535467829651	0.0471564351400342	0.0600424684658986	0.0725146738180285	0.0919524410250264	0.1167507202109	0.14000175113781	0.156239441790478	0.191007767847797	0.221646480241458	0.239243256313826	0.269888668947016	0.301031830564445	0.338145589866185	0.382281588717411	0.422560951341195	0.478672593041633	0.516471214323118	0.552506872611264	0.591631298531489	0.613543207008337	0.648169931894057	0.680669551898873	0.730976589228853
ADAMTS12	0.127296242840497	0.109874002820893	0.100204923957101	0.0904554277636065	0.0821957103556971	0.0731492457196124	0.0630880769941943	0.0555935178973752	0.0475645967735876	0.0414013318307947	0.0343031328491562	0.0282758880322756	0.0221352975344448	0.016852247852598	0.0138167181747888	0.00924945540456787	0.00612895846261295	0.00252744275403107	0.00122593052258119	0.000233961225317696	0	0.000358759258400446	0.00128786186638205	0.0030222883794205	0.00702851249649522	0.0112199353613987	0.0161019706255466	0.0223631955623202	0.0285521525078431	0.0383477167901304	0.0510077634656928	0.06298891646852	0.0714077699760029	0.0895700878778446	0.105740937977818	0.11510907565502	0.131588731598256	0.148588832129555	0.169255174610355	0.194552745863502	0.218507279473073	0.253706658450785	0.279010679998332	0.304741363606518	0.334991476075231	0.353172204584074	0.384006877964181	0.415656451668436	0.47095437627985
ADAMTS14	0.0169125483764937	0.0139876976219722	0.0123985807839267	0.0108255163197305	0.00951890117957855	0.00811898976070441	0.00660606753945185	0.00551417922796327	0.00438390336468465	0.00354922445832169	0.00263156953027357	0.0018986486186162	0.00121047253898147	0.000685003672482006	0.000423018418599109	0.000113846304629656	0	9.21566947076297e-05	0.000284603984189673	0.000685818157327731	0.00110461394586469	0.00182243716296551	0.0025951246433642	0.00364715977904576	0.00562673935978697	0.00748326587948196	0.00954400721175106	0.012124293220307	0.0146577388975568	0.018695569771448	0.0240290886244003	0.0292340396272463	0.0329941864407234	0.0414148345604019	0.0492818210695018	0.0540025350523502	0.0626010234670546	0.0718665921236524	0.0836722434854457	0.0989291900149692	0.114184442521165	0.137997156567548	0.156112919928871	0.175358259990219	0.199010589360214	0.213754045511869	0.23966154802348	0.267431112195256	0.318806671098456
ADAMTS19	0.00864474434360967	0.00734358092133874	0.0066444198395426	0.00595550215603678	0.00538413270424751	0.00477087265143627	0.00410364717753533	0.00361630620019868	0.00310281964111175	0.00271422661312879	0.00227198959040199	0.00190012885541359	0.0015235025779019	0.00119969439636445	0.00101275565913567	0.000727845422274737	0.000527567876270487	0.000280733612514763	0.000179407252914183	8.21120333645601e-05	3.3236807120039e-05	0	4.69567294554495e-09	3.16024297584159e-05	0.000142975638491775	0.000280292709951506	0.000453066336276509	0.000687093083953084	0.000929309985494652	0.00133474638348498	0.00189943076703165	0.00247726287326155	0.00290944717957207	0.00391906037076726	0.00491249600221584	0.0055316212114196	0.00670398775656628	0.00803322246405595	0.00982975485542053	0.0123321403711	0.0150531135317445	0.0197831050544236	0.0238201415676323	0.0285757357095169	0.0351493707083209	0.0396741655456417	0.0484554221609886	0.0590979602734836	0.082375823410963
ADAMTS2	0.130079839745011	0.107484588578977	0.0948930935671478	0.0822250690502421	0.0715627867360525	0.0600200960790306	0.0474488662010313	0.0383563852359439	0.0289881581082582	0.0221565806519203	0.0148289913182703	0.00924046490541569	0.00441990008025666	0.00133238745597722	0.000220995881826267	0	0.00153766889416301	0.00721306964035935	0.0120325985236861	0.0201033082050711	0.027579416674048	0.0394213356949308	0.0514130105504561	0.0669763866760596	0.094729669482268	0.119494897238127	0.145910292538045	0.177694446756697	0.207660249196496	0.252989693634557	0.308629717263248	0.358742259750736	0.392622799390373	0.462219429929882	0.520336561579982	0.552389925908044	0.60593993420488	0.657424488322712	0.714910711989757	0.777707840933089	0.829546948056814	0.892426339962162	0.928009949351005	0.956114524616644	0.979248987498104	0.988612049571508	0.997853531588954	1	0.989934716700196
ADAMTS5	0.0408940027581416	0.0341386953587339	0.0305342192591382	0.0270046398687978	0.0240970557368518	0.0209998792977675	0.0176632963071003	0.0152525412868167	0.0127417529510386	0.0108658927409347	0.00876273307188288	0.00702731322986153	0.00531060083194128	0.00388011841236718	0.00308084019833513	0.00191746088798282	0.00116015169613714	0.000358059779960871	0.000114498780574024	0	6.04095370158304e-05	0.000338514750146773	0.000760872164534681	0.00144504512459925	0.00291410964120138	0.00440998957158965	0.00614714369407332	0.00839364372479199	0.0106485087794716	0.0143024153113589	0.0191952172466005	0.0240128102634084	0.0275101480951615	0.0353767426217928	0.0427560033450578	0.0471942681667829	0.0552941656343352	0.0640420700773705	0.0752139801404357	0.0896913958661752	0.104210057799799	0.126958384584435	0.144335464391604	0.162865366323584	0.185738109538291	0.200050028323131	0.225296572920448	0.252489350021243	0.303131558918851
ADAMTS6	0.91397094907265	0.927505475571471	0.935247558732601	0.943189367809774	0.94999811857856	0.957504004082814	0.965848462677506	0.97200267618282	0.978458523328513	0.983249153493996	0.988480513610946	0.992554997194508	0.996164910886552	0.998585462149959	0.999537960158694	1	0.99918319340323	0.995642180945834	0.992538619582837	0.987310969840411	0.982478836954801	0.974886032934999	0.967295811123843	0.957609587069707	0.940816780252365	0.92634936835674	0.911439592853811	0.894178854128746	0.878417613952894	0.854986211340886	0.826322005784142	0.800252005695858	0.782383487497184	0.744847823972971	0.712438330582522	0.694064597586604	0.66243445787118	0.630717001338307	0.593401448682502	0.549582453051548	0.509978077922203	0.455098590881419	0.418054034748284	0.382406603792384	0.343106089902925	0.320914322375821	0.285788574099891	0.252977770260191	0.203069394720851
ADAMTS8	0.0530326258301006	0.0441862471772128	0.0395875060360206	0.0351620296494365	0.0315714010570869	0.0277978324031763	0.0237861605513234	0.020917242594387	0.0179491677959736	0.0157391966572865	0.0132600584019319	0.0112024891786995	0.00913968128722154	0.0073778361088285	0.0063623380147026	0.00480903866344524	0.00370344854087474	0.00229603100604317	0.00168336198738679	0.00104201283236914	0.000664783849785187	0.000296679580937323	9.66349117777411e-05	0	9.41421769578082e-05	0.000367703107683191	0.000787666747493398	0.00141942753178739	0.00211260908012546	0.00331151847972756	0.00500853318175341	0.00674738853732574	0.00804153105678115	0.0110310403910601	0.0139199568274857	0.015693169431865	0.0189948160098739	0.0226531835507697	0.0274637206982149	0.0339309121237166	0.0406880150750305	0.0518467280725299	0.0608659744936484	0.0709851143212074	0.0842211234287166	0.09291879034619	0.109027130694705	0.127450490958746	0.164651963972659
ADAMTSL1	0.806029677262395	0.782325514119419	0.769039489354753	0.755579044769377	0.744147890684761	0.731628518338796	0.717754499464962	0.707497909233034	0.696641280533749	0.688448668223084	0.679242177038281	0.671707289600924	0.664435692096379	0.658684819970236	0.655701781143228	0.651925480421006	0.650179728179924	0.650100339723628	0.651446301321178	0.654653462415666	0.658169009585639	0.664318375110682	0.670981895261152	0.680027490927393	0.696808389213333	0.71218308269954	0.728811728734952	0.748989425466107	0.76800392425461	0.796304925739703	0.829759915820244	0.85831854568534	0.876646045037212	0.911474473024157	0.937273211910808	0.950058658829911	0.968843440105507	0.983456321043281	0.995024231998601	1	0.997449834512114	0.979834818822771	0.958456954295576	0.930065852085579	0.889355740321107	0.862001150166728	0.812208222697978	0.758303504030022	0.661708571202534
ADAMTSL5	0.107129970231624	0.0891829595248787	0.0792761148060837	0.069360557852203	0.0610426834072432	0.0520501619574836	0.0422423699822371	0.0351119458089848	0.0276938309309298	0.0222006325538059	0.0161625229972616	0.0113619498948859	0.00690859253730236	0.00359773625302975	0.00201692472509541	0.000337266362513762	0	0.00148217267509997	0.00334918293299973	0.00689387392264713	0.0104240258185483	0.0162938579272641	0.0224641194356949	0.0307041745010742	0.0458559679268864	0.0597458424460568	0.0748671390041746	0.0934200674015314	0.111242004192949	0.138809806233719	0.173671705553349	0.206076281242129	0.228551974735936	0.276255815407735	0.317812369106059	0.34147032323187	0.382293406600132	0.423264790181565	0.471367846642223	0.527457179622403	0.577468901010026	0.644972119293098	0.688765341533272	0.728988331370318	0.770629466144213	0.792919512665371	0.826479692086058	0.855943313359392	0.897149509692888
ADCY6	0.0379405330159219	0.0315898475151535	0.0280412782324983	0.0244614647814742	0.0214388333966475	0.0181538933319402	0.0145563017568698	0.0119365428284039	0.00921506763752158	0.00720976889435105	0.00502798492754295	0.00332667742808801	0.00180354642218879	0.000749633149072557	0.000304949005369798	0	0.000183877276252828	0.00135815669479379	0.00245563167558698	0.00436009819325318	0.00616158374200786	0.00905354308596407	0.012009555659381	0.0158689962816456	0.0227830828875992	0.0289659678883967	0.0355617201233068	0.0434902482368832	0.0509730446888825	0.0623836383279102	0.0766453115045335	0.089819611504038	0.0989436967668688	0.118353347061357	0.135396992376678	0.145190860701421	0.162302582812675	0.179822927705465	0.200971653468969	0.226671660901891	0.250844703225839	0.286118931513648	0.311316279366752	0.336813574890617	0.366639994958177	0.384494081434278	0.414660815709864	0.445487156224306	0.499047966031355
ADCY9	0.00167548274918684	0.00119135835232766	0.000927759732932323	0.000674151038557348	0.000475271686062495	0.000282642890671481	0.00011315352036788	2.99698694451642e-05	0	2.64077675373036e-05	0.000138358206418298	0.000324438521423784	0.000637666954385969	0.00105533857033593	0.00138699386948846	0.00208467407447157	0.00279030479996042	0.00412750157390893	0.00497855559800964	0.00620746626627793	0.00723045872389289	0.00872217516792482	0.0101302812634932	0.0118562691579467	0.014744793833947	0.0171810020595446	0.0196729612907798	0.022558265798275	0.0252096264207425	0.0292078547686634	0.0342326679526785	0.0389676448469799	0.0423201126379935	0.049690638341462	0.0564636463444362	0.0604937342989732	0.0677913963448428	0.0756183440853087	0.0855723436958893	0.0984606427952095	0.111431036618164	0.131958232069836	0.147886367118856	0.165177199825903	0.18699567235404	0.200866371126739	0.225643946090768	0.252664840878464	0.30359444647538
ADD1	0.00751326253692474	0.00638244771032353	0.00574150514513424	0.00508726634712542	0.00452807665330679	0.00391226452926455	0.00322637262297659	0.00271766292329427	0.00217860555397752	0.00177229837695079	0.00131766743867443	0.000949000441710973	0.000599281732722303	0.000331501103055228	0.000198988155376036	4.73188436076398e-05	0	7.51371965013139e-05	0.000194542524505065	0.000431259645433992	0.000670958628872822	0.0010712767195606	0.00149090733593877	0.00204663852661864	0.00305041643022041	0.00394810684601009	0.00490062593887196	0.00603586148862719	0.00712944988398416	0.00895998683994768	0.0116503905901699	0.0145956863824308	0.0169069926426974	0.0225701415072791	0.028372489381452	0.0320516672966479	0.0390729068795416	0.0470295093111251	0.0576491183848534	0.0720259840661663	0.0870103552580195	0.11142582265999	0.130747983014681	0.15194085061166	0.178829132498585	0.195911591805991	0.226269001416886	0.259024977889934	0.319516400161902
ADD3	0.00766603850932709	0.00609965654351667	0.00522247235794624	0.00434241419976452	0.00360798498182316	0.00282545257156997	0.00199875586816822	0.00142798849631083	0.000878804411814755	0.000517726272330593	0.000193058900798279	2.44287739243107e-05	0	0.000157246744491517	0.000358495616335642	0.000902493827509772	0.00155260470479144	0.00293885680552373	0.00388681570549862	0.00531351617027858	0.00653869874519447	0.00836860432911494	0.0101302674239288	0.0123218767026332	0.0160424727846205	0.0192124712642323	0.0224722020948234	0.0262576725174882	0.029749090989992	0.0350614271302134	0.0418360602575518	0.048316820820667	0.0529545916716375	0.0632633504672606	0.0728332116168699	0.0785555755497955	0.0889469812816422	0.100105801084236	0.11427576521293	0.132527986494857	0.15073635639747	0.179144186283556	0.200803459947532	0.223917891796313	0.252481403115947	0.270281939727197	0.30138962502383	0.334334347092225	0.393831001777937
ADGRB1	0	0	0	0	0	0	0	0	0	0	0	0	0	0	0	0	0	0	0	0	0	0	0	0	0	0	0	0	1.21165052410055e-14	2.77921776164251e-11	1.38493467104925e-08	9.14826304385647e-07	8.8717736315329e-06	0.000320036636311482	0.00269091499848955	0.00666582444909433	0.0213434140465429	0.0459262584981973	0.0768303939652077	0.0952949758853611	0.0907690884598084	0.0675336935486959	0.0520227721392078	0.0410480835227835	0.0337587654178893	0.0312718440916707	0.0291292516931763	0.0288820013330444	0.0321050935945827
ADGRB2	0.155755495679199	0.133172004132672	0.120977508707902	0.10891564540294	0.0988737529095897	0.0880532214259444	0.0762249767593182	0.0675445813231398	0.0583559103542448	0.0513692364511692	0.043378089043049	0.0366198408162692	0.0297306503828113	0.0237621486741536	0.0202916761453954	0.0149545379206032	0.0111529026778555	0.00636567405426105	0.0043366789144437	0.0023025047859925	0.00119604211708846	0.000276808361952514	0	0.000190086411033249	0.00159332903306239	0.00354832249310714	0.006113570038972	0.00966729237207029	0.013367797079334	0.0194778304341317	0.0277006119682967	0.035740654935231	0.041516272844016	0.054285687106954	0.0659751129293863	0.0728741882737591	0.0852238049826673	0.0982350381684619	0.11440541602605	0.134701895916947	0.154407424499195	0.184180572926907	0.206158195815616	0.228977918603676	0.256392602237366	0.273168579383554	0.302126329688885	0.332500378629925	0.387117353224635
ADGRG6	1	0.860531648500022	0.786003276176754	0.712764422637011	0.652113723790259	0.587039856486234	0.516161941852	0.464251869050005	0.409318421207846	0.367493521799798	0.319495245136436	0.278654304617441	0.236619255366963	0.199664667003093	0.177825125071165	0.143449571389948	0.118044831962801	0.0839811242358793	0.0681846640415749	0.0505010953640535	0.0391078200538482	0.0263812785587857	0.0175220124336533	0.00976584013880702	0.0023374116501502	0	0.000363289021622676	0.00349562632637733	0.00832576648471537	0.0179521314112288	0.0324022355570666	0.0472183294494719	0.0580136149813583	0.0818736341234428	0.103379590492888	0.115835319795402	0.137607050972578	0.159747958533588	0.186057481466118	0.217139802800989	0.245248753878538	0.283924648327667	0.309629526602735	0.333852304332765	0.359826861296959	0.374240408464929	0.396849855970724	0.417913096076116	0.450295488529132
ADGRL2	0	0.00579236372346864	0.00918448401839787	0.0127845405056247	0.0160146195508466	0.0197928627503297	0.0243739232919264	0.0281209322401105	0.0325483584682716	0.0363189435649373	0.0411884977575423	0.045913542464431	0.0515084396824114	0.0572387741202935	0.06109017626086	0.0680819223913095	0.0742262230898073	0.0844152093341548	0.0902671742043707	0.0981424794309269	0.104312980786258	0.112845346897976	0.120510282832535	0.129510815217156	0.14384521394004	0.155405139572248	0.166850231313811	0.179722859129844	0.191211530435194	0.207834544460174	0.2274913774378	0.244816615738295	0.256437329191439	0.280310515807768	0.300475664582977	0.311773904050063	0.331066227615946	0.350290029135641	0.372863230234276	0.399471182171416	0.423766663908658	0.458096951300712	0.481890199336402	0.505407970025882	0.532264046764572	0.548024634108332	0.574152907000016	0.600244036775634	0.644245132886303
ADGRL4	0.99979286820715	0.999955207064194	1	0.999977277521407	0.999878257831755	0.999651366578337	0.999196996200187	0.998669532275177	0.997860558775826	0.997013368336772	0.995709403558871	0.99422806196813	0.992217069413201	0.989892667240826	0.98819316761426	0.984855104490012	0.981682479152839	0.976005372942511	0.972546685815937	0.967703460750792	0.96378007693082	0.958201095774335	0.953064191359099	0.946912558408014	0.936919592930351	0.928743590297019	0.920589229307032	0.91138442714924	0.903108892344823	0.890850616171106	0.87569781211573	0.861614391846693	0.851747658565727	0.830366268014136	0.81112068311373	0.799864647195586	0.779872499334831	0.759008311353904	0.733356860615983	0.701612397825732	0.671301406854303	0.626512932343904	0.594261205261307	0.561517236825231	0.523271945038761	0.500596763905389	0.462955382117556	0.425643282371793	0.364209622860115
ADI1	0.782692471571123	0.813823715612529	0.831696976476637	0.850114387708766	0.865996995189746	0.8836405341267	0.903483880163492	0.918334745251316	0.934199038801381	0.946245977905476	0.959821058440353	0.970908302051413	0.981499417258538	0.989669827290419	0.993741818482305	0.998455340697744	1	0.997883420950323	0.994361375202626	0.987334636270836	0.980213505743498	0.968345437325377	0.955956406094989	0.939644375452842	0.910476690170395	0.884724014261121	0.857744641421603	0.826080836599722	0.797060171684941	0.754626714424635	0.704780650048026	0.661807030517845	0.633690784788197	0.578055088131177	0.533511654456925	0.509586181883814	0.470477467923569	0.433704136500795	0.393298060163092	0.349438735938842	0.312849904159522	0.266565575385811	0.238072259471052	0.212694197696619	0.186940758578551	0.173274373189023	0.152707746248022	0.134482296568857	0.108179000283605
ADIPOR1	0.165189541195717	0.152305740234851	0.144980966132714	0.137434213416086	0.130888809996403	0.123528147871376	0.115055315837817	0.108503111421037	0.101199629957916	0.0953470314425802	0.0882702305440305	0.0818963089164278	0.0749343489106853	0.0684094953056324	0.0643407452274395	0.0575459416678265	0.0521449723490887	0.0442143916565869	0.0401679641457317	0.0352330586252757	0.0317329360588981	0.0273627164280103	0.0238502944795456	0.0201657851879497	0.0151432144960509	0.011737107717518	0.00884560207419638	0.00608665074757866	0.00403713293324217	0.00179335616816336	0.00027760330407589	0	0.000329926001173303	0.0024315040382219	0.00565852059093237	0.00804905819681289	0.0131025828257304	0.0193666099061918	0.0283097886714268	0.0411043895961452	0.0549866823940603	0.0783623340085332	0.0973014093127683	0.118378815180861	0.145445711191881	0.162775909385907	0.193757090560043	0.227379837763127	0.289825530684552
ADIPOR2	0.283593740764403	0.263071460989559	0.251471900170407	0.239564037421341	0.229266280935739	0.217712956768504	0.204440162188475	0.194187878569889	0.182763812732857	0.173605729165209	0.162519129665707	0.152512563748447	0.141547876033835	0.131225133364605	0.124758450881975	0.113894051092098	0.105185600174807	0.092244514161597	0.0855516929649053	0.0772843574987964	0.0713358904528317	0.0637866562145985	0.0575987799788285	0.0509631574687613	0.0416044314241956	0.0349774548519041	0.0291025470660692	0.0231985985024326	0.0185056345629272	0.0126718627426191	0.00721415457238388	0.00367040883598636	0.00194406343785003	0	4.25142431910534e-06	0.000655682032882197	0.0028364048068243	0.006345893711057	0.0121762733490246	0.0214538646791983	0.0322600135428709	0.0515101122296011	0.0677544430006335	0.0863206239726444	0.110737063098574	0.126634276655515	0.155466111264204	0.187260031036283	0.247460923481966
ADIRF	0.504269061784013	0.504615638535149	0.504912975296281	0.505362531140591	0.50591671501417	0.506778980636987	0.508171666426424	0.509614376919739	0.511683688640578	0.513759368391874	0.516860454187003	0.520308622035004	0.524923961334846	0.530213070117486	0.534067276036121	0.541634563383288	0.548846112177269	0.561845109712144	0.569842254686147	0.581156682723115	0.590430408046442	0.603796709536889	0.616300594490465	0.631535710331822	0.656924139609708	0.678316802864059	0.700237497127256	0.725707337521179	0.748957700449152	0.782721687955366	0.821758665021306	0.854501781941117	0.875250906734141	0.914047611318579	0.942084521608408	0.955653836411306	0.97496503166971	0.989057491920563	0.998669614856251	1	0.99158640235279	0.964132485462869	0.9347587449139	0.8978803276871	0.847263723782068	0.81424658073391	0.755707626635005	0.69425957287408	0.588512529195167
ADK	1	0.993317660855272	0.989399347214525	0.985206082486911	0.981395806636035	0.976864406250585	0.971243771030318	0.966533966009755	0.960833906681358	0.955865027877472	0.949298311737258	0.94277595643709	0.934880170655372	0.926623777456986	0.920991650956114	0.910625895021306	0.901395633098558	0.885914689957553	0.876959640342802	0.864871724456181	0.855391796167454	0.842299261004793	0.830576978025274	0.816885758258559	0.795301391235004	0.778135225878337	0.761380851793364	0.742847204636155	0.726591554991766	0.703538919512942	0.676970395492269	0.654150668827485	0.63914654843042	0.609051256814392	0.584359260797954	0.570802875803123	0.548096448829329	0.526001075522218	0.500695865178162	0.471701661341057	0.445963875842157	0.41070179593375	0.386964544793791	0.364022341330602	0.33842358730812	0.323704705268867	0.299813116995919	0.276602778184395	0.238949155530134
ADM	0	0.0284143017546553	0.0448037187621022	0.0618433636024192	0.0767304703605065	0.0935697739659409	0.113046768213111	0.128147478324301	0.144983781686742	0.158450421901147	0.174663663235756	0.189157672017777	0.204811617909658	0.219247849048161	0.228099853076475	0.242552258383337	0.253669361680627	0.2692048309643	0.276669631181688	0.285232987342046	0.290869754116875	0.297279285002123	0.301811430311286	0.305824015176925	0.309693688361113	0.310895232387511	0.310659625748036	0.308948995930953	0.306408091521521	0.301673319910287	0.295278097843701	0.289502665947447	0.285752258170747	0.278741653069437	0.273857878388339	0.271631885790746	0.268788256319612	0.267264457493965	0.267283747765172	0.269994588995786	0.27516949483689	0.287154845830095	0.298859655078603	0.313322670066767	0.333436030279636	0.346903555704515	0.371688397583278	0.399213917154575	0.451095378374828
ADO	0.0801075878255862	0.0880987307915293	0.0926704095544298	0.0973660675061026	0.101400955091069	0.105864615016071	0.110856531766714	0.114568227015071	0.118503717412935	0.121465791273442	0.12476584946995	0.127417851063871	0.129891259573154	0.131723486033741	0.132584331831901	0.133449595923086	0.133535209885917	0.132465128422448	0.131254121932661	0.129033927186252	0.126877566594842	0.123374613128532	0.119782302277547	0.115108836483229	0.106841767505712	0.0995967804819243	0.0920377183583059	0.0831912459538564	0.0751452009390591	0.0636534459672695	0.050773955269748	0.040362440831216	0.0339618859904988	0.0224249499364058	0.0144627024478524	0.0107377698349713	0.00562004006905798	0.00209811343225716	0	0.000405157228599084	0.00357124213093725	0.0128117931258286	0.0226986700617322	0.035498890580392	0.0540191243482285	0.0667954506949847	0.0910038478963308	0.118881688909979	0.174167105663562
ADPRHL2	1	0.991685294338118	0.986825154453785	0.981641428735688	0.976949235388957	0.971393271321417	0.964539496207753	0.958828135089263	0.951952934895082	0.945990713977096	0.93815216405608	0.93040876861294	0.921085590631106	0.911390096511761	0.904804797170255	0.892739673891683	0.882050986400704	0.864228031630317	0.853972709238427	0.84018800154999	0.829421668168429	0.814613059205378	0.801411163726998	0.786056843706286	0.761986670948945	0.742957706386234	0.724479477893448	0.704144766532041	0.686402068542857	0.661398334015199	0.632822370874019	0.608492888352071	0.592606870079244	0.561013063857434	0.535365632822158	0.521391162031843	0.498155258268037	0.475751765603941	0.450346961098068	0.421574137727313	0.3963357251606	0.362224641585021	0.339568791260839	0.317908174248163	0.294012554756792	0.280398683677011	0.25848782079616	0.237414848991033	0.203653303737202
ADRB2	1	0.927598224409882	0.887586104626174	0.847141104520897	0.81264730260629	0.774444954827594	0.731158012921374	0.698126674432555	0.661699004556222	0.632760071231126	0.598008594483546	0.566876976954087	0.532982784217629	0.501244044405463	0.481427954504224	0.448217200120888	0.42163805969125	0.382131815421258	0.361659660297887	0.336293577169669	0.317965143117717	0.294576223254152	0.275266715599527	0.254382842471523	0.224525120445186	0.203013297593971	0.183614411944705	0.163730731217193	0.1475003252625	0.126276744741775	0.104234486147405	0.0872235106549279	0.0769523059378392	0.0584265240262548	0.045208583597874	0.0386856627163805	0.0289001382452485	0.0207303493544643	0.0130020742696499	0.00629827181020835	0.00231484965574381	0	0.000618608264797543	0.00301623636279998	0.00791460222723231	0.0117955841176863	0.0197487988952605	0.0294575357965122	0.0494991528331125
ADRM1	0.968591632687164	0.976379827686381	0.980706033922441	0.984976437688818	0.988449734382567	0.992005920277741	0.995497586814112	0.997637766341045	0.999309515166588	1	0.999915163557295	0.998823501934126	0.996326318898879	0.992524173862886	0.989322390050448	0.982318553956034	0.975037392785612	0.961010255261118	0.952029061387086	0.939069638156858	0.928326829100729	0.912778477947947	0.898258220971409	0.880695420077268	0.851930837978169	0.828306647635505	0.804751885955804	0.77824909203366	0.754742260571862	0.721249339091858	0.682746744075263	0.649986333257786	0.628677382146501	0.586630686218305	0.552936125172839	0.534777549973174	0.504938696261144	0.476627718137875	0.445119464531853	0.410259627628265	0.380453854960176	0.341391345613711	0.316264890757074	0.292882074291629	0.267823097346663	0.25387191724637	0.231875954868192	0.211213800877528	0.179012514343897
AFAP1	0.285712549374057	0.244509334261569	0.221451977083286	0.198093849376241	0.178240474984543	0.156455751685889	0.132223643723825	0.114211855647518	0.0950061267189035	0.0803727604172317	0.0637098833792089	0.0498060687847858	0.0360027428052752	0.0245880357240025	0.0183264028254017	0.00956986984656506	0.00437149680243737	0.000202318609005444	0	0.00191921938150347	0.00499326140067725	0.0112563152526036	0.0186585413056607	0.0292496063555954	0.0498024361456488	0.0692296771168752	0.0906389326201412	0.117000627261238	0.142235389515809	0.180833111730883	0.228641516772474	0.271974143991755	0.301392605844594	0.362132543620359	0.413226869871352	0.441589409284504	0.48934299396745	0.535816611234867	0.58860174117935	0.64782163246186	0.6985697437088	0.764009345785401	0.804518769002351	0.840252463619333	0.875554351531165	0.893662687344681	0.919746030927801	0.941275719440985	0.96856565051879
AFF1	0.0728624968529239	0.0620627265991951	0.0561081039592776	0.05013765115704	0.0451097276014225	0.039639250973231	0.0336069280890305	0.0291550011860777	0.024432638572689	0.0208469547345777	0.0167694911460624	0.0133624147593227	0.00996069801726762	0.00711239718866467	0.00552237533412616	0.00322799363602027	0.00177130173110009	0.00034072171677014	0	1.94814735664305e-05	0.0003766410264962	0.00130906375895644	0.00253522166982659	0.00439370395036132	0.00817747800376129	0.011880164067848	0.0160567971861397	0.0213077924542044	0.0264400308951727	0.0345152026111839	0.0449366250963141	0.0548254964550463	0.0618013760139353	0.0769472156664995	0.0905567292844813	0.09849780443633	0.112570550207054	0.127226899526405	0.14523342422169	0.167553024092267	0.188961676543473	0.220883336777019	0.244155455596863	0.268083354432132	0.296537915329695	0.313804307845741	0.343366514972663	0.374068251354636	0.428561795041553
AFP	0.14094367759527	0.12445997265152	0.115320183694794	0.106092556232402	0.0982532062519907	0.0896287946701225	0.0799655512861554	0.0726972230117456	0.0648174437743673	0.0586807434451391	0.0514838849882072	0.0452240130841129	0.0386446587132579	0.0327426008625326	0.0292019816752972	0.0235504677062437	0.0193144967810737	0.0135660565876617	0.010881213142224	0.00787253034184551	0.0059413998223521	0.00380762507032814	0.00235595547487584	0.0011388934251587	0.000123849308581466	0	0.000390911200792179	0.0013541939411	0.00262221493838659	0.00506186715213144	0.00877580188440574	0.0127302472893818	0.0157200025903833	0.0226782759527907	0.0293918224805953	0.0334853776162547	0.0410297683939313	0.0492538940407804	0.0598385110242002	0.0736619515840738	0.0876370977244693	0.109780473294316	0.126933777579122	0.145496468352401	0.168817424700652	0.183588842559325	0.20988223875069	0.2384339171277	0.291945894524826
AGAP2-AS1	0.876694314172989	0.887651466454109	0.893963210901773	0.900520668105025	0.906247069232664	0.912722894303886	0.920213457991147	0.92602323892936	0.932505529023396	0.937696005859157	0.943954571529072	0.949561434063528	0.955634289581562	0.961256172849703	0.964716665860585	0.970395156624124	0.974795175520508	0.981012448768205	0.984041269235307	0.98756654554397	0.98993020206909	0.99268423787047	0.994702886143366	0.996586553022705	0.998648263969207	0.99959527432159	1	0.999909991509899	0.999331168628443	0.99745532876391	0.993399869500159	0.988020881695877	0.983424375943729	0.971441938284572	0.958652518389283	0.950428782014686	0.934660987967829	0.916836416268013	0.893311569943171	0.862158099085209	0.83067250194387	0.781634087368113	0.744799400274322	0.706327539378908	0.660264451323049	0.632503648640486	0.585850478029567	0.539063070822315	0.461226116808553
AGAP3	0.0995020670451971	0.0883025574336026	0.0819744672081582	0.0755000624535771	0.069932639835152	0.063737421364962	0.0567106786034183	0.0513684170175358	0.0455249914439584	0.0409402121779743	0.035530911488377	0.0308038563007686	0.025823360524753	0.0213572703214405	0.0186859804313123	0.0144505915342863	0.0113174236333748	0.00717356948042198	0.00531154466021944	0.00332232080752937	0.00213251554721649	0.000957068023673063	0.000312417954098469	0	0.000307361280244388	0.00119073250087376	0.00253010491931279	0.00450962779879916	0.00665323259860441	0.0103493570461351	0.0155845310410454	0.0209446347227806	0.024921252195233	0.0340342108858175	0.0427114753055058	0.047964904642329	0.0575896463063386	0.0680109389658294	0.0813297198868189	0.0985796708367922	0.115862004906682	0.142934844950134	0.16365237819414	0.185829189087302	0.213335877719321	0.230547240090822	0.260773356919495	0.29300819364481	0.351848728457782
AGFG1	0.124541785445147	0.117337822920005	0.113231030903015	0.108983181308941	0.105279845237799	0.10108753468419	0.0962158098805719	0.0924068772248343	0.0881095567935386	0.0846198183907145	0.0803358586654161	0.0764073785505748	0.0720274906106232	0.0678237115752573	0.0651463883400974	0.0605639363923727	0.0568062553847656	0.0510633351205615	0.048009016464035	0.0441461060001238	0.0412984997983811	0.0375926195158308	0.0344695093188971	0.0310239072757815	0.025968542254743	0.0222265406949861	0.0187762404751825	0.0151619179263523	0.0121803327978571	0.00836229023401476	0.00470799818440774	0.00232187294349616	0.00117687269496921	0	0.000259031545328557	0.000913047739506532	0.00288635271164862	0.00594465125696563	0.0109617467936537	0.0189244608714107	0.0282265223879786	0.0449160152636139	0.0591261756447253	0.0755075955487113	0.0972668372158312	0.111554797163737	0.137693402866169	0.166835854649244	0.222875869962395
AGPAT1	0.0428433347457502	0.0481890746841492	0.0512307040876676	0.0543424535051688	0.0570064623912873	0.0599431272749855	0.063214598577525	0.065638556470348	0.0682009683374795	0.0701245516361138	0.0722628307367782	0.0739779084911352	0.075575471060217	0.0767586063632264	0.0773151819492237	0.0778777285439968	0.0779394835924304	0.0772648574622797	0.0764942757082401	0.0750762943652129	0.0736948966024643	0.0714438472991761	0.0691272667930178	0.0661018619636539	0.0607188325242004	0.0559687540660578	0.0509802146791864	0.0450998653822785	0.039729020018207	0.032087357716713	0.0236638584150994	0.0170659273033742	0.0131620070575476	0.00661454988325275	0.00274758418452617	0.0012819317409552	0	0.000240835566055609	0.00258054492012008	0.00825786681820291	0.0163075970746137	0.0325915681665656	0.047455081819507	0.0652279227013753	0.0894360450222371	0.105516942816806	0.135072790058482	0.168023793463731	0.230903870983066
AGPAT5	1	0.932199101101106	0.894676623178751	0.856700386611185	0.82426804457165	0.788294698560938	0.747455377422055	0.716229024480812	0.681721691068083	0.654250813397295	0.62118875152465	0.591496731087816	0.559083770983137	0.528644198333583	0.509593236297755	0.477580318950836	0.451879068180605	0.413535423291192	0.393594771644143	0.368816186860975	0.350861266116902	0.327884231436491	0.308858018681969	0.288220587622545	0.2586027093217	0.237178447294894	0.217795114652813	0.197862856333308	0.181531426966147	0.160041194916682	0.13747581713291	0.119806959241931	0.108989815366074	0.0890795070625489	0.0744184214303359	0.0669779005301574	0.0554442292600391	0.0453029466689834	0.0349606361002096	0.0247439089602955	0.0171199063173223	0.00888988675721522	0.00482065424518485	0.00205194743483616	0.000342259690408841	0	0.000362952384215689	0.00179369379469826	0.0062744228509685
AGPS	0.217783605360383	0.19911635506577	0.188593676591139	0.17782267617768	0.168540297353403	0.158169434601281	0.146322753043157	0.137230366193147	0.127168480500993	0.119162701920622	0.109552686073257	0.100965457815321	0.0916631679094073	0.0830216002162056	0.0776723005902825	0.0688102210138033	0.0618335070134008	0.051707391648042	0.0466001009442816	0.040431801856382	0.0361011249041764	0.0307517006085697	0.0265048199806376	0.0221081297285044	0.0162312079405679	0.0123425270425045	0.00912230173504568	0.00614179155225263	0.00399714548495637	0.00172178000845427	0.000247352505504031	0	0.000369944470947026	0.00244712054856039	0.00555544229402948	0.00783236666631629	0.0126056267526297	0.0184754914892498	0.0268029559177576	0.0386553704391113	0.0514730985315765	0.0730210247137755	0.0904821716975776	0.109941683135152	0.1349996696734	0.151099777962432	0.180012284714565	0.211596933873502	0.270865834434305
AGRN	0.0718804901040353	0.0608333863186	0.0546472175158057	0.048385079851136	0.0430719625963508	0.0372592952314806	0.0308270248146207	0.0260797780253927	0.0210642641429212	0.0172878282858307	0.0130558023150685	0.00960545631066934	0.0062937298190785	0.00369692761205281	0.00236482018537301	0.00071411447660914	0	0.000134479270654766	0.000863755106855683	0.00249974393449656	0.00425219790214918	0.00728084505904487	0.0105378602178586	0.0149382681018481	0.0230696735630494	0.0305016268677	0.0385306067767979	0.0482694554452985	0.0575116100669086	0.0716393780587616	0.0892860280526405	0.105532087823406	0.11673897198343	0.140433375329454	0.161057384120556	0.172826551110871	0.193240444200609	0.213940869169828	0.238652502235758	0.268271314667787	0.295715865675488	0.335039453035012	0.362600937506151	0.390040445498663	0.421570327198703	0.440165777957886	0.471141536112819	0.502254709858179	0.555128349844194
AHCYL1	0.188487838757327	0.180039995349584	0.175197858000784	0.170161477859093	0.165742320705863	0.160701777782989	0.1547851810623	0.150108369654773	0.144770995726243	0.140384022580085	0.13492744885081	0.129848308016021	0.124092646139417	0.118468356573904	0.114831537550197	0.108500949925295	0.103203646362177	0.0949085115908615	0.0903922952858143	0.0845699798324998	0.0801952999560675	0.0743920138715118	0.0694005627221135	0.0637820808304947	0.0553166447931412	0.0488722059939654	0.0427895169943258	0.036266905689115	0.0307506196795037	0.0234195449545183	0.0159089664175044	0.010429117116782	0.00737942466181918	0.0027325084084443	0.000530069857906442	0	0.000241205448022765	0.0019636678297429	0.00589065112005174	0.0132153870178178	0.0225283232428989	0.0401630294852043	0.0556418409160896	0.0737486423966978	0.0980027857426569	0.113964553618333	0.143124816015611	0.175479119997901	0.237026905060217
AHNAK2	0.000687288877173248	0.00026466821501165	8.83598368269291e-05	0	3.10123392156943e-05	0.000222974722761825	0.000707179933517237	0.00132222575010097	0.00231093002428049	0.00337722422205045	0.00505381717812805	0.00699186488449221	0.00966153805518585	0.0127884752108279	0.0150975104044828	0.0196805371115126	0.0240888023197578	0.032092159240573	0.0370363949279623	0.0440435929120061	0.0497903839216283	0.0580697327771219	0.0658044005821393	0.0752079202163349	0.0908141979274161	0.103892455583646	0.117219529513669	0.132608419949583	0.14664438207626	0.167329700715157	0.192195865332548	0.214351878293084	0.229292996713333	0.260092836685764	0.286132676436277	0.300702807772086	0.325511443135774	0.350101727302035	0.378751469497465	0.412126572861944	0.442148325314313	0.483691692049074	0.511788928214485	0.538928684799596	0.569095674993867	0.586399998003177	0.614469808147153	0.641771368871649	0.68629437238328
AHR	0.0275412525618594	0.0243553546902401	0.0225480798046634	0.0206945716823007	0.0190977536485165	0.0173184529019606	0.0152985207503392	0.0137626395712771	0.0120838943704913	0.010768789894446	0.00922124349740551	0.00787446638916609	0.00646404382298134	0.00521036237234728	0.0044675857095843	0.00330557938500975	0.00246395252623728	0.00139055081866859	0.000933353496769524	0.000477491905619493	0.000234358873376363	4.36930659114453e-05	0	8.36145711804503e-05	0.000474348188745775	0.000983992066790683	0.00163223447112063	0.00250744072426239	0.00342059887248538	0.00501400329086172	0.00738158034560895	0.00995076019040783	0.0119444548802875	0.0167594133603852	0.0216177419620485	0.0246710502687907	0.0304575435599928	0.0369724479121411	0.0456292300016387	0.0573232686462815	0.0695201543955891	0.0894799034199405	0.105389148998538	0.122979257605168	0.145536905418799	0.160024071538426	0.186091083598779	0.214699056413026	0.268885665770111
AHSA1	0.695905196425452	0.735287225336122	0.758184282972143	0.782021447066278	0.802794569383454	0.826131475135177	0.852749995402597	0.872971443594333	0.894915330470941	0.911869924628713	0.931369121685059	0.947725334353282	0.963919857508691	0.977109449618862	0.9841519944854	0.993461825610481	0.998244378637923	1	0.997946602137084	0.992137529245547	0.985433617249151	0.973475878016357	0.960446523095413	0.942829364633841	0.910643621951236	0.881868200974613	0.851574296516074	0.81598054913889	0.783421264201522	0.736065114577822	0.680966203936934	0.63401339231581	0.603596658327767	0.544164340214614	0.49734242104935	0.472483827073438	0.432300078314446	0.395037838731954	0.354693027374187	0.311627892960628	0.276296440991612	0.232401655860955	0.20583787884421	0.182484418989283	0.159092452067435	0.146807983656804	0.128493390088077	0.11244131629924	0.0895815610004474
AIDA	0.396020063712916	0.387734614097317	0.382918051573637	0.377817125690254	0.373239806151296	0.367875069244907	0.361344083428441	0.355974979839513	0.34959637086214	0.344134684729515	0.337044046170131	0.330129210299402	0.321906968253066	0.313459583769353	0.307774029734742	0.297450876793979	0.288391915835196	0.273433151665672	0.264894328893709	0.253481036687991	0.244610232430811	0.23246046261789	0.221670922097644	0.209162740580974	0.189621954129661	0.174216530032971	0.159281668367116	0.142866549450304	0.128637047397766	0.109043654669523	0.087720730720927	0.0707677694804517	0.0604065509951283	0.0417092457267508	0.0286339007143888	0.0223894500272236	0.0135064043260171	0.00686835738519009	0.00187112090652552	0	0.00167349397787788	0.0103561287476095	0.0207176964948855	0.0346356441584821	0.0551487279908412	0.0693901265587474	0.096398631459181	0.127402935879913	0.18829803213239
AIMP1	0.751411619850501	0.78251881959799	0.800448393520636	0.81901633846742	0.835133511898643	0.853190770434751	0.873760029747923	0.889399616917181	0.906428567860342	0.919665884425366	0.935041669922516	0.948147074952971	0.961448838789	0.972723799305739	0.979050807950296	0.988163291986687	0.993856054236058	0.999088946788966	1	0.999124880144127	0.996938819783925	0.99201317624703	0.985937360541351	0.977084277841934	0.959793467825305	0.943533504508218	0.92581718513206	0.904358587353216	0.884183285852465	0.853925227454023	0.817328984660829	0.784902717298573	0.763249515422007	0.71935539125561	0.683158785886661	0.663303537586155	0.630178741193114	0.598208287587849	0.562045464550595	0.521370837350292	0.486083141672999	0.439200687578345	0.408714679149088	0.38015595666971	0.349385373543224	0.332177429712694	0.304921765643701	0.279163581336828	0.238671937907142
AK2	0.917979192507148	0.935225791764874	0.944925032657271	0.954667403481302	0.96279115575167	0.971418074338955	0.980456487294057	0.986604998982316	0.992375389356561	0.996007090633381	0.998983052001932	1	0.999273084045645	0.996219216194561	0.993009964352405	0.985037601120706	0.975987297440371	0.957392981953969	0.944992906933972	0.926654148556338	0.911153206271714	0.888355639290638	0.866759707506874	0.840324437397465	0.796439295760391	0.7599565728603	0.723255063278328	0.681627195352326	0.644527760885618	0.591733465761718	0.531568690194085	0.481118504939126	0.448776635730442	0.386285732624962	0.337697835119136	0.312144110292603	0.271231235368673	0.23379513936421	0.193935886994957	0.152404549472637	0.119409272817057	0.0804273394700352	0.0584569679565146	0.0406805072663807	0.0249741223377225	0.0178123478262465	0.00889706794698344	0.00325796786628406	0
AK3	0.0391435396466337	0.0346510842924615	0.0321032477786406	0.0294904240698109	0.0272394117312171	0.0247308792623354	0.0218823628767166	0.0197156065684324	0.0173460498298528	0.0154885138785442	0.0133007176216858	0.011394436920196	0.00939485357409889	0.00761358643860518	0.00655582210338693	0.00489585507365555	0.00368768086887343	0.00213382655936907	0.00146360062135344	0.000783969941467606	0.0004105011644195	9.70122018829654e-05	0	5.96720576837568e-05	0.000524595051211581	0.0011709232253664	0.00201132923190081	0.00316038138722527	0.00436275332122969	0.00644085533477927	0.00947161956286448	0.0126980588943358	0.0151678419097354	0.0210433727140667	0.0268783855956415	0.0305093293760608	0.0373299815763162	0.0449322020672804	0.054933179006683	0.0682969300182763	0.0820894850496464	0.10439788547159	0.121981342197612	0.141245328743289	0.165709615226285	0.181296212743992	0.20912262303126	0.239368646520133	0.295916054989081
AK4	0.0145009601188139	0.0127264721929551	0.011730375724542	0.0107167341661545	0.00984993353861399	0.00889114705988644	0.00781177266117531	0.0069975582922929	0.00611408925121531	0.00542677223955292	0.00462343359994654	0.00392921811691421	0.00320723984154408	0.00257002485405164	0.00219462037217212	0.00161080138945692	0.00119093934235708	0.00066015802811619	0.000436414600871913	0.000215890925385252	0.000100498964668838	1.39230395462003e-05	0	5.11823078792168e-05	0.000261784696489238	0.000529631273587735	0.000867828216234591	0.00132324474047031	0.00179513296359792	0.00260293547038252	0.0037717531191865	0.00501230250517393	0.00596265626845507	0.00823399382093509	0.010511500694068	0.0119420152624202	0.0146597423041561	0.0177390529558547	0.0218750808425751	0.0275592647011385	0.0336209827846762	0.0438573323414549	0.0523106539649114	0.0619695429510532	0.0748464447744516	0.0834133516984434	0.0994227554926784	0.117882544577114	0.155426084858071
AK6	0.932148239411109	0.945508017852441	0.95303893625945	0.960636895985994	0.967015595214199	0.973858232915299	0.981154139395452	0.986248161835034	0.991219889105999	0.994556196632468	0.997665440182709	0.999437622057279	1	0.999105466811854	0.997661498311124	0.9935223194413	0.988431411567552	0.977415553488966	0.969840088879628	0.958429085216556	0.948641932047252	0.934068495140416	0.92010438015807	0.902836954359563	0.873814682511612	0.849393080725021	0.824581800784605	0.796163277583893	0.770572123339702	0.733630203526789	0.690640109749841	0.653736902459255	0.629612999141452	0.581816183317717	0.543401567320876	0.522685109337086	0.488660088510307	0.45644296957257	0.420733860536522	0.38151806358473	0.348349470959917	0.305619588929555	0.278748266555104	0.25432261266488	0.228909991387235	0.215118926348986	0.19389472997319	0.17453323244884	0.145447694365347
AKAP11	0.325463298825301	0.292875455150651	0.274597836911251	0.255973490132316	0.240002317739327	0.22225731277832	0.202133074393316	0.186807717351542	0.169986420117978	0.156718760400612	0.140946030550334	0.127011857087791	0.112112074148483	0.098479187562115	0.0901550143536476	0.0765873387524244	0.0661322242762605	0.0513903135425333	0.0441907317630095	0.035755653097526	0.0300364155439743	0.0232549157245899	0.0181444563642679	0.0131763428534909	0.00722502228110719	0.00390200545135651	0.00170097748287574	0.000330390272050065	0	0.000661219604095325	0.00313969905503915	0.00663208362108541	0.00960046595764222	0.0171549720502433	0.0249659911448881	0.0298865143694685	0.0391623608286429	0.049477557633251	0.0629355189921235	0.0806595055158833	0.0986206721130951	0.126979250324787	0.148769842270806	0.172123010620987	0.201081018476116	0.219182847463494	0.250924168991321	0.284692444955153	0.346080769419486
AKAP12	1	0.954106764082547	0.928347721954269	0.902040978118437	0.879403926331968	0.854132082973686	0.825263794035212	0.803086609753852	0.778500410581165	0.758887289697151	0.735259609706836	0.714043166526663	0.690915458572528	0.669257562815138	0.655747579389395	0.633150669744364	0.615129691399108	0.588502105317169	0.57480299547859	0.55794954419981	0.54587037687878	0.530597902882402	0.518127678941194	0.504803779829804	0.486098615139629	0.472915426058086	0.461272020612361	0.44961028829625	0.440263975962468	0.428087162569192	0.415195441790195	0.40479818646668	0.39819675360677	0.385305649292589	0.374898807702388	0.369192427823859	0.359574662261392	0.350070328309512	0.338911592107614	0.325639748650277	0.313313043776924	0.295415497742124	0.282607993932777	0.2695762536027	0.254232811884413	0.245045471269224	0.229606596901645	0.214029239672963	0.187666940860289
AKR1A1	1	0.998267078481269	0.997205963154182	0.99600884256337	0.994853329117979	0.993385260452209	0.991416059316958	0.989640513386368	0.987346073180366	0.985224989646513	0.982265027061498	0.979166926758311	0.975231845749652	0.970929526752536	0.967898466199003	0.962142721264809	0.956849113002819	0.947672452473937	0.942218342996829	0.934711178020956	0.928720233012051	0.920314212772171	0.912671896456988	0.903622417075738	0.889118055091715	0.877400196748326	0.865825685778079	0.852878216296361	0.841375231631534	0.824711647754862	0.804844794492759	0.787107854854456	0.775069250155282	0.749947850947779	0.728304675365125	0.716007719136744	0.694731054651067	0.673189465471609	0.647480114508396	0.616635669008898	0.588000225299861	0.546844299782183	0.517892889315906	0.488970035986104	0.455662946542043	0.43609161376543	0.403800053607166	0.371947867490346	0.319638272652562
AKR1B1	0.679025399746286	0.724782227008586	0.751079760352425	0.778199195659904	0.801603835740225	0.827623061602116	0.856912013151259	0.878850670015428	0.902305361311837	0.920130555693834	0.940233799462021	0.956668977015678	0.97238722940409	0.98453281278747	0.990598242798754	0.997647916232337	1	0.996977206315494	0.991827972987007	0.981515499381387	0.97104726471453	0.953587365494141	0.935354954471627	0.911349091110089	0.868438671859408	0.830577050835325	0.790942242901457	0.744471230469636	0.701995710115122	0.640350223873507	0.568945375845917	0.508480699057365	0.469555433796171	0.394222707245003	0.335759557352839	0.305132612697277	0.256391703253368	0.212263590463053	0.166025503473592	0.119099261619579	0.0832434516431441	0.0436875019661209	0.0237865326741985	0.0101274745781996	0.00168295250190394	0	0.00181982765053754	0.0089267678743553	0.031143730292188
AKR7A2	0.889405942531632	0.90869622212849	0.919657803387534	0.93082196481912	0.940309566039952	0.950652861652526	0.961963162718565	0.970132212788425	0.978479266399581	0.984463173954356	0.990681008495915	0.99514001263242	0.998521463352178	1	0.999950317271944	0.997908818831854	0.994240017022266	0.98482297363722	0.977791889587462	0.966744237309709	0.956982318300984	0.942121804220229	0.927627489469883	0.909463521603478	0.878529747191684	0.852240111433421	0.825373608344485	0.794473598804013	0.766584377742644	0.726308997688663	0.679516454919689	0.639479941519695	0.613394387450959	0.561954492816924	0.520881488493929	0.498842791429043	0.46283071793132	0.428960645386379	0.391703903837882	0.351170065133466	0.317236414572143	0.274067889332765	0.247291443637378	0.223250991326703	0.198597468340562	0.185386431333664	0.165304913976107	0.147270796822282	0.120743641994117
AL023581.2	0.0268192946456175	0.0216024287220062	0.0187430531494557	0.0159065343636139	0.0135546040186095	0.0110506104015713	0.0083829876228639	0.00650160823361075	0.00461874650317461	0.00329426165919671	0.00194232453313192	0.00099136103159274	0.000287745578913534	0	3.21256982836756e-05	0.000512895211552603	0.0013467245864696	0.00348804830268126	0.00510748019295906	0.00769829879130804	0.0100390358816625	0.0137013192058849	0.017394739387999	0.0222020959383913	0.030879095657478	0.0387775618884565	0.0473908720663278	0.0580343466717606	0.0683763648548645	0.0846673018281834	0.105847046615562	0.126152413174468	0.14059724249831	0.172255932604778	0.200960626400755	0.217777058574636	0.247617051955495	0.278630719670369	0.316441858548648	0.362516849589293	0.405510305004888	0.466678297050643	0.508548563250607	0.548806095392611	0.59269642446577	0.617285744664518	0.656041525948859	0.692170739484391	0.747249975600973
AL023803.2	1	0.98153521906935	0.970723862681906	0.959107865303495	0.94848420422407	0.935746678065147	0.919787111960323	0.906290180496109	0.889835949244528	0.875417704173864	0.856308635361682	0.837325145356453	0.814418124000978	0.790634261222885	0.77454762955108	0.745303706353713	0.719721881224878	0.677920619862674	0.654423469163227	0.623543025955856	0.600015933675728	0.568538838068975	0.541362508899877	0.51082422604644	0.465283732929005	0.431293387259461	0.399967668138759	0.367375794287456	0.340539414953618	0.30527361842558	0.268560325085328	0.240200253705053	0.223051562860919	0.191970350632304	0.16949945358633	0.158223205316995	0.140884348259178	0.125725719087829	0.110239781929548	0.09469276099049	0.0826323882886021	0.068423546046605	0.060179388476296	0.0530993441132514	0.0461115579324437	0.0424748935137544	0.0370878778498459	0.0323923380913422	0.0257262849706175
AL118516.1	0.399836781108723	0.460594920441947	0.497461460967336	0.537105720342723	0.572751515321354	0.614076756080604	0.662969674074668	0.701458186864019	0.744665020349716	0.779185336768823	0.820292885592801	0.856158535239828	0.893281157311995	0.925222359920775	0.943272325887958	0.969250549293446	0.985217392187849	0.998807563151665	1	0.995244695906104	0.986801316208382	0.969361605353102	0.94886711029259	0.920052661324699	0.866162961761784	0.817751699959019	0.767164414035981	0.708647369938922	0.6563209861704	0.582833324481491	0.501744981918637	0.436630692672882	0.396456999272584	0.32257048002487	0.268679879518244	0.241621262613549	0.200171452928634	0.164288992188563	0.128267970420774	0.0931991794822928	0.0672251986221883	0.0389509892145296	0.0244286635847737	0.0137409748901166	0.00559322749758879	0.00256280325642402	0	0.000135236930117486	0.00558325630633774
AL136987.1	0	3.67701426621986e-08	9.37527332144355e-08	2.22021777811142e-07	4.54440560297044e-07	1.00368708958156e-06	2.48662194832422e-06	5.01771872204786e-06	1.09986719919239e-05	2.06738574827478e-05	4.44688541720517e-05	8.8877425214238e-05	0.000189861941456462	0.000387602944945338	0.000605469067041544	0.00127695012980997	0.00231292246461475	0.00553623756428425	0.00864022094457636	0.0148577093504313	0.0218048126553222	0.0351463530445886	0.0514887612069326	0.0766643154776316	0.131119463242219	0.187594674542708	0.252877296037192	0.334026851514996	0.40996681020829	0.520423408877156	0.644049409260062	0.740812483599624	0.797500697377403	0.891043182279472	0.945947500313955	0.967641524704173	0.991184883074462	1	0.995439302288122	0.974935339912313	0.94687763176495	0.899576743507523	0.865347120905615	0.832595198667449	0.797933530528655	0.778943580673955	0.749437591681524	0.722190514010225	0.68059147609849
AL139220.2	1	0.955678290811535	0.930646866949096	0.904893738018669	0.882530283951681	0.857284743941452	0.828002941025787	0.805121596808014	0.779289975820184	0.758280147694462	0.73242429982985	0.70862954054754	0.681979969046044	0.656258628592149	0.639793657820892	0.611444258045152	0.58802399759527	0.551898929414834	0.532511287660366	0.507807034147215	0.489459612382442	0.465403695922869	0.444970500738652	0.422254542124722	0.388594424094508	0.363424956435248	0.340027701304896	0.315320588861683	0.294574864266402	0.266575465676786	0.236289212880984	0.211902829968138	0.196660321110276	0.167920837562718	0.146117573689499	0.134811652246892	0.116911373814219	0.100722745246842	0.0836560881538437	0.0660249321031857	0.0520981274379093	0.0356839417811653	0.0264102175175621	0.0188498407491613	0.0120635342412054	0.00890730419861527	0.00486626939005195	0.00214734369483774	8.10980295333245e-05
AL139260.1	0.0303634894851338	0.0244660051905028	0.0211804973019503	0.017887690128751	0.0151353006065858	0.0121878578105807	0.00903794493366905	0.00682037749444623	0.00461960754231022	0.00309825194429266	0.00159748238441141	0.000617048892388471	2.22440250822815e-05	0	0.000292730723330375	0.00140111249459894	0.0029343493152855	0.00649269199890418	0.00904614971573516	0.0130030077467638	0.0164831992490531	0.0217930099663367	0.0270119580539593	0.03363306393538	0.0451662323474899	0.055262070530795	0.0658900502287212	0.0785352063846134	0.09037138029985	0.108258295542009	0.130358908629058	0.150532286217053	0.164369077994628	0.193436052534611	0.218540389729452	0.232784870824502	0.257347337235947	0.282056602827996	0.311270993115837	0.34583787028519	0.37737819982833	0.421634744261897	0.451909105590595	0.481361390477748	0.514286634566427	0.533251534769348	0.564125782529962	0.594275713061144	0.643673600555579
AL158071.1	0.0220228984572189	0.0186322875342652	0.0167554366875249	0.0148700405832478	0.013280779306776	0.0115516999262059	0.00964780090533725	0.00824700381751539	0.00676830093594178	0.00565325102231092	0.0043978016351371	0.00336430215342084	0.0023548932646836	0.00153813399637326	0.00110069061190111	0.000511543204516145	0.000188831651496664	0	6.19947653849665e-05	0.000316271904597085	0.000638524139603008	0.0012430897977589	0.0019280210028076	0.00288630600948854	0.00471825852679036	0.00643961631850547	0.00833700803639934	0.0106821363927175	0.0129506403794999	0.0165091068632199	0.0211222216921392	0.0255465293685909	0.0287030518508159	0.0356737301410993	0.0420888917025437	0.045903422338541	0.0527996960068617	0.0601763477979448	0.0695257049504723	0.0815790775032062	0.0936542119209583	0.112663577746033	0.127337200089416	0.143196835854909	0.163133078252866	0.175800729998062	0.19847867255573	0.223340654234288	0.270715168150073
AL355312.4	0.00956201490291276	0.00777290416541667	0.00678694951902256	0.00580424997859031	0.00498526621775373	0.00410827096595062	0.00316664397302387	0.00249644746457375	0.0018184120751906	0.00133481149986461	0.000831339202555101	0.000465009499929026	0.000174561613544945	2.40132886647187e-05	0	9.71628104456548e-05	0.000321508925247083	0.000946203558158609	0.00143320686889374	0.00222191795842816	0.00293911973944303	0.00406428439198658	0.00519916445566296	0.00667326908709215	0.00931947138503611	0.0117088048264429	0.0142919509285612	0.0174517339462929	0.0204938665438333	0.0252529438330369	0.0314142873742587	0.0373226684537623	0.0415388339080056	0.0508505831209955	0.0594158048865386	0.0645034311649473	0.0736846052301953	0.0834720099612148	0.0958107065770019	0.111580559420764	0.127193648031179	0.15133916648093	0.169579495835106	0.188880261838305	0.212536181908254	0.227254777764186	0.253077697384652	0.280708961241997	0.331727219008094
AL359313.1	0.0027454400363947	0.00229776889381113	0.00205039363477635	0.00180247294418798	0.00159414077115548	0.0013684048042736	0.00112137156468949	0.000941012128091704	0.000752398877233059	0.000611814570827377	0.000455928550852509	0.000330383133151135	0.00021161281384648	0.000120293402710953	7.45286607214686e-05	2.02312393905849e-05	0	1.55507776809993e-05	4.88150696890374e-05	0.000118183217295413	0.000190395051724973	0.000313562538353473	0.000445239886812214	0.00062300523915292	0.000952870109674818	0.00125696932013113	0.00158888537948109	0.00199667728449111	0.00239105378509783	0.00301558959648618	0.00384300348374997	0.00465981660732285	0.00525781937699153	0.00662588135727197	0.00794469265513555	0.0087566868048938	0.0102782332110206	0.0119832171403089	0.0142611634071327	0.0173947185553908	0.020761057883464	0.0265340775881256	0.031398107707583	0.0370673693487454	0.0448145225310704	0.0500954012619239	0.06024154459164	0.0723841076618078	0.0984769077092442
AL359513.1	0.607705565463257	0.659709871290877	0.690785893968818	0.723713398103015	0.752821566191803	0.785888954577457	0.823916131312415	0.852867302919206	0.884128122375078	0.907971114866414	0.934727612500763	0.956206962466631	0.975918202032885	0.989845358294189	0.995807077238044	1	0.997601069029068	0.982184653506595	0.967967370181605	0.94380486420358	0.921545269174419	0.886994577029739	0.853129085606807	0.811008914673128	0.741055907238587	0.683951844805511	0.628128882855514	0.567259067997203	0.515500704435687	0.4462595646942	0.373866810385877	0.318482395205273	0.28546803417943	0.226985888552394	0.186134173064453	0.166193419950994	0.136387181810961	0.111306335932743	0.086795337174494	0.063549915160655	0.0466843694408553	0.0285466659277689	0.0191968439000252	0.0121446675406933	0.00639619649261107	0.00398372515099288	0.00129327328543503	0	0.000425632227297042
AL359643.2	0.0131235628197192	0.0108019901443787	0.00950844231879827	0.00820784978432762	0.00711434018316554	0.00593244032975863	0.0046487144429791	0.00372370224316738	0.00277541085988443	0.00208860646487193	0.00135930847877704	0.000812308610794462	0.000354539884201591	8.14467311202472e-05	0	4.2691727112074e-05	0.000264100517897334	0.000963638773363059	0.00153154652264372	0.00246487009364663	0.00331926197955184	0.00466161194004852	0.0060125331751118	0.0077579340035502	0.0108567799538017	0.0136128011772492	0.0165463489119496	0.0200707669984401	0.0234042897249049	0.028525642689602	0.0350211310094394	0.0411353411980954	0.0454412601878653	0.0548119359908801	0.0632927536675353	0.0682789468151955	0.0771976105346838	0.0866137253282924	0.0983832527956846	0.113314097918223	0.128027023165786	0.150749883435727	0.167962184335402	0.186277614176828	0.208917742585287	0.223103208749219	0.24814900577221	0.275142273302381	0.325412461161882
AL365203.2	0.0309573515074462	0.023389574193461	0.0192150420513201	0.0151065598805434	0.0117666546137312	0.00833710762103081	0.00493561175379536	0.00280342040813056	0.00105307178057465	0.000215483910381719	0	0.000686119583385323	0.00257200935262721	0.00562457750557048	0.00826747670640394	0.0141805802879763	0.0204636590520451	0.0328693321821668	0.0409965081308055	0.052961778477388	0.0630895818712643	0.0780826260708242	0.0924455406211201	0.110294261827768	0.140694292690517	0.166798197070409	0.193904716729757	0.225767938840514	0.255245858623517	0.299100948149494	0.352050950234482	0.399119269502046	0.430674597444194	0.4949479949088	0.548164861755435	0.577374482106168	0.625997976306473	0.67259491146096	0.724536063068258	0.781315631979985	0.828391669723086	0.886155350669905	0.919558914998051	0.946787265231029	0.97058683815679	0.981124976407235	0.993472160684124	1	0.999691225018195
AL441992.1	0.055091011873649	0.0481555885483674	0.0442652535159876	0.0403097383294944	0.036930796153715	0.0331981920199454	0.0290040304366315	0.025847232677833	0.0224306083836164	0.0197803425441632	0.0166936642868992	0.01403844562824	0.0112929756467745	0.00888828481874036	0.00748263701777457	0.00531982276419384	0.00379023550006716	0.00191265421668526	0.00115732183123563	0.000461904940041755	0.000145827732347991	0	0.000123793082158809	0.000539201481865467	0.0017177029166945	0.00306146564627044	0.00468577913188855	0.00681515618536965	0.00895880251946278	0.0124466127374067	0.0171390329580449	0.0217734884944918	0.0251416358888431	0.032717537484709	0.0398152303990379	0.0440782405457438	0.0518469186214353	0.0602236938029578	0.0709109521091109	0.0847659091967544	0.0986989059393885	0.120687936022904	0.137680637806702	0.156049614718482	0.179113812436216	0.19371764802631	0.219705839582005	0.247918708848067	0.300782038565221
AL451165.2	0	0.000890284468332312	0.00141732368233651	0.00198672729574467	0.00250962016720478	0.00313884220228861	0.00393086777756976	0.00460444303165612	0.00543145838316535	0.00616258642488018	0.007142735967509	0.00813117192483929	0.00934653829145806	0.0106382579868125	0.0115310918626675	0.0131980770978614	0.0147074750000374	0.0172900700570296	0.0188124944259657	0.0209001253120492	0.022563355397318	0.0248978895174511	0.0270250356933465	0.0295539162417685	0.033639151350892	0.0369756864987401	0.0403086721958307	0.044086204787772	0.0474936464688458	0.0525380161412638	0.0587520397202762	0.0645098657255614	0.0685410915144635	0.0772990174511461	0.0852453225565863	0.0899357832388287	0.0983683631124871	0.10733695993114	0.118646016603805	0.133150000007601	0.147608429236295	0.17024369029878	0.187621488317747	0.20631957321565	0.229686404999684	0.244417999517676	0.270510010528593	0.298658608283342	0.350923858020292
AL513329.1	0.0529888937736157	0.0429683563270022	0.0378376932859737	0.032960853843971	0.0290536900460777	0.0250020278848899	0.020765043152286	0.0177863139017657	0.0147572099463822	0.0125421706132393	0.0101061409852396	0.0081317146386068	0.00620671696199655	0.00461902278208971	0.00373505417477314	0.0024438667550435	0.00158900438657081	0.000632536813636526	0.00029724040521164	5.03035565832917e-05	0	0.000111189304061396	0.000371818720063737	0.000853369125278895	0.001978417823854	0.00318648439425885	0.00463890282013811	0.00657725410790347	0.00857758879813322	0.0119116397763267	0.0165245458619884	0.0212079628455761	0.0246855364800021	0.0327175784697019	0.040482578535156	0.0452463732483395	0.0540981884629599	0.0638557704213276	0.0765610188595368	0.0933372046734918	0.110407610639104	0.137419992110364	0.15810659864785	0.180072444393245	0.206909173837617	0.223520569869956	0.252468520898721	0.283136806423867	0.338879089221647
AL592148.3	0.0691806380840232	0.0600612451964461	0.0549507271161395	0.0497611758325514	0.0453354380174416	0.0404569755772757	0.0349925581481623	0.0308953661303612	0.0264806542193474	0.0230740756923293	0.0191320696798686	0.015769755042386	0.0123311353417966	0.00936384016777694	0.0076562831321628	0.00508633061995927	0.00333360440700187	0.0013257412331023	0.000613533576499668	9.39517451895179e-05	0	0.000269282458218963	0.000861435640203143	0.00192860313227662	0.004342785898474	0.00683607220934901	0.00971519422752672	0.0133784186191879	0.0169836066169225	0.0227037613536055	0.0301680128284432	0.0373305488146519	0.0424272983390043	0.0536132252774395	0.0638007568791196	0.0698040278147493	0.0805497305564813	0.0918886540320732	0.106031555637103	0.12390096999021	0.141413581058197	0.168254927879946	0.188417211475173	0.209713584135254	0.235811516663529	0.252023177272961	0.280364742230045	0.310497722416101	0.365483868442873
AL691426.1	0.277169370304958	0.167481022674623	0.125389779085958	0.0928577231499106	0.0714365901846181	0.0530810984288022	0.0375942821162413	0.0287106000983683	0.021178471850878	0.0165331391795339	0.0121807269849302	0.00917898729213755	0.00665969454551984	0.00485295618063772	0.00394182001802722	0.00271546392650145	0.00195577905579628	0.00111215188443741	0.000784856904699967	0.000466501916132352	0.000290392133160723	0.000126299163955739	4.03979419017594e-05	0	4.11418766903119e-05	0.000160969169263456	0.000352466644002763	0.000659104044954284	0.00102073882454659	0.00170488674932931	0.00279922832907765	0.00407523101439178	0.00512752686664134	0.00789452464198529	0.0110108138905603	0.0131346153542161	0.0175021462434975	0.0229375963938215	0.0309571028795952	0.0430914597168086	0.0571049254505871	0.0822903204118868	0.103660417510658	0.127875435169771	0.158970390909551	0.178815031206257	0.214118765592769	0.252083194148741	0.32126431207882
ALCAM	0.175941298278992	0.1542449603365	0.142009040838613	0.129519463433639	0.118811454883213	0.106940910860381	0.0935503371838407	0.0834355941559214	0.0724539142697905	0.0639113988344197	0.0539367750503882	0.0453358899051485	0.0364249374563246	0.0286082496561355	0.024035818653391	0.0170003441709218	0.0120303896582994	0.00595390120724556	0.00352978431885267	0.00133048647220406	0.0003662316691091	0	0.000518241799357902	0.00202356555364793	0.00613498436731206	0.0107501356908015	0.0162847028907224	0.0234946879524892	0.0306764400006951	0.0420863603178937	0.0568398175385208	0.0707666085182192	0.0805198156497458	0.101449243794028	0.119944350303609	0.130597109956229	0.149226923467145	0.168301953806113	0.191303652690951	0.219199131223212	0.24537212813294	0.283456402969968	0.310596540537191	0.338023244275028	0.370071074461511	0.389221080726945	0.421488221060803	0.454311015782189	0.510886341847907
ALDH1L2	0.0292341029918912	0.0221055788517349	0.0181784279557729	0.0143156466662106	0.0111759689022224	0.00795067492657602	0.00474664591438123	0.00273105053860352	0.00106366393919979	0.000249268368363298	0	0.00058722247618564	0.00227721619083617	0.00504838687147175	0.007460797097405	0.0128810371837181	0.0186630764002976	0.0301283700568485	0.0376688437400674	0.0488080431994453	0.0582696682015886	0.0723295458407542	0.0858559012784258	0.102741068837515	0.131688682893789	0.156730494586621	0.182911005490795	0.213911596014372	0.242800956799011	0.286131101872608	0.338971637931384	0.386393176700143	0.418408615338773	0.484135123983106	0.539035534972938	0.569336105727252	0.620008519661721	0.668802830711144	0.723396069346623	0.783200242978788	0.832738709564005	0.893126235471016	0.927534681404327	0.954943234894046	0.977850176745482	0.987332528686699	0.997128599573006	1	0.992439818838027
ALDH3B1	0.032630959047236	0.0253574486352567	0.0213277486696452	0.0173285435791237	0.0140345946720409	0.0105829960409638	0.00702952083422878	0.00466203637371486	0.00249903529897336	0.00119355379565182	0.000216838518912891	0	0.000617470045490348	0.00216114461811762	0.00367872415707847	0.00733877390300571	0.0114372646433714	0.0198484006619641	0.0254956891055512	0.0339362348527535	0.0411675013291377	0.0519824440363274	0.0624400426439233	0.0755419433306416	0.0980755008945191	0.117605515936703	0.138036006151043	0.16222539990697	0.184766884265006	0.218618405129434	0.260038966687448	0.297408450409929	0.322775153869271	0.37529675357918	0.419746694243892	0.444560429188114	0.486602195868093	0.527873002003402	0.575227863302362	0.629040212553197	0.675813595105238	0.737205718398209	0.775969849305874	0.810807553075087	0.846034826594627	0.864506181869442	0.891744017152676	0.914998397541757	0.94618303464773
ALDH4A1	0.0682031432975481	0.0590226162234303	0.0538822851079826	0.0486670747516639	0.0442240781125307	0.0393327127303969	0.0338633607826327	0.0297707348231924	0.025370986555515	0.021984868967798	0.018079015130085	0.0147613720790591	0.0113866131530384	0.00849567959257425	0.00684501488761451	0.00438850431371761	0.00274510514017492	0.000935692559465103	0.000345994671938003	0	4.84777340058464e-05	0.000523262799596769	0.00130793331893667	0.00261013403714362	0.00541748818311557	0.0082439119574234	0.0114664892178282	0.0155318080031086	0.0195079997363574	0.0257781101568633	0.0339035736146028	0.0416522521677098	0.0471416882299567	0.0591285582799908	0.0699824244764426	0.0763534986394625	0.0877160238397087	0.0996530555306725	0.114473322088465	0.133100109164523	0.151258207978223	0.178920842307621	0.199577523786114	0.221290644087064	0.247765102439019	0.2641474012143	0.29268964758461	0.322919869376818	0.377832392666595
ALDH6A1	0.0648873279807166	0.0555595277515623	0.0503233312500863	0.0450075194181385	0.0404808637539322	0.0355055952682832	0.0299624055272621	0.0258371224901877	0.0214351866886817	0.018080377463283	0.0142616217811285	0.0110790316667741	0.00792738821256184	0.00533330333866083	0.0039191547738168	0.00196337898852109	0.000830787632580288	0	3.93954680157687e-05	0.000609116713862112	0.00142567674042721	0.00302873383998139	0.00488638741103796	0.00751307068382795	0.012556846878961	0.0172862289302563	0.0224691416525293	0.028819413691634	0.0348939680780215	0.0442687658242454	0.0561299016017175	0.0671988309620652	0.0749186276382402	0.0914710887320644	0.106140806071773	0.114625167310701	0.129543321956966	0.14494270495698	0.163703584664964	0.186766523577392	0.20873983066863	0.241331570371943	0.26502838238898	0.289390816549203	0.318400249074626	0.336011717537642	0.366149508283955	0.397396224385859	0.452633294442844
ALKAL1	0.0206459004040704	0.0171188964153802	0.0153316871441334	0.0136413717624693	0.0122910077100354	0.010891887559508	0.00942644388197555	0.00839173731749633	0.00733210574508577	0.00654951765214755	0.0056768713430872	0.00495536817997115	0.00423230732141346	0.0036121780161313	0.00325203472784153	0.00269357295381279	0.00228615111325815	0.00174328410697585	0.00149067508454988	0.00120427198410406	0.00101543260181568	0.000796367794148569	0.000634036702325411	0.000477496129492973	0.000288797167557256	0.000179454419606191	0.00010105936917157	4.19696402416206e-05	1.13643285429776e-05	0	3.23583247511047e-05	9.96170987791239e-05	0.000164677012833619	0.000349382574603262	0.000561639234640913	0.000704821689213716	0.000993394890749458	0.00134239816046484	0.00184283816539936	0.00258370022162354	0.00343686350005734	0.00501890518985305	0.00645629556477104	0.0082422192726641	0.0108609215878932	0.012754407437574	0.0166194384914985	0.0216090434328167	0.0335434093789358
ALKBH3	0.748604165511165	0.777764521158795	0.794724492462879	0.812414707911687	0.827880917607648	0.845340133931777	0.865412205375048	0.880818898853819	0.897755533230453	0.911053856772562	0.926673366972723	0.940166401320124	0.95408447963743	0.966131142508658	0.973040044961995	0.983308323090857	0.990096283422893	0.997253845401432	0.999310699572653	1	0.999067954443238	0.995883142964352	0.991383646341668	0.984395164701881	0.970107551445753	0.95630703658456	0.941067549595946	0.922453697912132	0.904841395033612	0.878205965687753	0.845616259390051	0.816387385181446	0.796681750274824	0.756266267305202	0.722453680851836	0.703714416164496	0.672138486238782	0.641276614679346	0.605883313593436	0.565411541296632	0.529675554743955	0.4811801512842	0.448930051968682	0.418122863849045	0.384222539481034	0.36497514064019	0.334138917577803	0.304689767291576	0.258048589705652
ALKBH5	0.211770618523155	0.207969070006087	0.205745179889284	0.203372579950552	0.201224801993853	0.198681798663338	0.195545248490875	0.192931901116348	0.18978626912987	0.187058295505065	0.183471220187786	0.17992640937045	0.175655828660596	0.171210741609485	0.168188795464359	0.162645378981515	0.157726081382861	0.149503782600984	0.144760575842165	0.138370002591005	0.133366186133745	0.126464797804225	0.120293036185794	0.113091409343093	0.101748507236892	0.0927332818206387	0.0839368537556012	0.0742087699290521	0.0657432614117802	0.0540997437496682	0.0415382254273088	0.03172034894995	0.0258396056015115	0.0156000655732755	0.00891842905699653	0.0059699304197447	0.00226118189631792	0.000235651478702789	0	0.00273407093444251	0.00814303683098747	0.0207222395552207	0.033020796873604	0.0482611830612398	0.0696011634111835	0.0840303663728679	0.110939565999122	0.141414897518291	0.200677333681232
ALPK2	0.0635725522155473	0.0522083212865373	0.0459620364671426	0.039738048359257	0.0345446888777564	0.0289668257263198	0.0229405129751334	0.0186096395220091	0.0141665124665368	0.0109334967578225	0.00746311064594596	0.00480167508666942	0.00247155551675715	0.000920312633708256	0.000309252519531025	0	0.000497940748305224	0.00271693340428338	0.00469272965703272	0.00807510482215934	0.0112604441229008	0.0163802423014685	0.0216410654217529	0.0285686241314899	0.0411756391065557	0.052682319575196	0.0652120451636848	0.080630973386472	0.0955181371422477	0.118734973353316	0.148461876208082	0.176478294354139	0.196130412024054	0.238435265656674	0.275937813192096	0.297553488396348	0.335298694638181	0.373741013534272	0.419580435439862	0.473982915534914	0.523354143202327	0.591304884109505	0.636228320471717	0.678118247961899	0.722190321325029	0.746105542683316	0.782589292578643	0.815160144455614	0.861783807677725
ALS2	0.151716680919938	0.13265224350687	0.121929937932327	0.111008160224554	0.101663346713903	0.0913253703726142	0.0796918872400301	0.0709253684331343	0.0614292803948459	0.0540592146402136	0.0454739309478977	0.0380905765222424	0.0304630451033455	0.0237942919192691	0.0199051581671249	0.0139434316303086	0.00975494828762644	0.00468024227728019	0.00268498927301337	0.000915398514719686	0.000182060896784635	0	0.000565320175302959	0.00200103889181295	0.00576491514041383	0.00992303597365511	0.0148768124933691	0.0213064246943163	0.0277004310836185	0.037859783488542	0.0510200334223473	0.0634799553640562	0.0722307684199808	0.0910841980984748	0.107834192351315	0.117521051520046	0.134531874402117	0.152042951948507	0.173286355823659	0.199238518279536	0.223778309817061	0.259817866127366	0.285742861895418	0.312147901348324	0.343263699640087	0.361986821046973	0.393745893427374	0.426313974845809	0.483041844700962
ALS2CL	0.0263666216793254	0.0219101068953734	0.0194626897474499	0.0170217756203013	0.0149805848417363	0.0127800623277483	0.0103867495319545	0.00865050577773541	0.00684659904372256	0.00551145357184892	0.00404296335893505	0.00287271870916976	0.00178136239033099	0.000960858056845918	0.000561936175004008	0.000118409766172497	0	0.000273437511430988	0.000670838682845023	0.00144818043199771	0.0022345974189779	0.00355589115557496	0.00495628960364541	0.00683909295612374	0.0103290891645122	0.0135538434660353	0.0170881369383173	0.0214550507513957	0.0256862426171823	0.0323261132366772	0.0409216688528542	0.0491388212678029	0.054979734046557	0.0677992627824015	0.0794836859617346	0.0863731398476082	0.0987082130356419	0.11171885249713	0.127917963097309	0.14829715586815	0.168122809129778	0.198115442849939	0.220251054120944	0.243198665616626	0.270685304798842	0.287459102612599	0.31633376523839	0.346518698731589	0.400559804295516
ALYREF	1	0.975888780962856	0.962033010696957	0.947505778487071	0.934607320522554	0.919663338530266	0.90172933938012	0.887199405602223	0.870184478979645	0.8558232260457	0.837454452214993	0.819828521964469	0.799220667318658	0.778423808405241	0.764629786217769	0.739980885756154	0.718751062487235	0.684464248514608	0.665299587853031	0.640122214147604	0.620887303754436	0.594998414618466	0.572434964867822	0.546763401866047	0.507665081990482	0.477675879856704	0.449282025036366	0.418821430707947	0.392933978357231	0.357681141653705	0.319300302452045	0.288307766223111	0.268926459319299	0.232410062874998	0.204756702709533	0.190438406516614	0.167796240888851	0.147338090955906	0.125764105368806	0.103413419354096	0.085637606687866	0.0643664697917244	0.0520295302615037	0.0416181757488608	0.0317267460789654	0.0267982757240232	0.0198689167079251	0.0142993862186284	0.00744098543646906
AMD1	1	0.928709702743439	0.888530020112666	0.847415687673467	0.812000464485774	0.772457715907881	0.727330970855337	0.692735516745187	0.654500914678575	0.624124057965572	0.587722705032485	0.555264006325897	0.520189904364674	0.487704702203116	0.467651304416231	0.434540365033737	0.408589342685399	0.371151590270553	0.352396098501835	0.329886936484149	0.314196187663859	0.29497320300559	0.279866804347691	0.264411311002488	0.244147454601753	0.231092872063039	0.220599856603928	0.211268848091068	0.204770786447782	0.197699670835604	0.191960550917693	0.18858881993253	0.18697945144544	0.184846674801803	0.183882545165229	0.183554222017449	0.183198147220415	0.182952669542161	0.182614393577887	0.181909425742697	0.180780429559546	0.178094476521508	0.175315835530775	0.171714972554605	0.166499233655901	0.162935007734232	0.156305172731601	0.148899628146581	0.134959200000667
AMFR	0.0554374564986376	0.0542298023243282	0.0535244877632276	0.0527741191474444	0.0520973418060331	0.0512995912154389	0.0503213606545082	0.049511169136356	0.048541572988389	0.0477053262012068	0.0466115854814326	0.0455364781590219	0.0442476893832705	0.0429124261770003	0.0420076393980347	0.0403529385830178	0.0388888195588629	0.0364478762802069	0.0350421171734404	0.0331496332630105	0.0316683728929177	0.0296252844943759	0.0277973737983597	0.0256626455843803	0.0222946248620242	0.0196113155758672	0.0169865429673029	0.0140757236775816	0.0115550178143431	0.00818680699195862	0.00481324935107227	0.0025059587085903	0.00134493191031921	0	6.4848663540106e-06	0.000484126637330717	0.00210906814440934	0.00477130578726059	0.00927371491450591	0.0165764261029328	0.0252383526647578	0.040983661944853	0.0545261769729443	0.0702492496984883	0.0912726614590104	0.105141125833473	0.130611974560366	0.159132864149195	0.214265965548843
AMIGO1	0.0408480812151693	0.0345425300309501	0.0311019550822672	0.0276784551191086	0.0248160531427266	0.0217234305077515	0.018339774898749	0.0158607040211096	0.0132480265260743	0.0112759898688365	0.00904588285599643	0.00719254506251542	0.00535121852997965	0.00381625452203704	0.00296193254638013	0.0017319543714199	0.000952160760713036	0.000185037031045908	0	4.31433742602983e-06	0.000188870103472731	0.000676936275986588	0.00132254660357125	0.00230545797848473	0.00431848742083617	0.00630167091015444	0.00855334727753064	0.0114053866492496	0.0142162191503472	0.0186889642642272	0.0245552526319341	0.0302212937441359	0.0342768752804633	0.0432493106045049	0.0515066459385392	0.0564099572356955	0.0652534919142178	0.0746733161935538	0.086539417717981	0.101697780732483	0.116708270647228	0.13995486591668	0.157564108652256	0.176261337395749	0.199285062039767	0.213668709005778	0.239005145191828	0.266248821881193	0.31687593751512
AMIGO2	0.548029822927395	0.538736139877489	0.533297355333336	0.527481260538389	0.522198073963503	0.515915486808293	0.508122619874313	0.501593011512267	0.493692797806212	0.486809989116991	0.477722946289311	0.468711310100225	0.457826073742109	0.446477574490345	0.438758767732524	0.424605781612741	0.412066125755477	0.391179202246191	0.379184520003309	0.363100013591924	0.350573822550696	0.333404755436537	0.318163717613886	0.300522400168175	0.27306592420973	0.251544395067871	0.230811054169079	0.20819408105514	0.188734938658814	0.162124022321118	0.133330847587326	0.1104786138564	0.0964806899835851	0.0710000190822371	0.0527863662704592	0.0438512763021005	0.0306196228865503	0.0198836044613666	0.0102744238129954	0.00296375935400617	0	0.00183651456444849	0.00734310566735921	0.0163574616822025	0.0311654702241775	0.0420350868770818	0.0634828022963034	0.0890696042732241	0.141497240709058
AMMECR1L	0.0515615498761515	0.0437400595931997	0.0393541368215072	0.0349090944564417	0.0311329294431176	0.0269959140211469	0.0224095133715176	0.019017701999078	0.0154262303749958	0.0127151323826845	0.00966747833590701	0.0071722199393451	0.00476310329673827	0.0028567491464502	0.00186729343483067	0.000613410490190162	3.20602015654107e-05	0	0.000442203025853368	0.00149925282584356	0.00265922329800464	0.00468922930929498	0.00688945714289609	0.00987635342378914	0.015416821863702	0.0204916572163829	0.0259786153509411	0.0326352958419055	0.0389579182691836	0.04865685586772	0.0608577693819886	0.0721939527963245	0.0800784489849546	0.096937097981577	0.111835149603527	0.120436234780961	0.135535898832714	0.151094248848121	0.170013817820192	0.193223660823006	0.215290603396784	0.247941471399304	0.271622524863033	0.295917283249936	0.324781002159072	0.342275406183223	0.372173576943841	0.403131157368397	0.457788571720971
AMOTL1	0.243651060651876	0.210433746092621	0.192063259550783	0.173582402804568	0.157955788663048	0.140868660616937	0.121892885330889	0.107771242618235	0.0926480276489192	0.081036301140753	0.0676503035428961	0.056261380654646	0.0446188418783431	0.0345468276199126	0.0287219152816857	0.0198698339200695	0.0137152500996472	0.00635743739777674	0.00351481979293071	0.00105420128243823	9.52372786043615e-05	0	0.000992732704211683	0.00330397899840432	0.00919570025916367	0.015652148252103	0.0233434594664313	0.0333604531119041	0.0433528493796021	0.0592229475310697	0.0796977616123919	0.0989572526507504	0.112398347587661	0.141091571447161	0.16625210232953	0.180649688343229	0.205643577348345	0.230964484288712	0.261088593965752	0.296943704810522	0.32982339755731	0.376174849105506	0.408004699436172	0.439052805998937	0.473852070696549	0.493942573832041	0.526727700775179	0.558843456980868	0.611688208233377
AMOTL2	0.143997993346303	0.137035588421209	0.133042007149364	0.128888454090028	0.125245696552945	0.121094500094987	0.116229376777842	0.112391257567772	0.108020981160282	0.104438025839231	0.0999944105458528	0.0958722516647604	0.0912188053826629	0.0866909725188207	0.0837738191880697	0.0787166270288664	0.0745055492514902	0.0679499384063511	0.0644007478804722	0.0598458786130781	0.05643880219827	0.0519391207985411	0.0480868989204159	0.0437702628448593	0.0373042466295795	0.0324113756124462	0.027815586263103	0.0229109032611647	0.0187918506095234	0.0134055103415503	0.00808365817884125	0.00444229960080414	0.00258295273892983	0.000286614202942423	0	0.000481033477404857	0.00245326961280033	0.00584626168885028	0.0116828495306952	0.0211951111330099	0.0324499970518217	0.0527368179899573	0.0699820915899477	0.0897640813096234	0.11582348874153	0.132780848790119	0.163468394238609	0.197168808784009	0.260495528413759
AMPD2	0	0.0211704472668962	0.0335436525816059	0.0465773978736084	0.0581376056963842	0.0714477070147255	0.0872154641394824	0.0997701031356275	0.114174878945066	0.12606101064052	0.140884091199296	0.154702392109134	0.170363045915856	0.185646571052413	0.195509291625279	0.212622397579144	0.226873528527391	0.249031177946533	0.261000002945278	0.276319105343358	0.287740557400141	0.302766175178362	0.315569146520632	0.329840674319142	0.351052319132513	0.366956841135951	0.381770569459572	0.397441876531611	0.410657574314156	0.428721371790795	0.448772861283281	0.465496110387866	0.476296093768584	0.497603816774647	0.514828917008362	0.524218858524458	0.53987950011695	0.555078878720784	0.572493042446032	0.592527797163051	0.610450756201258	0.635325456073508	0.652343886385377	0.66905072945721	0.68804112066123	0.699144399584095	0.717480195914651	0.735696063019327	0.766188895915963
AMPD3	0	0.000992155005145859	0.00158329711276425	0.00222635882849855	0.00282151405569669	0.00354397991285319	0.00446330957657971	0.00525366571275588	0.00623421488254123	0.00710980465534303	0.0082954972913173	0.00950390967881131	0.011005742528962	0.0126196649217957	0.0137451438676631	0.0158668091368731	0.0178094210995465	0.0211776610714596	0.0231882161248131	0.025974113338486	0.0282169525980081	0.0313990449691402	0.034332388069884	0.0378611314788671	0.0436551860776117	0.0484721406549905	0.053359425398742	0.0589888056676311	0.0641290191268601	0.0717673946504285	0.0811201059464056	0.0896651481684557	0.0955618828881498	0.108111914043478	0.119192761887473	0.125603190386838	0.136900688234874	0.14862002302409	0.163005464270182	0.180888511478227	0.198160744098426	0.224246852421174	0.243589595817	0.263823312903286	0.288389056209566	0.303552153937664	0.329931910038528	0.357850788232868	0.408596098971484
AMZ2	0.658844838940384	0.70275953891941	0.728093835611412	0.754334363915375	0.777105166505323	0.80259739125771	0.831589597954598	0.853581138390157	0.877449360335928	0.895925140775133	0.91726348439164	0.935302649389492	0.953400470946944	0.968475062012274	0.976762095687138	0.988305557333349	0.995035990095147	1	0.999771766617391	0.996384011897789	0.991536417309553	0.9820632963503	0.971161665530762	0.955887168547564	0.927012177974767	0.900469378449176	0.871956458988166	0.837819455305363	0.806066608866336	0.7591007445443	0.703390579716252	0.65505921635142	0.623337961429646	0.560433421541391	0.510021593077084	0.48295343061077	0.438758401332745	0.397302366096135	0.351927368538407	0.302985923842636	0.262517197382419	0.21202670394457	0.181517454956066	0.154889120076743	0.128605386254256	0.115031675280259	0.09519827077174	0.0783414416698377	0.0555500378049838
ANAPC11	1	0.996847958671214	0.99485340888698	0.992517052064427	0.990171433315405	0.987073008118588	0.982741854892729	0.978699794991675	0.973329366267833	0.96825079588767	0.961025521167963	0.953332524797961	0.943418908112492	0.932445365735858	0.92464990217961	0.909736069723543	0.895921965878349	0.871819243990952	0.857426786146058	0.837559429478404	0.821669560645352	0.799337772351376	0.779010477058839	0.754923765924155	0.716308561116428	0.685124949395876	0.654349538171366	0.619972824006647	0.58965630032637	0.546775153898156	0.497997469655386	0.456988882196435	0.430587808789419	0.379206802383793	0.338812557407313	0.317372936901627	0.28271138928871	0.250566631492286	0.215785811395048	0.178764409270075	0.148586671762798	0.111624929381235	0.0897890067858247	0.0711731368431779	0.053387796102034	0.0445154950332327	0.03207400912268	0.0221636981589529	0.0102753192979303
ANAPC15	0.893005770099641	0.912660539980756	0.923804161515016	0.935118074936998	0.944691343704792	0.955065808152591	0.96630194757042	0.97431258337049	0.982355482166967	0.987980455628912	0.993602107754428	0.997346179196865	0.99971942505352	1	0.99906030753617	0.995249220471121	0.989882799630219	0.977412185886089	0.968519334399068	0.954870636443672	0.943010705609588	0.925185832697556	0.907985629632549	0.886615164785984	0.850560025728515	0.820167147767738	0.789290609600767	0.753967636638713	0.72224335599988	0.676693993509001	0.624175536952983	0.57959496355236	0.550732255276906	0.494263162785781	0.449629223627886	0.425858923538482	0.387307711330122	0.351406535479027	0.312362814319033	0.270497861318518	0.236033182389912	0.193153717944134	0.167254360793664	0.144604969065923	0.122146237375651	0.110487772474713	0.0933484255429308	0.0786448574075594	0.0584457006768819
ANAPC5	1	0.991697311240546	0.986835861539426	0.981643245542567	0.976935957286521	0.971353138582892	0.96445255040052	0.958690575385545	0.951740553137235	0.945701321504239	0.93774470375788	0.929866285606362	0.920356815309857	0.910440657725203	0.903690078572592	0.891290275884721	0.880271030105959	0.861826433071795	0.851173706396135	0.836809207398375	0.825553610193543	0.810019671379331	0.796119754851012	0.779892222604569	0.754318849687415	0.733983802335866	0.714136175620898	0.692177798992428	0.672933744197321	0.64574258223389	0.614645818499685	0.588211394333702	0.570992557307343	0.536889779623094	0.509383449344022	0.494476616138081	0.469833839768871	0.446263112653729	0.419787673996574	0.390167560302476	0.364544700194139	0.330518415820134	0.308350459465772	0.28751698918211	0.264966279157656	0.25230477393536	0.232174728345729	0.213063960433509	0.182847219725653
ANGEL1	0.0397186565668207	0.0329782020111238	0.0292361264054017	0.0254781375412062	0.022317921041959	0.0188961682202545	0.0151628073176534	0.0124523238800054	0.00964228443307008	0.00757390988592525	0.00532292172786115	0.00356359064168185	0.00197885299431317	0.000866031373114003	0.000382775137398884	0	0.000130470376393651	0.00120233366795802	0.00224209458810388	0.00407255592465523	0.00582090005556916	0.0086497645903388	0.0115627929859085	0.0153929710024363	0.0223202642967759	0.0285794371616899	0.0353192825783136	0.0435029411053538	0.0513003913655274	0.0633032329722742	0.0784613765994311	0.0925911359090609	0.102437894209939	0.12352384979721	0.142166729345742	0.15292223177803	0.171771612421637	0.191125185904045	0.214524558367236	0.242958065783893	0.269639937283754	0.308344428123626	0.335738375222736	0.363170419138692	0.394828582089649	0.413559004630723	0.444851141903509	0.476392463283158	0.530241429190992
ANGPT1	0.141920539306617	0.119528914504809	0.107038856341071	0.0944350772395846	0.0837755251073759	0.0721532910479372	0.0593463773719172	0.0499364679560332	0.0400409959013419	0.0326281783265299	0.0243708942889947	0.017691743343933	0.0113492485051797	0.00645736512279862	0.00400122386520653	0.00108465469676276	0	0.000848159976349244	0.00264565158990447	0.00638363758858007	0.0102639563954037	0.0168596170862826	0.0238808826621231	0.0333121052904541	0.050673364956106	0.0665238943074633	0.0836616770612034	0.10449064941992	0.124280203250333	0.154464691698941	0.191915220050072	0.226043720439074	0.249351998143911	0.297907355122169	0.339270724631419	0.362461121742695	0.401913876960169	0.440847819096232	0.485794890922186	0.537283864804654	0.582475781319579	0.642616247770625	0.681256334547389	0.716620486299148	0.753271182364052	0.77297287438521	0.802854002399308	0.829443136546286	0.867630010244674
ANGPTL2	0	0.00700260417240451	0.0111097991644979	0.015431885803932	0.0192506568177781	0.0236172588467462	0.0287286263877934	0.0327349974444634	0.0372448010283268	0.0408830698041992	0.0452976534671751	0.049273110095913	0.053593457119756	0.0575974608448469	0.0600592369596347	0.0640830347746435	0.0671750060413356	0.0714714519113746	0.0735141194759042	0.0758242730832629	0.0773135321889877	0.0789548662826816	0.0800567642438911	0.0809504742561236	0.0816005557240331	0.0815359115803147	0.0810361951651239	0.0800359268466226	0.0788540265660385	0.076914853420844	0.0745938007393481	0.0727427288913647	0.0716755425418561	0.070058574493326	0.069403902983434	0.0693560395471447	0.0698397933432424	0.0710800801892866	0.0735674597582971	0.0780362611412389	0.0836913037767873	0.0945253491931445	0.104221498677684	0.115799681543312	0.131702786851507	0.14240257953525	0.162410741391546	0.185291676603586	0.230758453931286
ANGPTL4	0	0.00382376196629729	0.00613628238122521	0.00862563623320462	0.0108728117182152	0.0134972627095255	0.0166437841953281	0.0191661904652268	0.0220644745384784	0.0244480264972453	0.0273943645697652	0.0300981816758527	0.0330903995660642	0.0359129135047915	0.0376714549441092	0.0405828276598357	0.0428500366426156	0.0460403925229412	0.0475713921931082	0.0493109663750251	0.0504345905213244	0.0516704955013767	0.0524933055606771	0.0531469325542624	0.0535712256663782	0.0534605169286422	0.0529999273760309	0.0521392999286793	0.0511445438506674	0.0495129915387522	0.0475227937234876	0.0458686911633849	0.0448605181999541	0.0431312295152173	0.0420931682380303	0.0416993541688746	0.0413680829368878	0.041464903386581	0.0421884042051103	0.0439407738164977	0.0464749355019718	0.0517897337498754	0.0568582785556901	0.0631905725853323	0.0722940879404259	0.0786471324500733	0.0909716318473457	0.105730539475386	0.137035639548019
ANK1	0.00792939574353329	0.00691353274917604	0.00634391585413847	0.00576503403528368	0.00527083779853079	0.00472534582410549	0.00411310236631459	0.00365292011806239	0.00315565126687871	0.00277063550793535	0.00232323498898269	0.00193950912253457	0.00154424146493304	0.00119979093231272	0.000999505299121905	0.000693588819555918	0.00047978060955586	0.00022295606006892	0.000123377299240154	3.7021727066985e-05	3.33151327436777e-06	0	3.49062889403153e-05	0.000116060025234356	0.000322310236113966	0.00054733280807914	0.000814059650961647	0.00115947436535837	0.00150826655052253	0.00209334594889896	0.00292654833802953	0.00380331999627276	0.00447279575220865	0.00607118189335455	0.0076762844533701	0.00868696345633994	0.0106137511686079	0.0128086047735387	0.0157773708531978	0.019896717402138	0.0243392305385855	0.0319531665751397	0.0383417462325189	0.0457468608718851	0.0557835470591494	0.0625588932776766	0.0754165821792409	0.0905380465441869	0.122171983879546
ANK2	0.115419181701298	0.096743325418784	0.086627021510754	0.0766181958759264	0.0682972138369167	0.0593597693444424	0.0496504164370224	0.0425879316044671	0.0351981026469608	0.0296618144566197	0.0234521285270599	0.0183422053310775	0.0133253570322937	0.0092078888709612	0.00695389311373451	0.00378755676383912	0.0018710841141775	0.00020399497267542	0	0.00041291345673709	0.00127655765977114	0.00315149491616734	0.00544725507970373	0.00881518760086543	0.0155421856483	0.0220885960746061	0.0294928208122267	0.0388709973898436	0.0481187446374392	0.0627996406577485	0.0819286703362845	0.10022175507009	0.113186064779978	0.141435594253167	0.166856055297847	0.181670026797622	0.207831851022904	0.234880933093847	0.267713327322133	0.307594963739383	0.344785779631918	0.397881736082534	0.434527370403382	0.47016653699418	0.509701988821642	0.532251696626626	0.568522896216093	0.603324995960091	0.658796995396276
ANKFY1	0.272472100824793	0.24015714478704	0.222135209304496	0.20387032540077	0.188302376314961	0.17112651481013	0.1518293704399	0.137285734144149	0.121499796001102	0.109200073573388	0.0947807673042549	0.0822565582884934	0.0691301255630158	0.0574102310067139	0.0504176177344101	0.0393444374584523	0.0311487719394163	0.0202601521235647	0.0153209552986527	0.00997076050116093	0.00669759337235841	0.00333393634686217	0.00132459241154392	3.11337183513255e-05	0	0.00150928371771589	0.00414319078611945	0.00827148257601735	0.0128438477038398	0.020679148671753	0.0314707637201862	0.0421166377337955	0.0497713560915765	0.0666317167259914	0.0819324068142971	0.0908896437540783	0.106778239246224	0.123313405336121	0.1435763496417	0.168583460625119	0.192444836378484	0.227805833796733	0.25344322259687	0.279705343790017	0.310827323380162	0.329639969719664	0.361691327271965	0.394734707869999	0.452691306404005
ANKH	0.0550106936437126	0.0512752057832923	0.049149390141056	0.0469554391227183	0.0450481169697511	0.0428965676058748	0.0404086782548352	0.0384744571382556	0.0363055439260508	0.0345558959205877	0.0324240046537271	0.0304860516082675	0.0283465766064099	0.0263160612931328	0.0250354773645214	0.0228681504702147	0.0211155551705696	0.0184835148884463	0.0171081795768863	0.0153947400135619	0.0141511696258152	0.0125588754757693	0.0112409566366643	0.00981362880342089	0.00777283296314167	0.00630536155029819	0.00498654905733417	0.00364223011551364	0.0025741579920158	0.00131458460960654	0.000341738963094164	0	5.78445723485197e-05	0.000931593310337626	0.00248981931231911	0.00370219478358142	0.00635353941700711	0.00974948203927203	0.0147436860906096	0.0221142009356231	0.0303568278314043	0.0447325930154319	0.056796205114681	0.0706349753120086	0.0890184137230282	0.101135485751514	0.123452329799246	0.148608151004056	0.197890099673654
ANKIB1	0	0.0122604129281956	0.0193555543264174	0.0267586468449062	0.0332544919407247	0.0406408671843632	0.0492469427100099	0.0559754182417783	0.0635470331254818	0.0696659947613243	0.0771215153852584	0.0838845639964385	0.0913163441033027	0.0983155635636486	0.102692266097607	0.110012451787055	0.115830709231296	0.124346879981287	0.128665605390943	0.133891637936519	0.137559959185283	0.142078337856045	0.145643573089951	0.149298335825203	0.154084570909366	0.157146990470034	0.159578152839178	0.161694324273023	0.163154161546795	0.164860615400142	0.166662024346568	0.168340418800406	0.169611699492603	0.172784337118548	0.176213732053917	0.178486299125944	0.183012268736962	0.188397502326341	0.195927261275684	0.206605074059026	0.218185244847871	0.237775274101963	0.253749542755825	0.271628697065061	0.294709562032612	0.309524537614571	0.336029776405201	0.36477871455268	0.418020078714244
ANKRD1	0.0767492526717885	0.0651513732956476	0.0589903157395702	0.0529661574465834	0.0480036771602936	0.0427097294179636	0.0369850992919534	0.0328243252641663	0.0284555230965313	0.0251566260327542	0.0214051661616059	0.0182474148611114	0.0150376190878415	0.0122578936107275	0.0106382183343367	0.00813344741003868	0.00632812250327831	0.00399737948856165	0.00296834918107142	0.0018777120809754	0.00122641482954487	0.000577061699157808	0.000208820845509548	0	9.0302613102208e-05	0.000484195027984671	0.00111663772451791	0.00208302225196653	0.00314880345755133	0.00499275662756732	0.00759247316691247	0.0102377570393248	0.0121931071648043	0.0166658021930708	0.0209312499596035	0.0235232097721588	0.0282996359810355	0.0335219474032582	0.0402871342052132	0.0492200581740254	0.0583795891532853	0.0731750482614826	0.0848777260951123	0.0977762041442627	0.114328674778415	0.125029568667152	0.144519757791243	0.166348061164716	0.209164193602262
ANKRD13A	1	0.927886271598386	0.887671818080732	0.846941504239452	0.812262755880952	0.77406257268829	0.731251444435664	0.699087606279373	0.664307779063009	0.637330172450682	0.605878297960647	0.578756977829948	0.550591683079293	0.525746454814979	0.511102514653866	0.488288449935554	0.471814589986189	0.450798289547426	0.441799026331555	0.432724130465191	0.42776899761676	0.423650226497333	0.422420199482208	0.423315510598647	0.429694060868712	0.438503617553902	0.449966678196033	0.4656802075165	0.481732298906559	0.507185881275614	0.539160206357118	0.567912999356771	0.587098813939986	0.625423531219736	0.655917063101979	0.67200729282618	0.697524183758435	0.720172098250056	0.742793789220079	0.763387188104315	0.775977434555346	0.782935078346776	0.779937172390175	0.770453539017428	0.75176753089056	0.737301170688382	0.708413157526287	0.674385571465756	0.607987226372579
ANKRD18B	1	0.977618203472753	0.964915219373241	0.951794099258024	0.940354222618694	0.927385421184888	0.912265804971962	0.900389673112132	0.886913871833876	0.875897544746571	0.862268329036553	0.849652731337239	0.835437570438383	0.821628496067024	0.812741758386454	0.797352209264248	0.78455236304339	0.76465262674938	0.753893161827851	0.740101258215866	0.729798213698075	0.716211217488223	0.704599970374787	0.69161500226634	0.672224713890149	0.657608076451526	0.643929799008983	0.629388103500513	0.617022559517571	0.599796354098413	0.580004305957935	0.562795139850202	0.551288977511807	0.527599649243073	0.507444837778145	0.496075364737787	0.47652518558429	0.456879661847353	0.433629465132898	0.406039158874279	0.380757696525442	0.345070386679085	0.320487764863743	0.296412521627021	0.269354154398423	0.253827358003619	0.228869640281575	0.205110514420054	0.168063166293127
ANKRD26	1	0.955126807647944	0.930075122246649	0.904611768743669	0.882811938246404	0.858612179579458	0.831168226782624	0.810247185604418	0.787237108808874	0.769033572421366	0.747302001724583	0.727990949955459	0.707182563415273	0.687950809557003	0.676091196217835	0.656514597990923	0.641159739725168	0.618948641131224	0.607772374496429	0.594288803925318	0.584825618105361	0.573130624881859	0.563832184224153	0.554180243792439	0.541205346442426	0.532540034355702	0.525282444922887	0.518454460886701	0.513312886369456	0.506947116424308	0.500401197858498	0.495054684640114	0.491535107109579	0.484169923208167	0.477565000897141	0.473638027564602	0.4664755759298	0.458690255945735	0.448635712125892	0.435427396192688	0.422028586789463	0.400869973065566	0.384674778458903	0.367452392241635	0.34641413244198	0.333532151459045	0.31156345294797	0.289144297165417	0.251005338711407
ANKRD28	1	0.969135821566358	0.95158116333084	0.93346246482907	0.91770393866669	0.89991307785404	0.879312120181773	0.863266680501245	0.845235497858815	0.83065368747409	0.812834155908901	0.796577713266163	0.778555954221046	0.761368001311554	0.750480425307085	0.731958696853614	0.71688309615809	0.694051853286566	0.682018066668186	0.666912642543751	0.655862406206505	0.641594178116534	0.629672336799772	0.616632691409132	0.597725460797436	0.58390993063223	0.571312761464986	0.558263630560606	0.547459765685932	0.532916789577467	0.51696915912541	0.503739079253175	0.495195017432437	0.478264033667184	0.464438963723468	0.456828399473135	0.443991875681539	0.43133429598091	0.416556400134709	0.399148819078526	0.38317728812822	0.36034877094993	0.344272670750944	0.328125311080195	0.309351991645082	0.298204481074592	0.279583298577096	0.260892264434768	0.229371972410806
ANKRD30B	0	0	0	0	0	0	0	0	0	0	0	0	0	0	0	0	0	0	0	0	0	0	0	0	0	0	0	0	0	0	0	1.77887767098865e-11	1.85547663468177e-09	2.63452895943796e-06	0.000181564149020007	0.00106552196539802	0.00973519919399992	0.0387024708670651	0.0875911573969851	0.102374877207601	0.0709439812514512	0.0270723498810623	0.012598867084449	0.00629504450879636	0.00341452299780192	0.00261158981240324	0.00191301336499257	0.00162680764830474	0.00165001006980131
ANKRD35	1	0.990261645384337	0.984696417447702	0.978932797930958	0.973904088730145	0.968209458638787	0.961592850146765	0.956423077534318	0.950596950494504	0.945872906492055	0.940085303527148	0.934791815887453	0.928909008289756	0.92328485179171	0.919715770634436	0.913633183282751	0.908672776060494	0.901145708930531	0.897171938229848	0.892178355552153	0.888521936570634	0.88379713607928	0.87984682520795	0.875524245430646	0.869254759916013	0.864673729490202	0.860497950951596	0.856172881698607	0.852519975335744	0.847194159089199	0.840346845137452	0.833489784664584	0.82835408846655	0.816266904986026	0.804318124133621	0.796896196735407	0.782993501455199	0.767592140907186	0.747552528847294	0.721285683527707	0.694899710279263	0.653942143861436	0.623213185156275	0.591114191524772	0.552656018914827	0.529466278770683	0.49047844930813	0.451361207745769	0.386254080888526
ANKRD36	1	0.931063296859569	0.893381796251617	0.855675676695212	0.823873280345073	0.789089771707189	0.750309011009586	0.721223725967198	0.689714514727399	0.665145595037082	0.636231866631709	0.610921510012235	0.58405448442239	0.559599970131498	0.544701229452101	0.520413129879825	0.501630732601981	0.474882820540232	0.461614146057439	0.445778161110572	0.434777675454036	0.421314463473031	0.410715900264349	0.399815959719775	0.385332514095334	0.375773760837272	0.367843919857045	0.360453968042807	0.354953963651783	0.348290434727794	0.341713947262225	0.336620890808137	0.333416053998909	0.327057187601363	0.321674576899092	0.318579639560827	0.313079436760266	0.307249829571194	0.299867443292615	0.290321023851644	0.28074098273619	0.265735996971099	0.254316914903919	0.242220196180603	0.227503181497022	0.218527797315621	0.203291084651198	0.187839366359945	0.161797815319965
ANKRD42	0	0.00538016269038552	0.00853727800687517	0.0118850005648895	0.014881146714824	0.0183714790588204	0.0225762554390841	0.0259891987915096	0.0299880723672642	0.0333632804753318	0.0376799601930267	0.04182322860413	0.046673143869074	0.0515803512834121	0.0548462268041155	0.0607132132842844	0.0658082562750894	0.0741453000584327	0.0788770865364299	0.0851871902055752	0.0900894048705607	0.0968137040841173	0.102806085425472	0.109790729748538	0.120813835036152	0.129625803705666	0.138291786773345	0.147978501339689	0.156584214875334	0.169009687332519	0.183717795338585	0.19673657129683	0.205513561179698	0.223692646320943	0.239236189712092	0.248032014534079	0.263212004958303	0.278558477368258	0.296887978283922	0.318965746628677	0.339615011898702	0.369677217751664	0.391180682578589	0.413025020528539	0.438734396950031	0.454201146018067	0.480449867553095	0.507404547934851	0.554500229662343
ANKRD46	0.0124520012147922	0.0102670430168547	0.0090393990821813	0.00779823096806613	0.00674982202120261	0.00561232159819982	0.00437290729073587	0.00347852947296603	0.00256233142874744	0.00190100503621467	0.00120407641498788	0.000689556364543161	0.000273231039849083	4.70188395334603e-05	0	0.000110270927065301	0.000396453656358192	0.00121124907947553	0.00184780639718578	0.00287366486358603	0.00379885334480928	0.00523367158071732	0.00665949919092619	0.00847939833284471	0.0116577691926837	0.0144345717882819	0.0173435141782571	0.0207796467393321	0.0239855573106383	0.0288747942823215	0.0350669089702326	0.0409169536041791	0.0450568723134269	0.0541326050592113	0.0624269303904677	0.0673381711979977	0.0761834068220804	0.0856008506721875	0.0974759039055981	0.11268978065516	0.127827324280102	0.151457275962074	0.169539280685715	0.188937975171802	0.213104447287591	0.228306049299649	0.255181198161319	0.284119611071628	0.337742182827216
ANKRD52	0.107651777414161	0.0955236254976194	0.0886974671581002	0.0817320990688427	0.0757566555191715	0.0691216934566531	0.0616126580532826	0.0559139322438413	0.0496888349876712	0.0448090741349244	0.0390544765562718	0.034025458023466	0.0287226921692489	0.0239592248712817	0.021103486733677	0.0165591017633881	0.0131767577008328	0.00865455369172316	0.00659034841204086	0.00434227361368812	0.00295820463607117	0.00152397287429684	0.000654747519416233	7.6715724472919e-05	0	0.000576256961891494	0.00161959241406951	0.00327501034573915	0.00513414128667915	0.00841535229515521	0.0131410266631203	0.0180263639671603	0.0216684766157895	0.0300498492590736	0.0380605455935989	0.0429207976584356	0.0518417939736492	0.0615222742687186	0.0739232087214343	0.0900298619784455	0.106216735551842	0.131672947313415	0.151235049775913	0.172253356284548	0.198436795040082	0.214886585227211	0.243902133283228	0.275025869703201	0.332316212202128
ANKRD9	0.719135794632304	0.627902918030832	0.578986490608438	0.530758843667818	0.490671716897993	0.447475977866963	0.400158596316024	0.365285442726996	0.328133826076698	0.299641837996277	0.266676424395858	0.238350175638939	0.208860903839858	0.18257664658121	0.166842580904259	0.141684424121131	0.122685036500415	0.0964073853151307	0.083759407097675	0.0690560062640284	0.0591294038113801	0.047357124222133	0.038435107657645	0.0296477792954933	0.0187626438347036	0.0122562905924178	0.00744574485360401	0.00365673166568403	0.00148669460930054	0	0.000303505528545829	0.00210208286423976	0.00400429840185442	0.00945850913230089	0.0155250215862557	0.0194617287834115	0.0270281484671407	0.0355867031396183	0.0468966636366931	0.0619541246555595	0.0773448028652844	0.101846505096853	0.120813014636811	0.141259607068133	0.166789194027381	0.182867607142046	0.211318131535388	0.241977596692113	0.298827113697351
ANLN	0.810739040577514	0.853139352044907	0.87757722902702	0.902385111579988	0.923119423645198	0.944949248849711	0.96714141725014	0.98131663771243	0.993076174914835	0.998696502711914	1	0.995091058888125	0.982011096051923	0.961364491530903	0.943918698559853	0.906205448115197	0.868004235584774	0.797789910306464	0.755249921961697	0.697155535211288	0.651859329216616	0.590693532015506	0.538020061784787	0.479677752320991	0.395719406925599	0.336420095415874	0.28495701949213	0.235142770959382	0.197361163362885	0.152737860277861	0.112720130114982	0.0863640895560713	0.072323030231599	0.0503895241482731	0.037225018705228	0.0314264014425783	0.023513267254787	0.0175476573197508	0.0123268807088563	0.00793822750186595	0.00511101552663345	0.00244659903233374	0.00126734729401139	0.000516930957920017	8.023601889335e-05	0	0.000109690468820496	0.000503897902992044	0.00179498812288525
ANO10	0	0.0185674218123347	0.0293144442633084	0.0405493607632302	0.0504390140770986	0.0617366713147391	0.0749948556694306	0.0854522517680927	0.0973406852658074	0.107060603179515	0.119066681618937	0.130141784319565	0.142554776420584	0.154524608107812	0.162172288406777	0.175297353558061	0.186085457625027	0.202598128659479	0.211383646788413	0.222488899618603	0.230665392567713	0.241285796538811	0.250211333289271	0.260024289422793	0.274338769487256	0.284855478927381	0.294480697429819	0.304481469962463	0.312788841460323	0.324041987366962	0.336528927110531	0.347052651348419	0.35394834597842	0.367888759329446	0.379584920171737	0.386157214522085	0.397473925490026	0.40893336312737	0.422709432101258	0.439507636310958	0.455478917015604	0.479255238433834	0.496676863947631	0.514744678936045	0.536464402387598	0.549713641693712	0.572414723362351	0.59590468204611	0.637096867411034
ANO4	0.21799560786283	0.187893895386883	0.171445363339017	0.15503420075317	0.141259525637691	0.126298399470196	0.109797765036195	0.0975876066318959	0.0845663273515381	0.0745976603742413	0.0631226251202516	0.0533566198430952	0.0433440921761029	0.0346247721812455	0.029537176135916	0.0216921460315999	0.0160942978122164	0.00905116622922835	0.00608027227460653	0.00312962448622426	0.00155505980357808	0.000306511672312833	0	0.000477099486412	0.00288411902060466	0.00608115920555969	0.0102010463238863	0.0158393463341781	0.0216535851428577	0.031150303298863	0.0437544436032466	0.0559025143742975	0.0645292662267736	0.0833243711167767	0.100213482128961	0.110046737911072	0.1274099353794	0.145385432053558	0.167292134972682	0.194142889996517	0.219558857164424	0.256806745676017	0.283456027189266	0.310401008060866	0.341844297481069	0.360625041111391	0.39229325082069	0.424577946388715	0.480514621150958
ANO6	0.203347310136097	0.182257356893322	0.170448664813945	0.158433326611136	0.14814531706926	0.136733636285099	0.123819042725992	0.114005903929028	0.103259439312697	0.0948035903136277	0.0847776594480058	0.075947652112982	0.0665386151378586	0.0579646290876612	0.0527486826923729	0.0442845739840654	0.0378003939506163	0.0287313800219153	0.0243433643226252	0.019248879224098	0.015831984880508	0.011834294739469	0.00887581804617053	0.00606711041875262	0.00285614618203754	0.00121653281294064	0.000293690643184579	0	0.000230173926289542	0.00144291652324775	0.0040251585104196	0.00724556238840092	0.00987163329618259	0.0163842504207026	0.0230157550101505	0.0271736465283902	0.0350010238110248	0.0437134553822309	0.0551192630831612	0.0702338424845075	0.0856749239636408	0.110325882298688	0.129497897539837	0.150267260947539	0.176334760540364	0.192797433237178	0.221961142515971	0.253385905332284	0.311519090611929
ANP32A	0.929378850617307	0.944204621092433	0.952544841683689	0.960924241150625	0.967913357764839	0.975337673897374	0.983119517937268	0.988416160241073	0.993390803553383	0.996525414200043	0.999100449562046	1	0.999385923287402	0.996780947330171	0.994035917755836	0.987208238142554	0.979452023497185	0.963511140694187	0.952879717291465	0.937157593020784	0.923870130799201	0.90433191272923	0.885828562270543	0.863186256393687	0.825617216695052	0.794404795761302	0.763023994320847	0.727454108985284	0.695753654944476	0.650563550136592	0.598850395324968	0.555232679192794	0.527115616761378	0.472359220804289	0.42929966166167	0.406442475848207	0.369477279806124	0.335165093065108	0.297965787683218	0.258204831157944	0.225562156963048	0.185046820887817	0.160615006470665	0.139260941925246	0.118082297629913	0.107081491710886	0.0908926561338175	0.07697924015361	0.0577979392633529
ANP32B	1	0.973292210253725	0.958062887429499	0.942240718727541	0.92834633039616	0.912456890095172	0.893712318872537	0.878798263106884	0.861648301471556	0.847434101141364	0.829589899466506	0.812804591432496	0.793569250946401	0.774547897265717	0.762129425369936	0.740293697841459	0.72181508244636	0.692524902290825	0.676411277181602	0.655483010920843	0.639656255560678	0.618545463829556	0.600300249733306	0.579688202101223	0.548534990002602	0.524787605711651	0.502385856826175	0.478409526263018	0.458032033273271	0.430162042558488	0.399506134389512	0.374394823378007	0.358482121963844	0.327954910377763	0.304254461095032	0.29174382318863	0.271565695479874	0.252843273275911	0.232478337268556	0.210521644736252	0.192232467801743	0.168965944401363	0.15444816362511	0.141280340026486	0.127561247793663	0.120098514764853	0.108579852760477	0.0980264147957764	0.0820654828671105
ANP32E	0.895189173604234	0.918763933311733	0.93208924367906	0.94546199095538	0.956552289865854	0.968191258470175	0.980080118638159	0.987819478468942	0.994544715089994	0.998177108143832	1	0.998952341907655	0.994162529988339	0.985678050294437	0.978138558372668	0.961131383078287	0.943133846248082	0.908270866040351	0.886032222991252	0.854221578403906	0.828170827876599	0.791057496282107	0.757080681867168	0.71691206594085	0.653391121347532	0.603363018414721	0.555411420599704	0.503752737269709	0.460049304536145	0.401509490923187	0.33979845525127	0.291964086756233	0.263098237897021	0.21113914097899	0.174075314778773	0.15571030047561	0.127880300651395	0.104076113924237	0.0804469825614857	0.0577090552599599	0.0410566149077464	0.0231640065443395	0.0141199585404454	0.00758849531772178	0.0027871230959166	0.00111918296102308	0	0.000625333303494724	0.00521516405487053
ANPEP	0.577426662084333	0.582520461596218	0.585529783121739	0.588771263945152	0.591736883087071	0.595289982484445	0.599737744405988	0.603499599660397	0.608094633223372	0.612137451966325	0.617532508901793	0.622948787903242	0.629580915424015	0.636602595441449	0.641442618175464	0.650455825233964	0.658595890574653	0.672489438125012	0.680664606247359	0.6918619142456	0.700774924896838	0.713277126908206	0.724663259070072	0.738196282515492	0.7600569128378	0.777915638110466	0.795763318692276	0.81599908757117	0.834053401725282	0.859623367973369	0.888276208329794	0.911557057982234	0.925937440055547	0.951954044310879	0.969879059421411	0.978188477706705	0.989367834318483	0.996608136377592	1	0.99677713843773	0.9869548606803	0.96193205623345	0.937060704721918	0.90658762008917	0.865104290617695	0.837973075818913	0.789420153275034	0.737565253308062	0.645495429833245
ANTXR1	0	0.00432309049095061	0.00682003436848112	0.00941107380265197	0.0116652807557024	0.014197672534937	0.0170930758719039	0.0193039722484707	0.0217228774304049	0.0236136380266429	0.0258247153477228	0.0277260928827111	0.029678492904321	0.0313604337745873	0.0323212668881273	0.0337429814446327	0.0346769975047105	0.0356510046239273	0.03592344243853	0.0360004916395136	0.0358555887656268	0.0353911805719951	0.0347452098751709	0.0337477202141123	0.0317134234133146	0.0297476752155756	0.027572731305685	0.0249090437163805	0.0224167590001983	0.0188274758937601	0.0148630749252086	0.0117849439247999	0.00998936241257759	0.00706674350161294	0.00546651915780115	0.00493682993168272	0.00466494851711497	0.00521474478094613	0.00695079223551042	0.0105914972820493	0.0155271324062446	0.0253860864251281	0.0344325171704759	0.045395656355298	0.060648220740518	0.071006036691082	0.0905416397854946	0.113110277046549	0.15856822816396
ANTXR2	0.747622050948065	0.738959800099293	0.733821168956219	0.728237405080519	0.723069915912876	0.716794606981846	0.708806930011259	0.701942696783418	0.693439535102858	0.685867124961572	0.675656675659763	0.665315829494787	0.652572931143754	0.639030068833556	0.629685477144736	0.612303753328602	0.596665211045384	0.570187151569138	0.554767385650209	0.533871897183178	0.517440221808628	0.494710666865328	0.474346898209056	0.450572045070119	0.413164633153831	0.383520919308921	0.354710001418473	0.323010041811975	0.295507733514535	0.257523887377005	0.215877257346593	0.182350777749843	0.16157119892895	0.123160845952781	0.0951008358662061	0.0810816480624002	0.0598822633249845	0.0420905991867309	0.0252991978647023	0.0110107121378046	0.0030387328346905	0	0.00344373455087947	0.011587107797585	0.0266689085781095	0.0382431029259849	0.0615870357995023	0.0897901422838337	0.147708061305962
ANXA1	0.512131753741129	0.573060017184836	0.608216985110072	0.644653985461316	0.676303693181265	0.711785788566368	0.752230245695496	0.782998010381588	0.816511908476308	0.842570143485017	0.872840737704741	0.898638508023839	0.924811321145936	0.946975375192898	0.959396760058947	0.97724568637166	0.988342595706099	0.998400563952914	1	0.998037537486607	0.993507064007676	0.983471801654704	0.971188398205731	0.9533672997961	0.918691234725744	0.886175148392646	0.850817599419841	0.808073255384578	0.768060314239173	0.708729557494059	0.63845199292176	0.577785617784757	0.538199646844081	0.460422251318452	0.398975462357754	0.366384525919794	0.313901411837346	0.265658007080922	0.214228447754631	0.160851406188635	0.118925180157827	0.0706823193613301	0.0447698188092946	0.0252173175003566	0.0101179749058083	0.00452612797657228	0	0.000745296375013034	0.0121735337286833
ANXA11	0.83178192410377	0.846899411453999	0.85559019247535	0.864605970706187	0.872468161330645	0.881347116360518	0.891601483242886	0.899543353386766	0.908392823914816	0.915469992747973	0.923993356939803	0.931619994922287	0.939870989719573	0.947500787858223	0.95219335794747	0.959887605937284	0.965844815262406	0.97425647084461	0.978352417699291	0.983118991304666	0.986315084134135	0.990040271155456	0.992772777270389	0.995325955818953	0.998130000584433	0.999429389091498	1	0.999911065619148	0.999224911776719	0.997180140630964	0.993115458787717	0.988040401166275	0.983855094822863	0.973309822325203	0.962393843734068	0.955488328996047	0.942409919921557	0.927793123638352	0.908656019243469	0.883429577263458	0.857938782811133	0.818033355376022	0.787771536795789	0.755809459894338	0.71695327149195	0.693167153737091	0.652472539092664	0.610641419978411	0.538443729218113
ANXA2	0.786950235275982	0.817061578797878	0.834361902800416	0.852202585769118	0.867601998428197	0.884728214085105	0.904021220772057	0.918488731410711	0.933979791960526	0.945776998534282	0.959120284788499	0.970076476956473	0.9806246959015	0.988867615791993	0.993049103871626	0.998074140173173	1	0.998704449904971	0.995744885441153	0.989562837024931	0.983164037935264	0.972368262590239	0.961003309965431	0.945953367267455	0.918897084591065	0.894912088412508	0.869720559016341	0.840094740251597	0.812894217708572	0.773039438511171	0.72609271356308	0.685500141275502	0.658878755149695	0.606042613660837	0.563574118545604	0.540695397128831	0.50318444494934	0.467769976243994	0.428670634092891	0.385964003765807	0.350073507455326	0.3042179472014	0.27564666042873	0.249892781136822	0.223357820725169	0.209077396531072	0.187274657616364	0.167580774010434	0.138373974480368
ANXA4	0	0.0179719556652191	0.0284516782132341	0.0394401411887904	0.049121607308984	0.0601682882982466	0.0730790608387082	0.0831937808700065	0.0945865939655553	0.103793087185836	0.114997184487638	0.125134310675488	0.136225882891528	0.146604145438136	0.153048750187603	0.163725054286441	0.172092740099103	0.184081766814521	0.190006267869288	0.196989078087049	0.201736882925891	0.207359015874698	0.211567519157767	0.215601763280342	0.220262268939377	0.222664214251051	0.224025555498814	0.224463338946497	0.224224248649706	0.223035654786717	0.221057473232738	0.219218227410854	0.218076991204704	0.216244347325335	0.215459949693899	0.215399239359815	0.21599367451066	0.217559410177895	0.220746723247501	0.226528422924215	0.233868675715487	0.247878861385631	0.26029485527838	0.274931185061617	0.294666465853484	0.307692023359368	0.331505869425684	0.357904505405001	0.407941710666953
ANXA5	0.211927925603583	0.238799330278406	0.254201799228612	0.270070918178445	0.283766611134318	0.299008942469262	0.316215502188038	0.329164073409696	0.343100577860966	0.353789975433102	0.366003940437141	0.376188487405581	0.386225246671258	0.394374933521322	0.398724139556026	0.404490463861355	0.407491301663482	0.408735236627994	0.407601677213227	0.404232000178583	0.400280177390864	0.393159356816817	0.385330997012424	0.374654698304989	0.354909350289822	0.337006609124005	0.317907310682413	0.295134691271025	0.274062241927446	0.243281147231755	0.207617102716964	0.17762121660237	0.158499642611958	0.12215325889464	0.0948270283200769	0.0809449625177952	0.0596850141618393	0.0416255956660853	0.0244634677180321	0.00991324791569393	0.00206547285488337	0	0.00493530063631851	0.0151227122967665	0.0332971015099102	0.0470006436349468	0.074254407915833	0.106667384063057	0.17184056933435
AOX1	0.152591606203927	0.131526715983896	0.119821446401559	0.108010438845423	0.0979991772080807	0.0870309945309275	0.074831653999618	0.06574661246231	0.0560196006036386	0.048560032938594	0.039981547785187	0.0327137503465863	0.0253335838909858	0.0190151027719054	0.0154046740186532	0.0100173556989461	0.00638970850899619	0.00232722584148461	0.00094795514654468	3.82117503098466e-05	0	0.000807439233172303	0.0022890726256179	0.00483500113960874	0.0104505061610033	0.0161862499080173	0.0227864949762149	0.0311802640458518	0.0394236026944808	0.0523794971106656	0.0689773215597354	0.0845453385882129	0.0954073052688661	0.11863041016507	0.139071139058458	0.150812522221216	0.171289223501147	0.192175306247879	0.217240230990205	0.247432414434637	0.27551925661605	0.315889135615155	0.344234550213375	0.372466171275347	0.404894171418782	0.424011433225287	0.455844831738318	0.487806930535286	0.542102079112166
AP001453.2	0.0299899960262011	0.024628533794169	0.0216264806819139	0.0185997082041855	0.0160501502301764	0.0132921558625226	0.0102982540898031	0.00814651318832396	0.00595194409910635	0.00437604294268282	0.00272655806028549	0.00152174892150987	0.000565916133406755	7.45574542865914e-05	0	0.000340252178265198	0.00110031394252913	0.00319147270377752	0.00480587904255809	0.00739593934377387	0.00972678029260724	0.0133393076599768	0.0169309178617615	0.0215216526402669	0.0295637293692508	0.0366199757824077	0.0440450893106533	0.0528606235610399	0.0610931874726606	0.0735224675323195	0.0888927591193806	0.102961275914513	0.112642825153373	0.133093926838909	0.150911530638454	0.161097970562484	0.178813933574343	0.196856269724703	0.218520753334992	0.244702529638448	0.26920617199261	0.304791376432851	0.330113547473952	0.355676380071469	0.385520509368888	0.403354689675638	0.433432423568767	0.464092109180168	0.517170276802366
AP001528.2	0.137303545449561	0.113509115750285	0.100555336655149	0.0877165593612536	0.0770420989447315	0.0655972937529941	0.0532230560025223	0.0442927322399199	0.0350539920615291	0.0282399741339321	0.0207652300477765	0.0148183866069323	0.00927132590186112	0.00508645506211631	0.00303652656260204	0.000710828091094606	0	0.00117319801635426	0.00302929888166332	0.00673129688619976	0.0105172708151144	0.0169298380265652	0.0237763842807262	0.0330457027019671	0.050392557118081	0.0665912941090168	0.0845184828821	0.106904691089237	0.128776199006531	0.163209606495999	0.207639784855068	0.249682944572313	0.279200012422518	0.342628392950885	0.398526632341304	0.430523391323609	0.485876828417053	0.541401112114103	0.606189151310313	0.680548769725554	0.745027715554609	0.82764950600798	0.877154517338086	0.91837698305196	0.954930094267504	0.971210571893648	0.990226479097404	1	0.998269464651558
AP002360.1	0.734070470944976	0.775099687951924	0.798882950900216	0.823503056553318	0.844779633661755	0.868399979008645	0.894834799702954	0.914421736263754	0.935011535072641	0.9502801684689	0.966874996026827	0.979649080890556	0.990681929493893	0.997635695501261	1	0.999942868993203	0.995702731833307	0.981246186513463	0.969365865200887	0.94994946834885	0.932400560478073	0.905357711804987	0.878835510382444	0.845611384113141	0.789452112506613	0.742396588657217	0.695100780772443	0.641809694917463	0.594880410776849	0.529446711532344	0.457253168368054	0.398926204163186	0.362672815626865	0.295281091726597	0.245417661665726	0.220123856420584	0.18102341363821	0.146830084946582	0.112222480024358	0.0783821123853608	0.0534196085608157	0.0268651255845964	0.0139932535246221	0.00548372095753341	0.000636904505199015	0	0.00201030444621914	0.00760087770504719	0.0241421174425484
AP002884.1	0.013353881340637	0.0109183053429782	0.00955049644295107	0.00816972839970625	0.00700631857925243	0.00574881699061328	0.00438742423094982	0.00341382228540935	0.0024286546844213	0.00172972176482883	0.00101247585936802	0.00050759683840736	0.000138005071753824	0	2.5750410365727e-05	0.000311241779299041	0.000786404577936117	0.00197767911397777	0.00286158156366208	0.00425127694869707	0.00548354989668753	0.00737080145863569	0.00922714238208685	0.0115776203801958	0.0156476085855301	0.0191774580737972	0.0228559486880919	0.0271806739312229	0.0311972167523239	0.0372866543677849	0.0449366710550659	0.0521035819239239	0.0571422030350689	0.0680994573737315	0.0780159103479141	0.0838474424162538	0.0942803123824151	0.105296329144522	0.119063178988985	0.136516044796553	0.153693212155054	0.180167224321732	0.20016988165024	0.221402759760522	0.247552379801318	0.263844184166726	0.292374194103537	0.322734804586499	0.378104160675047
AP1B1	0.107238358815165	0.0940653731112593	0.0866440600592542	0.0790738855071247	0.0725870108644584	0.0653989056329784	0.0572930595032874	0.0511711083409917	0.0445240627713861	0.0393520642889768	0.0333098663933417	0.0280951797591011	0.0226850442153275	0.017929294829138	0.0151407974484739	0.0108352392031169	0.00777602024151312	0.00399473919407025	0.00245830239126146	0.00102369181074761	0.000351399648614945	0	0.000182976166938874	0.000934507016082596	0.00315098680476566	0.0057118164207876	0.00882212159253495	0.012908057035297	0.0170123691968627	0.0236249544657373	0.0323600129314721	0.0408023247851086	0.0468286231297656	0.060075718051243	0.0721378509480512	0.0792362692079936	0.0919150087537614	0.1052465051264	0.121795548629889	0.142566872542166	0.16276545877104	0.193412502464099	0.216185850444825	0.24001289713801	0.268899246996212	0.286670686989513	0.317426599110553	0.349701198699918	0.407516906192239
AP1G1	0	0.0059527915853248	0.00940554282575783	0.0130274026814445	0.0162305046398311	0.0199119767388219	0.0242703816834135	0.0277431474105881	0.0317355066187673	0.0350397088444617	0.0391775880837743	0.0430567350781146	0.0474840931865716	0.0518423439765186	0.054677175629527	0.0596428041291463	0.0638281889680623	0.070437625249587	0.0740647073526064	0.0787708243528081	0.0823293495156911	0.0870801704319009	0.0911943507874463	0.095856841565094	0.102946258253068	0.108396422225831	0.113584058770318	0.119196791196101	0.124053928706691	0.130963370363259	0.139133573404658	0.146465602103396	0.151498927577232	0.162227584897197	0.171783066061803	0.177363322884429	0.187306128487802	0.197776244957321	0.21085078487413	0.227439870366274	0.243798159305048	0.269079325292778	0.288231604153396	0.308600398943218	0.333713486608672	0.349346831074021	0.376656141682825	0.405582026933213	0.457878397301304
AP1S1	0.476725387704666	0.527780492757913	0.557396010977707	0.588290383123746	0.615350568307438	0.646013555526829	0.68151547647586	0.709036022645873	0.739676961864112	0.764122015076317	0.79343203668527	0.819471276795676	0.847347962298354	0.872740926625388	0.88811234182482	0.912772648328169	0.931249615870631	0.956006850294569	0.967257228833165	0.979371397244412	0.98667156873674	0.993938323007468	0.997967505380345	1	0.998244622274634	0.992956915995345	0.984905377088162	0.97303293503835	0.960389269106552	0.939544407680987	0.912131237619453	0.886299088203622	0.868377916281203	0.830625266057401	0.798214859085563	0.779987221346678	0.748908986807637	0.718151652269239	0.682487224095102	0.641283295429544	0.604601667590026	0.554495738555763	0.521040939948891	0.489041943015109	0.453811360443452	0.433760706762618	0.4014847403754	0.370394644526853	0.320365503829312
AP1S2	0.95103269626626	0.912764728592737	0.891216228675004	0.869265792425257	0.850496646240358	0.829761678808319	0.80649055653409	0.789020779424554	0.770190464190493	0.755667315768195	0.738887968200697	0.724620756056565	0.710106641967191	0.697689206955385	0.69061638496692	0.680141037575468	0.673202228033853	0.66574428425751	0.663455189841931	0.662371438634611	0.662934327116941	0.665536624032215	0.669467554439836	0.675773484814963	0.689056782189405	0.702236094629574	0.717126618374946	0.735761420309613	0.75368726097294	0.780783712213429	0.813271596301446	0.84134295649702	0.859532760300073	0.894581565607631	0.921142564162456	0.934607763349968	0.955005495870343	0.971827389431158	0.986794386262121	0.997399496596978	1	0.992168228255254	0.978360416751562	0.957931703761786	0.92656343868382	0.904625140709283	0.863392895689137	0.817182169827919	0.730782759997951
AP2M1	0.581498304631936	0.633139708674353	0.662901922852998	0.693728585108766	0.720495499906779	0.750501060262348	0.784713191168494	0.81075915253218	0.839164891081504	0.861290751515491	0.887059441135567	0.909104652051033	0.931594700471482	0.950800200927564	0.961669111442787	0.977530851191212	0.987694465493107	0.997683335377293	1	0.99968228945847	0.996977383020553	0.990117473582902	0.981243361173093	0.967993492650647	0.941619316235415	0.916505900526319	0.888939594880142	0.855357362046988	0.823696268965253	0.776310096729917	0.719430914990551	0.669602379592723	0.636685042007069	0.570959879619432	0.517895873625744	0.489271969397567	0.442354419440125	0.398156308995211	0.349597726296876	0.297052287643404	0.253519608928334	0.199209045457569	0.166484019205905	0.138071810360784	0.110284998960055	0.0960824830643716	0.0755870510630104	0.0585035700970242	0.0361921678068068
AP2S1	1	0.990140000476864	0.98448076309372	0.978595870829791	0.973438052923031	0.967566991281077	0.960699215037681	0.95529405964563	0.949156403856815	0.944140036460919	0.937940813800147	0.932214349819843	0.925780725750887	0.919554839106448	0.9155626097953	0.908678759372971	0.902984172495923	0.894190266036661	0.889466690918017	0.883444276753234	0.878969073363262	0.873098123784284	0.868107920150754	0.862555827374593	0.85431802890885	0.848147298321466	0.842400368226341	0.836316447007448	0.831136643315757	0.823802291223671	0.815044625314666	0.807021986771949	0.801405580702965	0.789130427579926	0.777876307056697	0.771183035128452	0.759073696954355	0.746120377405432	0.729740547616995	0.708766756278306	0.68800857972913	0.656015511209759	0.631988644535107	0.606729974420096	0.576105252615192	0.557378165058543	0.525344302902938	0.492395069296332	0.435409369295789
AP3M1	0.125655136487828	0.111424448918885	0.103420671662978	0.0952581134485005	0.0882593143078409	0.0804921698565996	0.0717072295985385	0.0650442054480716	0.0577698772882696	0.0520708043787811	0.0453537907391957	0.0394872787795305	0.0333053595761496	0.0277559623533376	0.0244309933716885	0.0191433873094342	0.0152111801413663	0.00995975167084713	0.00756590039521964	0.00496247770702769	0.00336268211301762	0.00170963901518554	0.000713193070503374	5.88933920821841e-05	0	0.000695983898201185	0.00193603730150052	0.00389251247224292	0.00607966446955106	0.00991124804845424	0.0153734703328638	0.0209637618932637	0.0251006152672733	0.0345386114254155	0.04347129049456	0.0488557952739253	0.0586795269594043	0.0692633873667197	0.0827220007561725	0.100059359760942	0.117342989640032	0.144281359935826	0.164806754486197	0.186709733090495	0.21380302968972	0.230731314711239	0.260440981649572	0.29212307824422	0.350012435613934
AP4E1	0.215867201614019	0.188347957641405	0.17299148814363	0.157435000931913	0.144190574604161	0.129605929554555	0.113272819935251	0.101015469154736	0.0877810005769726	0.077535119718477	0.0656199807915381	0.055380850792258	0.0447963729460363	0.0355182791627513	0.0300857611375173	0.0216997163616054	0.0157314938363572	0.00830897432379841	0.00525372401155722	0.00233800237605395	0.000903631629320166	0	0.000132600796131358	0.00128779956212995	0.00504266055515121	0.00953120404302426	0.0150705733271833	0.0224327441033052	0.0298665444325193	0.0417888010708956	0.0573143618691791	0.0720299690320918	0.0823548519558747	0.104536269467339	0.124143434204186	0.135431802156565	0.155154991983045	0.175314704779481	0.199561213422733	0.228848641649238	0.25618455301135	0.295662735981683	0.323545150405313	0.351480062288744	0.383798595828034	0.402964173676148	0.435051226557093	0.467469907219498	0.522952251879369
APAF1	1	0.92057638008799	0.876566711564927	0.832080496607013	0.794194670573976	0.752356672467047	0.705191831676204	0.669440975297262	0.63032639032474	0.599537006955515	0.562961100445871	0.530625846897174	0.495960759580942	0.464087283087946	0.444511524925876	0.412331576961181	0.387208277019202	0.351049342686749	0.332936220115056	0.311155866341574	0.295916433448998	0.277135269583944	0.262243111004652	0.246821215909555	0.226144480364689	0.212366249438781	0.200841210894953	0.190007330969594	0.181911512000489	0.172229108370617	0.163118383120686	0.156647374474544	0.152937564846184	0.146528350241504	0.142071756939175	0.139859878566685	0.136439774426587	0.133363338173664	0.130024791719028	0.126284932117311	0.12290368303725	0.117951950284583	0.114275810424636	0.110361282218568	0.105495942810831	0.102461808805896	0.0971830827870778	0.0916504156786369	0.0818661501474782
APBB2	0.242804301156323	0.211138818619205	0.193511524239692	0.175689254202929	0.160545503629149	0.143903672771535	0.125313642188997	0.111398626964891	0.0964133614044998	0.0848433646024506	0.0714280008506846	0.0599396250838805	0.048111355105902	0.0377936982822061	0.0317809832227545	0.0225560372364188	0.0160514120504593	0.00808883209820391	0.0048922408422263	0.00195234559430966	0.000616816273547522	0	0.000521130176132099	0.00227360770642648	0.00725376838358047	0.0129449468419939	0.0198415731575559	0.0289090526272928	0.0380005527467834	0.0524870446617086	0.0712172200354801	0.0888530305292998	0.101165215234253	0.127454241987359	0.150513544293261	0.163713754320475	0.186643311668371	0.209900620363424	0.237623865787494	0.270731708270994	0.301238031992013	0.34457254894877	0.374626541443954	0.404244287344484	0.437869811715396	0.457501214727893	0.48988837276997	0.522042414340698	0.575877658710811
APCDD1L	0.112127800274921	0.114589888407959	0.116156475902938	0.118001793132593	0.119865077042294	0.122340766380723	0.125824574231967	0.129096373416727	0.133469769388471	0.137630298897605	0.143587553098415	0.149976646238098	0.158277101876986	0.167550652344697	0.174192318421609	0.187022600794589	0.19905189219424	0.220377137208959	0.233317655239163	0.251438823436291	0.266151032438293	0.287163292941231	0.306637659547809	0.330154115153395	0.368884360699559	0.40112115258914	0.43381210172636	0.471397755310083	0.505442649485944	0.554797101143891	0.612277839009308	0.661363431374414	0.693163976978396	0.755015862479733	0.803022043723572	0.828020287465961	0.867291237625541	0.901857913572034	0.936250197229024	0.967698755760653	0.987408788221192	1	0.997948558809244	0.987095099287413	0.964188255804315	0.946069228722509	0.90947922561082	0.86602737202526	0.78074858069115
APEX1	0.783582431845205	0.813063391209902	0.830106008750275	0.847765465473695	0.863081072708814	0.880198043887986	0.899595187109027	0.914228747377413	0.929992789891623	0.942074713254318	0.95583847339705	0.967241893325473	0.978348556095562	0.987176610123574	0.991751168789081	0.997477804252692	1	0.999643375543134	0.997195733506818	0.991676495693101	0.985781405228577	0.975669577650137	0.964916937688158	0.950597292902002	0.924764285402113	0.901850416945192	0.877817628036753	0.849632364610433	0.823834179575142	0.786143699759363	0.741880429099485	0.703703275787383	0.678705677490539	0.629164809345191	0.589391305589181	0.567971269141802	0.532844843856473	0.499649756614687	0.462923576489996	0.422644192936807	0.388575888987204	0.344574476105611	0.31674137021831	0.291235313251571	0.264378473099438	0.249639850029032	0.226701337870421	0.20547342826899	0.172966050843169
APH1A	0.974999061271338	0.982497373010054	0.986579226007806	0.990488363873538	0.993524370605091	0.9964101948365	0.998834147219117	0.99988082345419	1	0.999148112046631	0.996782481151802	0.993184063207893	0.987375504375544	0.979836071097225	0.97394762909128	0.961754862803147	0.949630517344229	0.927112025139549	0.913052639883007	0.893089542012282	0.876758343482409	0.853385929827721	0.831782073597576	0.805881033498555	0.763891442385287	0.729728589618245	0.695905780359133	0.658097763082416	0.624805916885835	0.577911297627097	0.524968511567876	0.480862096113387	0.452683691344323	0.398364991553293	0.35616487869579	0.333950643681035	0.298306809174426	0.265545017300643	0.230402366505782	0.193315295462429	0.163286975430378	0.126656800601927	0.105004720443139	0.086443194779862	0.0684880179878656	0.0593871415043042	0.0463498883604397	0.0355761845397529	0.0216537307828162
APH1B	0.0699659540799572	0.0581618807173419	0.0515512331318369	0.0448740926890311	0.039231681254101	0.033097553658858	0.0263817849526953	0.0214973442273416	0.0164349843437612	0.0127185736296208	0.00869900367023209	0.00559634414259301	0.00286836868617839	0.00105123157775415	0.000339885929280279	0	0.000618125174048234	0.00329342706659903	0.00564987278169402	0.00964817089325349	0.01337787420772	0.0193062721976546	0.0253176599252966	0.0331159409921105	0.0469848790554293	0.0593035095102412	0.0723744166841742	0.0880032136609074	0.10266180175437	0.124790955476476	0.152009007414422	0.176681351385553	0.193493655138545	0.228493456236451	0.258357728966778	0.275148497303949	0.303834443886889	0.332346654567299	0.365605634450012	0.404317844585345	0.439024741001043	0.486706077824952	0.51861183784088	0.549067599214366	0.582402285806637	0.601262296463954	0.631441015630265	0.660294792786018	0.706288070373634
APLP1	0	0.00190846101647587	0.00300487438561444	0.00413783715426055	0.00511940449409879	0.00621732553686527	0.00746606336799785	0.00841451697158738	0.00944670066252967	0.0102490844010816	0.0111817656623207	0.0119780859473263	0.0127888776409444	0.0134798592291017	0.013870251403777	0.0144389101150375	0.0148023125846495	0.0151576321954642	0.015238681007702	0.015224285360144	0.0151247396682951	0.0148749013521693	0.0145528203263912	0.0140725020025031	0.0131165158255459	0.0122054415307482	0.0112040547269714	0.00998251501369284	0.00884985100121733	0.00726438896111247	0.00562413891560775	0.00448990363050702	0.00392462762515605	0.00331516105877044	0.00342690736876812	0.00375615705696961	0.00478291531684034	0.00641625680568415	0.00915885255923617	0.0136222530474879	0.0189695469694165	0.0288612284292863	0.0375513522770641	0.0478521585585653	0.0619756031656884	0.0715068577374194	0.0894471890595719	0.110193532926503	0.152225972980362
APLP2	0.0535902388638969	0.0661637635887274	0.0734213124810635	0.080941067828621	0.0874683404724437	0.0947773431620547	0.103091285818101	0.10939811207993	0.116242769171074	0.121540077207022	0.127655937270184	0.132822960789417	0.138001484459656	0.142307647859454	0.144669862983085	0.147948262689717	0.149844174606707	0.151199701952637	0.151089645578944	0.150052842006062	0.148608064238014	0.145812081334802	0.142611819846199	0.138142768141506	0.129719957924001	0.121995471029325	0.113711029432093	0.103808222672039	0.094659270048994	0.0814120145017187	0.0663440380017204	0.0539876816872643	0.0463000958388392	0.0322053878823209	0.0221998551743172	0.0173828947209257	0.0104917841150334	0.00531812963803735	0.00142519451860406	0	0.00149479703416979	0.00877530146587529	0.0174859599351655	0.0292706051605871	0.0468094213796466	0.0590907306339379	0.0825981581256236	0.109915048676195	0.16455150623873
APMAP	0.655757999439332	0.684028820118428	0.700185461068875	0.716709016739844	0.730805272811658	0.746229398907184	0.763162859531883	0.77543692583517	0.788016037545293	0.797057083156467	0.806471831969791	0.813235754117263	0.818371148056962	0.820616528989803	0.820538555159084	0.817429395756082	0.811851640482645	0.797572123448206	0.786943507431796	0.770299093953896	0.755648319849035	0.733447164986267	0.711911213124343	0.68508758142655	0.639828589837603	0.601783763566994	0.563303324099287	0.519549154602237	0.480625167086044	0.42574019110866	0.364369273594075	0.314184989027519	0.282742601118039	0.223871531739177	0.180092480556117	0.157883870625425	0.123686149212465	0.0941136285436047	0.0648693103539171	0.0376424553201768	0.0193374758039097	0.00378388995933366	0	0.00194350824301608	0.0110915184773849	0.0196838442246617	0.038796244708081	0.0635679254575938	0.117298296592499
APOD	0	6.53146243628387e-07	1.44311664558549e-06	2.89545009442235e-06	5.06909039492973e-06	9.28627258452781e-06	1.83303511101251e-05	3.07999858768142e-05	5.46765984746573e-05	8.63632719580066e-05	0.000149618252930645	0.000244604530334623	0.000416570567841985	0.000682443861626143	0.000925420241086634	0.00152840031988989	0.00226022906403469	0.00395185076335514	0.00520767423580829	0.00721445335377708	0.00901378399043772	0.0117584186449887	0.0143851763010097	0.0175199677451313	0.0222216891688859	0.0253978863319159	0.0277610006182542	0.0293564412784037	0.0298073215193656	0.029436897700301	0.0277324163575087	0.025671104821298	0.0241733791444	0.0211180818395856	0.0187566821887322	0.0175622294477262	0.0157575547623259	0.0142541487393254	0.0128436939216028	0.011627385212607	0.010895271676311	0.0104258417627851	0.0104855438185648	0.01088321907148	0.0118133413145217	0.0126217972793606	0.014459889212791	0.0170494224849007	0.0237819683900543
APOL2	0	0.00564651678597643	0.00894173593887413	0.0124238380583804	0.0155313591927132	0.0191426180683716	0.0234828001946996	0.0269989929986237	0.0311127418641489	0.0345806589433898	0.0390111345425493	0.043259206710198	0.048226763351191	0.0532476201727434	0.0565860699597623	0.0625769211684016	0.0677722036415066	0.076256842668018	0.0810623703405629	0.0874583766849328	0.0924168203976488	0.0992022736790906	0.105232698533692	0.112241075918379	0.123254191352077	0.132014563833972	0.140590714681801	0.150130172468206	0.158567127356412	0.170702044954982	0.185017690918227	0.197662882998496	0.206180684937233	0.223818278871974	0.238906409797331	0.247451772538979	0.26221709655503	0.27717255737157	0.295079782535483	0.316723731513228	0.337050193422917	0.366800619984604	0.388204875249016	0.410060512802383	0.435925067073106	0.451544929849998	0.478129608848168	0.505500024112955	0.553412608594585
APOLD1	1	0.911080821532296	0.862953672249107	0.81504770359591	0.774785828698536	0.730841074016304	0.681876881517775	0.645113032217567	0.605178333559193	0.573913991432848	0.536915602051823	0.504282872338869	0.469311780798631	0.43709887456489	0.417252176761265	0.384453970915545	0.358629264354542	0.320953956966316	0.301769874126647	0.278326639971175	0.261615799392101	0.240573349955376	0.223442953168195	0.205166011185019	0.179495100135948	0.161341666648454	0.145221818368163	0.128950209910846	0.115857267271547	0.0989875511250352	0.0817576322360496	0.0686510488303165	0.0608109956369578	0.0467898632428345	0.0368534620406603	0.0319576943049262	0.0245988518845088	0.0184061906491253	0.0124389638927591	0.00703480239674053	0.00350328684521929	0.000619968809508932	0	0.000474598713294261	0.00231904576364029	0.00400642909802119	0.00771872543664328	0.0124961077282135	0.0228075606016499
APP	0	0.00448653264766505	0.00707240533706632	0.00975605532956014	0.0120943770995631	0.0147293846461028	0.0177595073810863	0.0200919709596719	0.0226705380523675	0.0247125776812994	0.0271413978205246	0.0292789940585936	0.0315429953026075	0.0335790415957878	0.0347968916291044	0.0367217123853961	0.0381335593124184	0.0399640231461523	0.0407593806974642	0.0415705882878389	0.042019425435017	0.0424002856556166	0.0425253660526462	0.042461847642001	0.0419248711695221	0.0411717516172761	0.0401923142195799	0.0388584676288569	0.0375346960814577	0.0356035526159736	0.0335565568032888	0.0321417664883279	0.0314552182609676	0.03081981506237	0.0311734056259136	0.0317612061471544	0.0334443577411104	0.0360150356643252	0.0402359994729684	0.0469854275426402	0.0549479651655675	0.0694102729766168	0.081872047100872	0.0963803320676985	0.115849710992079	0.128733042055293	0.152469847892701	0.179156362293138	0.231037762889057
APPBP2	0	0.00877166827245841	0.013873339554248	0.0192281283297955	0.0239614772322027	0.0293931723913677	0.035803441079147	0.0408891419278073	0.0467049763175597	0.0514888372211855	0.0574362423268425	0.0629625996790347	0.0692056246626821	0.0752784233767304	0.079187229424146	0.0859514355528921	0.0915675228623021	0.100270394081992	0.104957361147119	0.110942609580477	0.115395420866263	0.121241412175918	0.126212385018452	0.131742960435578	0.139943581205443	0.146078195738674	0.151781907979269	0.157806449906913	0.162901402175962	0.169977672364813	0.178127063873662	0.185283567841556	0.190130521255644	0.200331969835289	0.209315154693004	0.214531652792065	0.223791032806513	0.233511317900248	0.245629641836117	0.261001474642346	0.2761754257859	0.299683350317059	0.317548731045509	0.336606506761245	0.360182812492091	0.374897756657521	0.400662727297502	0.428025509349203	0.477657402154289
APRT	0.810186622028176	0.811564336039638	0.81240419677265	0.813346054920243	0.814249162899529	0.81538878386885	0.816906352499082	0.818266585774294	0.820016547180171	0.821629145195147	0.82387481911495	0.826222773065253	0.829205350917409	0.83247049331856	0.834775130592715	0.839164169169232	0.843218104679089	0.850290901075468	0.854524196849692	0.860389610967971	0.86510387121085	0.871770675680886	0.877886373248118	0.885197566208269	0.897078356504695	0.906828020422242	0.916595814448774	0.927685297451692	0.937538299243453	0.951236322575583	0.96594381065162	0.977113405496626	0.983508003125262	0.993576755162788	0.998625081060665	1	0.999862204114921	0.996548440336342	0.988559821662929	0.973446385832929	0.954305131437759	0.918749290261334	0.888440573780183	0.854106452216288	0.810000636778794	0.782128723670898	0.733472298509302	0.682702972951554	0.594527422440095
AQP1	0.290182786598525	0.225528496666377	0.193968925712186	0.1649959511533	0.142536146735499	0.119983238857642	0.0972378951222223	0.081783648501052	0.0665421554460849	0.055710904652894	0.0441172169346726	0.0349738026226593	0.0262860773850157	0.0192955820974627	0.0154745976316208	0.00998868153099457	0.00642235662506131	0.00250295188958933	0.00115292499534574	0.000178694519597059	0	0.000491695030182268	0.00159308698227129	0.00361942415954708	0.00839141779073706	0.0135997209227297	0.0199844722122645	0.0287142427527441	0.0379493658923954	0.0537531098789427	0.0762925597371822	0.0997942244669972	0.117553862037657	0.159272024615705	0.200140763242592	0.225308473841191	0.271984115142838	0.322925984568799	0.387826132499451	0.470013037493554	0.548502840163647	0.660222941973574	0.734357102216908	0.801549284936049	0.867442364368358	0.900032724520155	0.943718791429726	0.974471342708312	0.998861045453163
AR	1	0.979733112055862	0.968177139096767	0.956230629320988	0.945826147467167	0.934066050411796	0.920433125717439	0.909805810224102	0.897856383582138	0.888189410472038	0.876374260954471	0.865596284014452	0.853651879636807	0.842267223880396	0.835060861134116	0.822813763427527	0.812859605880416	0.797815736437371	0.789904820490384	0.779995988250901	0.772764349629389	0.763450996704163	0.755692670384025	0.747234366480692	0.735027793738599	0.726157644734766	0.71811077962385	0.709820449971133	0.702964561698451	0.693625029747702	0.683047488107952	0.673850675258996	0.667649078323112	0.654633715066422	0.643198006427543	0.636567764971935	0.624824360286573	0.612544758546168	0.597331323535181	0.578231522810975	0.559640888316672	0.531436261426523	0.510528993116963	0.488752147663747	0.462581764650281	0.446687997158829	0.419672614693538	0.392092749495545	0.344846171955604
ARCN1	0	0.00808844212918623	0.0127549210910229	0.0176117024382236	0.0218622816829881	0.0266822211700711	0.0322788099082857	0.0366388401057915	0.0415275940716914	0.0454637392063836	0.050240419781856	0.0545535477331533	0.0592690668144712	0.063684433596538	0.0664313472023179	0.070998407846057	0.0746008326429981	0.0798209659222074	0.082439530516278	0.0855765636523053	0.0877538143040927	0.0904009621820226	0.0924560826798616	0.0945228014865827	0.0971428954770449	0.0987405369584165	0.0999357923943732	0.100884487423246	0.101472849814695	0.102150422794631	0.103018970753172	0.104077962806828	0.105021572889484	0.107703945755268	0.110878878726172	0.113062863177761	0.117515819961744	0.122915804970647	0.13056211546914	0.141502707225304	0.153435043018966	0.173705151779141	0.190283246726954	0.208876999406988	0.232934820052764	0.248411062663421	0.276169346770455	0.306381200278071	0.362619747588844
AREL1	0.0402363539478718	0.03402481447302	0.0305267195616183	0.0269730018461885	0.0239492202636997	0.0206339203782844	0.0169596480482745	0.0142472132738416	0.0113850819849371	0.00923634573923223	0.00684132303634469	0.00490708537700846	0.00308009945903005	0.00168828794525837	0.00100334199057647	0.000227311840400392	0	0.000418186363069571	0.00106055834580342	0.0023253945941519	0.00360339239481652	0.00573781264071255	0.00797831802996593	0.010952806476905	0.0163504844300396	0.0212074828930264	0.0263934014427129	0.0326140898982794	0.0384710857450225	0.0474031268709856	0.0586000800407405	0.0689960937282044	0.0762321121208789	0.091736560724824	0.105487959716573	0.113452311255903	0.127483294315618	0.1420103486708	0.159777066656399	0.181732040555209	0.202775805413886	0.234229386755391	0.257287094798055	0.281163643077817	0.309815585839303	0.327309468160992	0.357387455623261	0.388725404441057	0.444406707942541
ARF1	0.654930784907933	0.700820887722292	0.727356096909309	0.754867790535036	0.778749406532908	0.805474310084744	0.835821848284121	0.858778248221688	0.883591686673867	0.902690290290795	0.924570857432944	0.942847242778067	0.960859864279623	0.975448907432749	0.98319416833854	0.993342611191434	0.998446793524774	1	0.997469109326026	0.990656322695886	0.982906514305355	0.969168215520515	0.954242110592892	0.93407681288808	0.897202564390018	0.864152342510223	0.829246343536719	0.788066976583479	0.750254315233218	0.695091997667903	0.630756287135067	0.575865472085508	0.540299172830351	0.470854584895649	0.416266735680922	0.387361803440338	0.340805389417301	0.297895038411858	0.251847742537032	0.203394909691986	0.164445615722775	0.11763633991948	0.0906234006205542	0.0681485869226114	0.0473896337605678	0.0373925676649921	0.0239484965693921	0.013960671290806	0.00364901779775028
ARF4	0	0.0226606012519535	0.0358099945945812	0.0495234864619043	0.0615267052334538	0.0751120478661624	0.090809582209487	0.102945510481639	0.116412561327281	0.127113031513021	0.139877816061353	0.151141986656998	0.16309708759541	0.173863135996286	0.180305210966438	0.190480677407594	0.197927515378287	0.20752546167001	0.211651753275301	0.215794853760307	0.218022329731524	0.219792012343679	0.220219047033753	0.219516868653964	0.216059198331927	0.211531707182445	0.20578793420848	0.198083580168396	0.190389511238857	0.178572213721116	0.164410407142771	0.152342112907708	0.144653818087448	0.130230684204671	0.119748269851711	0.114630974782217	0.107228895923292	0.101605149207627	0.0973296669588287	0.0957496955026423	0.0974053589442317	0.105519000685122	0.115220182354558	0.128299270687047	0.147634545532792	0.161066379271059	0.186517829582859	0.215670077027814	0.272669033468749
ARF5	0.718590178442386	0.750864893932815	0.769618691455203	0.789170548391459	0.80625957370277	0.825549347647706	0.847730656052851	0.864765654732493	0.883509316436679	0.898245669055321	0.915586477788594	0.930607477238869	0.946162056741609	0.959702406386174	0.967518164334689	0.979248268311002	0.987140123047308	0.995796300088772	0.998546203763224	1	0.99953554956037	0.996839075465748	0.992632365389082	0.985829769286479	0.971528798931185	0.957476959343602	0.941805736448607	0.922516721809995	0.904173967303483	0.87637731028146	0.842388086717448	0.811986773449954	0.791551902217793	0.749821862058568	0.715114476576187	0.695964422428064	0.663838287337664	0.632614979404374	0.597026684345085	0.556625521466741	0.521217924323597	0.473577740426449	0.442165035205472	0.41236490601197	0.379797707822228	0.361385776894528	0.331959186375689	0.303887293590776	0.259352860995051
ARF6	0.852946550794662	0.751309335745115	0.694781248282969	0.637601069535223	0.588949112101189	0.535360302890119	0.475258615447365	0.430031443857627	0.381003147442284	0.342842540513453	0.298143287853396	0.259343229214414	0.218689429829025	0.182386732255185	0.160715688105288	0.126360633092308	0.100879524786103	0.0668867248188876	0.0513718212407389	0.0344365641071234	0.0239568543673181	0.0129883152531492	0.00619811423960274	0.0014458347062463	0	0.00346016509965804	0.0103202302462762	0.021547953715364	0.0341826186270272	0.0557937652829216	0.0850969085244107	0.113334869414514	0.133205134162012	0.175683222035455	0.212714636879287	0.233734449954059	0.269843560970712	0.305852065683269	0.34784057831005	0.396488294142551	0.439719348793897	0.498220666939977	0.536594852323316	0.572482224849241	0.610766681655602	0.631944597128514	0.665094468316571	0.695927919730954	0.743313282409799
ARFGAP1	0	0.00652300646694152	0.0103220331922869	0.0143213908892452	0.017871825407775	0.0219696361899506	0.0268467524868572	0.0307544680726926	0.0352722626212753	0.0390330435332661	0.0437718795816938	0.0482451941689518	0.0533886388862902	0.0584927552523658	0.0618351705260096	0.0677335917511366	0.0727492874390131	0.0807538471314451	0.0851908860490794	0.090995335015656	0.0954201776930729	0.101375927787619	0.106578394796618	0.112524621352094	0.121668669992327	0.128782505096919	0.135621398002434	0.143094383623505	0.149606155135962	0.158871060635624	0.169731024909447	0.179323516940309	0.185807382649465	0.199336564607669	0.211058907663187	0.217770595061419	0.229504653625956	0.241579468777067	0.256303466311949	0.274502897959614	0.292006589987183	0.318355575104641	0.337851298276098	0.35822220641629	0.382915780670882	0.398105445615257	0.424382793663957	0.451937305904049	0.501230202785767
ARFGEF3	0.103003366538056	0.0877403314999148	0.0794464411037295	0.0712106650937786	0.0643327038564705	0.0569034808578977	0.0487673535086423	0.0427921774561318	0.036470421896274	0.0316720785455931	0.0262023189975526	0.0216027029948524	0.0169549354724236	0.0129818717588839	0.0107064105048592	0.00728453658733467	0.00493711963413064	0.00218365204017881	0.00114934761381941	0.000292706562336298	0	7.52451402124377e-05	0.000563988127513497	0.00158759928969081	0.00409541216823741	0.00680704741791998	0.0100302762592806	0.0142388755087451	0.0184651132584858	0.0252648102635633	0.0342277390755064	0.0428748795647637	0.0490412916014412	0.0625857075875344	0.0749105121802455	0.0821604816574078	0.0951030205905943	0.108698374981462	0.125545764237956	0.146623917875667	0.167020300599344	0.197711467223589	0.220266873092954	0.243592267206381	0.271484210887215	0.288486000406075	0.317724382865152	0.348255825059393	0.40284201614211
ARFIP1	0	0.0111260955853936	0.0175495943882967	0.0242213741751859	0.0300369987498088	0.0365904630220859	0.0441222542197591	0.0499129778626327	0.0563029246478117	0.0613505665649342	0.0673335334041899	0.072573481911353	0.0780866108173539	0.0829992323207495	0.085909335099663	0.0904469789088695	0.093705007191677	0.0977738841196322	0.0994422359666803	0.101010809854623	0.101752649526525	0.102150191391355	0.101966307995782	0.10116659746996	0.0987944510775168	0.0960618669527859	0.092763122002251	0.0884687770872355	0.0842728299041246	0.077993901331562	0.0707520553832117	0.064871216040744	0.0612994642612793	0.0551019655918539	0.0512164924352639	0.0496250881830381	0.0479317460326168	0.047581867146294	0.0489486763754087	0.0531360100899526	0.0595148994152695	0.0729568065470862	0.0855365939684816	0.100815079132678	0.121915302705369	0.136067616447872	0.162301125729434	0.19183473226796	0.24890304703119
ARGLU1	1	0.995663394112187	0.993077696393772	0.99025204578288	0.987620218097767	0.984401473501429	0.980269190429685	0.976688664762392	0.972219169050957	0.968210446074964	0.962767671450579	0.957216566596155	0.950328831843068	0.942958208395951	0.937845069849781	0.928280043630562	0.919618722386685	0.904844066032668	0.896180141596043	0.884372895422759	0.87503575003321	0.862046029791178	0.850336795051363	0.836581689621524	0.814756387525489	0.797301902259774	0.780202258540397	0.761229544665625	0.744548510741798	0.720834958078075	0.693429869555573	0.669835082965545	0.65429588914682	0.623073345616009	0.597409235805194	0.583303373046666	0.559654717266757	0.536619702540394	0.510215774812236	0.479940096601339	0.453051088643894	0.416202105379406	0.391397237236376	0.367428862777856	0.340701129488909	0.325350006599832	0.300474295628746	0.2763748236981	0.237464984778649
ARHGAP1	0.0182134521795747	0.0147443862623738	0.0127999537601735	0.0108424055887869	0.00919914406322244	0.00743207721052114	0.00553471966390728	0.00419296343253399	0.00285577419018605	0.00192742788373161	0.00100709428621242	0.000401241000431595	2.69183781405263e-05	0	0.000168809036554416	0.000825077252436682	0.00173945270968647	0.00386354427292037	0.00538479512956282	0.00773448987816906	0.00979253696776857	0.0129162187826386	0.0159668417494775	0.0198089820073074	0.0264272517731966	0.0321448158302746	0.0380893155649178	0.0450661319376946	0.0515234642119831	0.0612225107193252	0.0732007853978265	0.0841935787198433	0.0917889525014464	0.107943095842864	0.122162428384187	0.130360263741	0.144746514940286	0.159577117345951	0.177640775335761	0.199868533474613	0.221091934653102	0.252689860874012	0.275772944893982	0.299613751429245	0.328148613198591	0.345534299425747	0.375365723470283	0.406370470479785	0.461283022479565
ARHGAP11A	1	0.999907648623317	0.999044166066298	0.996991278129896	0.993881085805524	0.988465379609321	0.979070990973967	0.968983221511965	0.954291338165334	0.939512261741292	0.917588933372802	0.89360926420162	0.862335404355532	0.82776474391639	0.803450047767363	0.757848216565541	0.716949778407468	0.649155654337442	0.61096349800703	0.561102153079725	0.523586915472131	0.4743192511494	0.432852143237669	0.387667496254256	0.323514808944526	0.278480098822548	0.239348229303394	0.201222953528029	0.171980465105172	0.136818933813813	0.104395028083782	0.0823493763620232	0.0702930152414961	0.0508664167791048	0.0387359291121828	0.0332419661352059	0.0255539942326426	0.0195761631776205	0.0141773494245297	0.00947839946520401	0.00634453627073702	0.00327362785903744	0.0018484479996407	0.000886829979392252	0.000243690322994408	5.42205251637678e-05	0	0.000233908572316859	0.00122198812451587
ARHGAP11B	1	0.89281882754493	0.836165917127454	0.780725835283548	0.734871452779444	0.68559968434757	0.63166585315621	0.591848947478243	0.549268162302652	0.516428008475072	0.478139322942673	0.444897686320857	0.409840525814952	0.37808367585904	0.358781769607881	0.327340587450604	0.302999823873743	0.268180296876403	0.250781242863325	0.229838964611652	0.215134915569024	0.196897727036211	0.182290933742966	0.166956268452842	0.14587989263036	0.131322907261301	0.11865433049656	0.106127236148019	0.0962407635575599	0.0837434439058583	0.0712354659356886	0.0618700737395925	0.0563168216994385	0.0464392307928108	0.039434465912322	0.0359596288056016	0.0306680832277881	0.026094765262061	0.0214798843113799	0.0169200596006172	0.013453999465486	0.00949817051859368	0.00730600158644383	0.00552197798405268	0.00389453766211696	0.00311440634061013	0.00206353490546806	0.00127335581096756	0.000418644722324717
ARHGAP18	0.95178512348099	0.962489107874192	0.968486931906834	0.974481136931982	0.979444213637216	0.984661613282825	0.990034014630333	0.993594503847596	0.996801170269485	0.998674564425007	0.999949251833026	1	0.99864020878844	0.995775276187141	0.993082291220447	0.986772556785729	0.979877537327172	0.966083974261744	0.957034338724722	0.943779353529928	0.932659516794118	0.916405080421058	0.901089960655473	0.882426304680125	0.851596629114043	0.826080023386334	0.800492488958527	0.771552543063029	0.745784917916864	0.708997457656138	0.666705692663422	0.630790128732775	0.607487310203846	0.561691415601325	0.525214754654405	0.505654807361908	0.473684057811747	0.443572183827629	0.410351726542078	0.374014008941503	0.343351011010106	0.303846714731749	0.2789258416602	0.256148367634268	0.23224353321914	0.21916229550475	0.198857755646045	0.180127374105191	0.15155457910954
ARHGAP19	1	0.918053863075891	0.873380994950822	0.828662165908052	0.790867043449318	0.749373936829714	0.702818212603677	0.667618633061806	0.629125019287419	0.598787040613365	0.562638248372298	0.530516842759553	0.495827211912792	0.463611712520871	0.443630388953914	0.410373331624802	0.383967879251645	0.345073114198981	0.325087709969452	0.300489891828283	0.282832996902806	0.260446837730863	0.242091903974337	0.222373713130343	0.194432963509193	0.174493462826309	0.156656693189506	0.138523092339245	0.123845482430432	0.104855243516335	0.0854169599899693	0.0706420634062722	0.0618266630757842	0.0461483315921249	0.0351553910133429	0.0297972892945432	0.0218537492737268	0.0153248584590106	0.00926475301934613	0.00416001877499754	0.00128824486543031	0	0.000946081216409839	0.00340597820553567	0.00808381641535753	0.0117206801781494	0.0191399180856183	0.0282275674511954	0.0472619048355446
ARHGAP20	0.330568806614841	0.298669700071777	0.281241162777403	0.263795455528681	0.249069364496703	0.232941905763643	0.21492308761831	0.201373209713847	0.18664868851077	0.175126717127152	0.161510748155158	0.149530736136783	0.136737468641807	0.125009179240928	0.117816831533033	0.105999720762557	0.0967671720774726	0.0834380298963083	0.0767267866832499	0.0686075580302523	0.0628822752524485	0.0557567776378434	0.0500335899548073	0.0440142275625837	0.0357337744953679	0.0300202721406952	0.025061153587489	0.0201800710657153	0.0163661594610646	0.0116716396153109	0.00726152533327864	0.00430558977526284	0.00277586052895028	0.000698918656436301	0	1.33690384170875e-05	0.000692373046007697	0.00218343559198364	0.00497531884392278	0.00974602275408974	0.0155706590540739	0.0264019736496815	0.035895743159061	0.0470915227625212	0.0623363398805698	0.0725679374742905	0.0917262084213798	0.113742287635731	0.157970504075486
ARHGAP21	0.131748132071807	0.12866564341131	0.126870799597192	0.124969815836224	0.123265020768142	0.121269346962547	0.118844439464814	0.116855188356715	0.114496957878313	0.11248180401881	0.109870537724744	0.10732836536731	0.104309555578731	0.101210740870709	0.0991256093308974	0.0953387705922443	0.0920127315933443	0.0865096628956465	0.0833600684805273	0.0791384316939293	0.0758465906466682	0.0713209754973732	0.0672839604720029	0.0625807389813123	0.0551790443511551	0.0492934774201736	0.0435423635944684	0.037167616449889	0.0316256093032749	0.0240962422405079	0.0162419304985064	0.0104608682353848	0.00724524790673752	0.0024189537247167	0.000291837447795576	0	0.000608351462206144	0.00304985022608352	0.00817675712319551	0.0174219262425752	0.0289668216712451	0.0505087934055665	0.0691797830449372	0.090790796047904	0.119390029968814	0.138005936411845	0.171614655273378	0.208326926834378	0.276594103395686
ARHGAP22	0.813610816697048	0.838396116817268	0.852648730012273	0.867371376592827	0.880111244845706	0.894329700549647	0.910436508028669	0.922601931610465	0.935745340017034	0.94586791171304	0.957489105866582	0.96723780665368	0.976919826043302	0.984868858674584	0.989166282577401	0.99499017175308	0.998184553457772	1	0.999316377903709	0.996672407140124	0.993374682799883	0.987267248340364	0.980445057926656	0.971052578328326	0.953550724733295	0.937611743198675	0.920575079084105	0.900244056596415	0.881329387986644	0.853168509749973	0.819276910917934	0.789303930348972	0.769289045342644	0.728661276069877	0.695058013085548	0.676572139653238	0.645628984580625	0.615620826620105	0.581476696327841	0.542770816935087	0.508884224297336	0.46332863454288	0.433310920574744	0.404850036010087	0.373761776169842	0.356183779829824	0.328068860740321	0.301203791731155	0.258437302921584
ARHGAP23	0.100018611406477	0.0840802561679054	0.0751696416383432	0.0661667118070182	0.0585463978587257	0.0502349528791403	0.0410787508493158	0.0343585187038418	0.0273059651179264	0.0220396644490173	0.0162024302510247	0.0115185880320502	0.00712836138360389	0.00381964013468318	0.00221331992462338	0.000444950364973313	0	0.00122111789241152	0.00290610913329711	0.00616018509972224	0.00942119964876389	0.0148490665812631	0.0205423573261305	0.0281100342482074	0.0418961815645639	0.0543761029234198	0.0677884308420216	0.0840011102022484	0.0993396946852107	0.122668027360511	0.151564870803402	0.17789957921305	0.195903155417471	0.233497456480918	0.265663929482923	0.283772968849199	0.314734363522149	0.345517781983248	0.381407817124597	0.42310955930805	0.460378204517088	0.511288929252783	0.545086772444596	0.577072087685611	0.61168764414954	0.63107017093206	0.661757997357806	0.690698263219969	0.735961909998133
ARHGAP29	1	0.957469103949393	0.933388566111784	0.908592867070547	0.88705942790785	0.86276683896171	0.834635389472805	0.812703881430908	0.78801557947859	0.768002464046797	0.743468741135936	0.720995108176138	0.69595607109795	0.67193055024266	0.656627954643531	0.630426186173754	0.608923550529321	0.576015939084182	0.558485641348958	0.536279477182476	0.51988144920754	0.498500466981018	0.480442650438001	0.460474894314445	0.431084638769912	0.40925224579653	0.389059159208208	0.367832946951424	0.350061303671171	0.326067440901689	0.299990616229516	0.278812351234636	0.265457059580424	0.239945211248546	0.220217337906057	0.209827226678038	0.193102042454829	0.177622143255939	0.160835747442441	0.142820000869131	0.127909425349445	0.109137837889595	0.0975939258413782	0.0872901037127327	0.0767859696512217	0.071191093572283	0.0627469306007875	0.0552428384754227	0.0443876343959747
ARHGAP35	0.158089415185944	0.156739594086539	0.155923450742601	0.155016613182307	0.154155904523486	0.153081492782354	0.151668585698116	0.150416705349753	0.14882268823808	0.147367463200772	0.145358953004942	0.143277718482574	0.140657111264456	0.137813611772908	0.135820675571329	0.132054086641375	0.128605662132544	0.122652790875966	0.119125596332906	0.114280006368291	0.110418839315812	0.105007194957351	0.100091339826748	0.0942732789076116	0.0849503357736413	0.0774169584928589	0.0699719524600144	0.0616395844171026	0.0543205256787669	0.044194208349443	0.0332496974010386	0.0247324580253633	0.0196731079151128	0.0110264080863769	0.00562295203768717	0.00337457529610129	0.000848599816082099	0	0.00116259924815064	0.0055890677540207	0.0126004097391611	0.0275515063195927	0.0415683326859788	0.0585593887724513	0.0819404017444574	0.0975705972589554	0.126441495144156	0.158794502970568	0.220891536001756
ARHGAP5	0.0641864620551044	0.0565477482611652	0.0522243905236443	0.0477987603951638	0.0439934176112094	0.0397620349979245	0.0349709087302991	0.0313378739837317	0.0273780645124085	0.0242852472428926	0.0206578469792833	0.0175135698860946	0.0142360542079731	0.0113395337685162	0.00963297921980904	0.00698254355982892	0.00508363894759892	0.00270535820382689	0.00171971965216073	0.000773312366114051	0.000303404928991742	0	3.09235615292901e-05	0.000388323961505145	0.00157035720822292	0.00298700367050179	0.00473238485034161	0.00704408297896277	0.00939074850325513	0.0132577555665622	0.018550230433548	0.0238616147180007	0.0277642596044551	0.0366430556112344	0.0450547332020704	0.0501380301032664	0.0594438751677962	0.0695189439799325	0.0824043583951602	0.0991186632899525	0.115899422947409	0.142262020615376	0.162498348859262	0.184218268461999	0.211236026064098	0.228179103932812	0.257994050588255	0.289864245092599	0.348207267311405
ARHGDIA	0.774601330242189	0.807388568712514	0.826290704315375	0.845815151541829	0.86268096691987	0.881434776995491	0.902527307852636	0.918292298601974	0.935084373951645	0.947775324472812	0.961967820807413	0.973414857795217	0.984125875759834	0.992084220438225	0.995832215690328	0.999611455190687	1	0.995375797078827	0.990134377889985	0.980536276075029	0.971233545362405	0.956166627097492	0.940775680910836	0.920845966393556	0.885853433236411	0.85546453907706	0.824036072539001	0.78761152270554	0.754622034967392	0.707017470012836	0.652010607725465	0.605357254909799	0.575214049798708	0.516450785109942	0.470251442150948	0.445750277564803	0.406178108490835	0.369517753418002	0.329863664200339	0.287590323171001	0.252967230507847	0.210070648128675	0.184214174698242	0.16158763341465	0.139073958425567	0.127329994077134	0.109951182802171	0.0948806350818906	0.0737725346479665
ARHGDIB	0.913908068781215	0.930776743760644	0.940336830464772	0.950015671934664	0.958164322765046	0.966924419541453	0.976277532462801	0.98280637760126	0.989162491148798	0.993402589418658	0.997301928481062	0.999442543109698	1	0.998512132188266	0.996435783585431	0.990669846476892	0.983704700565664	0.968841371978976	0.958727322078483	0.943620026723956	0.930770437584144	0.911805553586028	0.89381215337453	0.871793438719872	0.83534068417847	0.805191003764124	0.775040705423467	0.741092821586276	0.711046227565574	0.668523593336798	0.620273254318791	0.579891566037471	0.554003551436765	0.503884512427751	0.464717563671304	0.444001689889908	0.410587439625793	0.379638153885819	0.346104304625783	0.310189536909023	0.280537181268792	0.243274382585463	0.220351458809484	0.199829363056493	0.178766375660657	0.167451963470378	0.150191145459736	0.134597580476499	0.111425656647359
ARHGEF12	0.168507453090964	0.155268663394972	0.147724613051918	0.13993973843908	0.133178488341548	0.125565604603953	0.116791290616878	0.109998820826897	0.102421441172769	0.0963456832531001	0.0889960317655855	0.0823749562776055	0.0751434557275941	0.0683685456113798	0.0641462521238439	0.0571014831351353	0.0515100266845981	0.0433191679499777	0.0391521067295499	0.0340850660498268	0.0305037333248149	0.0260506396951234	0.0224902961898785	0.0187783875259709	0.013768918317589	0.0104174899575924	0.00761356788484647	0.00498780476925615	0.00308672923869068	0.00111127089578609	0	0.000141247598680598	0.000828279501445557	0.00373456580791192	0.00775678613055564	0.010638333535588	0.0166039282512304	0.0238661911287906	0.0340896471077875	0.0485321400883725	0.0640364487563715	0.0898628370164773	0.11058332439091	0.133462768161202	0.162599112508853	0.181124995492818	0.214014503829941	0.249399475290757	0.314336451751456
ARHGEF17	0.0437233732064071	0.0353361383917619	0.0306361271681844	0.0259062408559936	0.021937984885463	0.0176742100807233	0.0131021980250827	0.00987508057276652	0.00666737253414697	0.00444896170223492	0.00226366678660049	0.000843926964885015	0	5.59917821234169e-06	0.000465525084968388	0.00215429464420513	0.00446254738150519	0.00977391393638611	0.0135599278244746	0.0193932983387827	0.0244935918512752	0.0322243969429795	0.0397660521634913	0.049256276425174	0.0655888391325172	0.0796880806052813	0.0943394484309826	0.111526552699678	0.127383037114705	0.150941827213028	0.179416629195314	0.2048333074846	0.221966101701203	0.257206553189684	0.286872683458386	0.303406521297911	0.331434538659183	0.359045149493709	0.390978318508223	0.42783104619235	0.460636408068475	0.505447991408148	0.535340321433267	0.563868661479418	0.595155559402991	0.612900818513381	0.641378237735929	0.668717247361505	0.712562794778837
ARHGEF25	0	0.00141552275593906	0.00226875576771601	0.00321121243964718	0.00409934159853916	0.00519946708911128	0.00663396140153647	0.0078961458808339	0.00949523079462151	0.0109503543407427	0.0129557145109221	0.0150343082738115	0.0176578680365388	0.0205178009806585	0.0225328211882067	0.0263693484313939	0.0299181785301599	0.0361358079544737	0.0398788149607656	0.0450970543540426	0.0493210707176807	0.0553439361847326	0.0609228618652742	0.0676636133648112	0.078790925220738	0.0880894490447146	0.0975617621119112	0.108513824485595	0.118533972960598	0.133392468667106	0.15144486067086	0.167738082337222	0.178848124652973	0.202087408893146	0.222113003472225	0.233477707024925	0.253104741420791	0.272917911079638	0.296476983038178	0.324606473116907	0.350583103217774	0.387673441154009	0.413582542529034	0.439304414516737	0.468767698864899	0.486098406778731	0.514894778679227	0.543732320841465	0.592558480262847
ARHGEF39	1	0.951758760444127	0.92460408850177	0.896523286996916	0.871897248443271	0.843702876281823	0.810325993663735	0.783647735151455	0.752828178445984	0.727181953008661	0.694893086831892	0.664482197480784	0.629679728372932	0.595427777190952	0.573213260529462	0.534559015254691	0.502372226625973	0.45262172308335	0.426040147105979	0.392473777033041	0.367872042317543	0.336186175498329	0.30990045347969	0.28148856014332	0.241229046623971	0.21276250789855	0.187690416253646	0.162770342653215	0.143167727835837	0.118774058977345	0.0951414449845366	0.0781856540412842	0.0685046031828448	0.0520969066742634	0.0411834766246185	0.0360195373435651	0.0285045012564474	0.0223780556413391	0.0165802811170336	0.0112829010263217	0.00759596003619878	0.00385478284796555	0.00208668621599718	0.000905061589963868	0.000166194245528009	0	8.59966560196056e-05	0.000597639584523136	0.00232762260696762
ARID5B	0.504404919151818	0.503260456915847	0.50271317338388	0.50230135598601	0.502120051858076	0.502173133749478	0.502665169347512	0.503439709626127	0.504799625169447	0.506338261941376	0.508833159295888	0.511781346220708	0.51590703869305	0.52079708888229	0.52443451579026	0.531699165789875	0.538726429617719	0.551549517770691	0.559500399916543	0.570795705509823	0.580077468087771	0.593471564444053	0.606002739901642	0.621255950330201	0.646603406824411	0.667867991250563	0.689552851163333	0.714604273103548	0.737346118584773	0.770216195027461	0.808098718821606	0.839891955267825	0.860115035921163	0.898313016617413	0.926557493260126	0.940603182081266	0.961420951846036	0.977976483007711	0.991804716384169	1	0.999599931737503	0.985988255942325	0.967572635288599	0.942222034517449	0.905026318329457	0.879684030616704	0.833026304248365	0.781878218049379	0.68878447927089
ARIH1	0.0220360760644511	0.0185286959090222	0.0165493760929427	0.0145372591032023	0.0128254209376668	0.0109504987842543	0.0088778784186319	0.0073541856487786	0.00575608711267125	0.00456639038992442	0.00325649581627874	0.00221881740987321	0.00126864581694705	0.000584639924507504	0.00027639220930404	0	3.00787732375732e-05	0.000570206660130943	0.00112280565208935	0.00210895737710395	0.00305503010928819	0.00458432547510178	0.00615175756684206	0.00819690209250736	0.0118436250061964	0.0150780651096502	0.0184964707721801	0.0225598902349436	0.0263687477003914	0.0322040384147816	0.0396282305558225	0.0466647194633701	0.0516518753400742	0.0625928668090813	0.0725872153801929	0.0784980696551014	0.0891239576793513	0.100402425925157	0.114563478961396	0.132595180964588	0.150403605803726	0.177927039461082	0.198758616889867	0.220887094787096	0.248139835078026	0.265105238938111	0.294769217658059	0.326253845145858	0.383409535166249
ARL13B	1	0.888188338882592	0.828503881306374	0.769828116270122	0.72117477119888	0.668858285033202	0.611664865234839	0.569576985285814	0.524783616570816	0.490449969712436	0.450728824838467	0.416581679103183	0.380991262650008	0.349204178750628	0.33013106132174	0.299530451131494	0.276301263689365	0.24391252285148	0.228165410119857	0.209669267663944	0.197024426306301	0.181795169900074	0.170015269548391	0.158115942566765	0.142702085457546	0.132836883208473	0.124895464378705	0.117761389033202	0.112696745099879	0.107009302730764	0.102120313392276	0.0989957160088032	0.0973633424393251	0.0948649537715195	0.0933939411219193	0.0927459006618288	0.091837561753128	0.0910875283199859	0.0902848088664542	0.0892982031677649	0.0882373565607222	0.0862938449529281	0.0845414224738024	0.0824162055542425	0.0794755535398003	0.0775189345233314	0.0739528014782936	0.0700513077118533	0.0628765851267431
ARL16	1	0.981100753058346	0.97030645135498	0.959115625716222	0.949331231697178	0.938215706393855	0.92523549915758	0.915031242704297	0.903450826975685	0.893987460685537	0.882289547206433	0.871476217437512	0.859313646473471	0.847524717005964	0.839953164437281	0.826871181186458	0.816020658505033	0.79920641627526	0.790142558627271	0.778550914128901	0.769910042556893	0.758537196225354	0.748836085240094	0.738004109271347	0.721855004241931	0.709695767523555	0.698322534055486	0.686231812275987	0.675962344837303	0.661726720619503	0.645526247776684	0.631593343587345	0.62235392922006	0.603492319711946	0.58756707765381	0.57861133398237	0.56322354402532	0.54773230877849	0.529294093645343	0.507162837366823	0.486539162249935	0.456665401015493	0.435430522577862	0.413997443396637	0.389010733925447	0.374167100542876	0.349401012444551	0.324619093250223	0.283104588724523
ARL2	0.89683325116913	0.912252055401018	0.921076778146995	0.930143483168008	0.937936365741337	0.946559409465348	0.956205234648971	0.963378614850005	0.970985396478705	0.976710980479977	0.983089630348183	0.988214761761415	0.9929927819221	0.996529006435324	0.998187914535297	0.999848239057728	1	0.997903515385327	0.995544216929403	0.99122596607609	0.987035994119246	0.980234410064883	0.973263714282216	0.964200181972602	0.948178901035785	0.934148988168971	0.919520597514704	0.902408761593129	0.886698774734503	0.863436901138882	0.835379622994044	0.810350702779994	0.793475543692261	0.758732287454796	0.729428349785289	0.713065288591481	0.68526173594549	0.657772874795654	0.625823408737044	0.588680998712821	0.555300574100177	0.509056641391665	0.477662263687681	0.447166840045247	0.413028511486584	0.393392492873067	0.361584037512008	0.330838540884111	0.281496248994914
ARL3	0.843126341324787	0.867224802577083	0.881026593701661	0.895203926177236	0.907379464492142	0.920831072877091	0.935834324993926	0.94694481553211	0.958658874303418	0.967407614484853	0.977046421712015	0.984657394204503	0.991554778168695	0.99639364747314	0.998469085320057	1	0.999249401191418	0.994134985954229	0.989319555259808	0.980990393552418	0.973167051046402	0.960740057891853	0.948214337969385	0.932132375282801	0.904082139757911	0.879800074809007	0.854696369645803	0.825563278861083	0.799092286351222	0.760643779554463	0.715720488846777	0.677109423024666	0.651877357371633	0.601960062313502	0.561953339967368	0.540430465746775	0.505170358330204	0.471893409864104	0.435139222542926	0.394931609674174	0.361042792935534	0.31751521579151	0.290188103319561	0.265348025479957	0.239466727357446	0.225394400490102	0.203686265185942	0.183814138057606	0.153799029518217
ARL4A	1	0.965244589121932	0.945509723379882	0.925086185850109	0.907227162414237	0.886900564160214	0.863065943024921	0.844221016516344	0.822687250757783	0.804953128428402	0.782837714271108	0.762184987646876	0.738695432161365	0.715650453172169	0.700701124468348	0.674593788691714	0.652671984151855	0.618230569084126	0.599435514233535	0.575177636295421	0.556942749996844	0.532760061688408	0.511983157459714	0.488641689289363	0.453611487856688	0.42709748425461	0.402226576398752	0.375751271146004	0.353374507304585	0.323000938049688	0.289963653453974	0.263244796262614	0.246495125714207	0.214808974189717	0.190667145979497	0.178106044478229	0.158143650047371	0.139988049429766	0.120700899332281	0.10054080410074	0.0843536488767576	0.0647623240421138	0.0532585886875782	0.0434411619301735	0.0339859144120906	0.0292141392431392	0.0224134600997481	0.0168385906144085	0.00973908512693461
ARL4C	0	0.00288978980692716	0.00455958597133227	0.0063008292836316	0.00782846864795463	0.00956607454999856	0.0115925215636246	0.0131792715076114	0.0149685482830577	0.0164183019973292	0.0181905580469134	0.0198051282983531	0.0215888581131154	0.0232800710338708	0.0243443539492221	0.0261385273730146	0.0275798749006597	0.0297211282314629	0.0308252049356591	0.0321824007300127	0.0331521937035031	0.0343715195269687	0.0353583635652734	0.0364001579487843	0.0378312186404957	0.0388088831507335	0.0396433637441546	0.0404444000788886	0.0410807060516824	0.0420060804088158	0.0432838263074584	0.0446991011242854	0.0458430116726204	0.0487705573048727	0.0519251431535436	0.053991576742336	0.0580521353647881	0.0628080929922173	0.0693642777269216	0.0785512915323711	0.0884450553524616	0.105155114592945	0.11883542696702	0.134260721169502	0.154414835941443	0.167529357214883	0.191388946977142	0.217889170364255	0.268788556968347
ARL6IP1	0.629985834054979	0.683384209556566	0.715268183863957	0.748966562412796	0.77863281493062	0.812123646072198	0.850234906614362	0.878836297139186	0.909137215587087	0.931666373443314	0.956035202697329	0.974466327330964	0.989693699010888	0.998151013536859	1	0.996167714817437	0.985915861428401	0.957081663084375	0.935079087793323	0.90062916626919	0.870614315155309	0.825980588059772	0.783834799770401	0.733062584520934	0.651895468420635	0.588068323646965	0.527540954857364	0.463511227334624	0.410659651814507	0.342340982449156	0.273992651036659	0.223973399365162	0.195156374208731	0.146081904127384	0.113429784812042	0.0980270920050327	0.0757280386638012	0.0577170616199037	0.0409030673524837	0.0258745778561718	0.0157584520430696	0.0061304654118551	0.00214400422125677	0.000124797070270081	0	0.000913742197513401	0.00392849365038989	0.00876003851993311	0.0211319871564694
ARL6IP4	0.974786551288273	0.980046931121787	0.982997837823435	0.985958516919635	0.988426428328058	0.991048835735505	0.993803021263965	0.995685937720578	0.997468985205334	0.998609837912081	0.999579926151279	1	0.999872856828145	0.999093305538737	0.998229480829883	0.99602799838112	0.99348648771334	0.988195116777401	0.984632002617271	0.979323973145548	0.974806212425027	0.968115058331459	0.961728345844733	0.953849232725733	0.940624134922833	0.929493373219742	0.91817042715826	0.905171795211198	0.893384576050809	0.876039614337901	0.855116087159261	0.83633245266914	0.823567115943927	0.796956099258923	0.774106205022604	0.761166546442886	0.738859561739203	0.716383443411949	0.68969879841919	0.657870574393002	0.628481831950374	0.586462518438842	0.557021644362111	0.527675958148079	0.49391738074773	0.474064459284207	0.441228504912253	0.408687332097492	0.354774657895075
ARL6IP5	0	0.02237124531846	0.0353394923899079	0.0488523444359876	0.0606691418505319	0.074030067208745	0.0894484895485646	0.101352250092568	0.114542592973407	0.125006893057283	0.137467937281767	0.14844054449979	0.160056513439754	0.170483933617967	0.176704093521751	0.186489446971503	0.193607724345168	0.2026910296068	0.206538710488441	0.210325911417559	0.212289284412435	0.213714124940282	0.2138592807224	0.212828384425015	0.208905101122959	0.204037327880627	0.197984110809507	0.189960734855589	0.182005432066778	0.169846586402253	0.155332136834932	0.142995322615262	0.135147634703863	0.120445924803413	0.109776500092481	0.10457281261178	0.0970526065130795	0.0913469230534373	0.0870194718470334	0.0854319698497527	0.087148212088361	0.0954284764993118	0.105306793368779	0.118610914123194	0.138262989572361	0.151907880917901	0.177751781683348	0.207338997504869	0.265151736927558
ARL6IP6	1	0.893645336351519	0.83680296056562	0.780811391125732	0.734261446893313	0.684038247469794	0.62887078418066	0.588050399435614	0.544345350187021	0.510625660805893	0.471325689091376	0.437242557308353	0.401361287377761	0.36893771811824	0.349277662654994	0.317345724402361	0.292717253887302	0.2576519874097	0.240213557740951	0.219306908900167	0.204686836359924	0.18662742820566	0.17222655540242	0.157174108719795	0.136607137503335	0.122493560085228	0.110279551845101	0.0982723633223842	0.0888364136521892	0.0769132763249126	0.0649294764505125	0.0558875554796994	0.050487042309969	0.0407935405407291	0.0338450668449822	0.0303758668118697	0.025069716333608	0.0204716623398919	0.0158418807652138	0.0113187756866693	0.00796606676605608	0.00434266929008461	0.00252158217682987	0.00123200000740955	0.00033566467089427	6.8086167458673e-05	0	0.00035016936511924	0.00175014262794224
ARL8A	0.00843324656288396	0.00912441236125079	0.00951442048554562	0.00990938279250257	0.0102430775300821	0.010604584047895	0.0109967204783131	0.0112774355191465	0.0115614070567103	0.0117625018301633	0.0119679344089803	0.0121110523806897	0.0122130923965774	0.0122453541616906	0.0122335714371023	0.0121396123420507	0.0119907296293575	0.0116252880645228	0.0113571944998559	0.0109387795815786	0.010570183625492	0.0100093073557856	0.00946140552187686	0.00877256126155054	0.00759177403235961	0.00657926843947813	0.00553502955266245	0.0043220747743887	0.00324776087064255	0.0018534975619965	0.00063312754225794	6.62063342059562e-05	0	0.000697123846437948	0.00225034005576809	0.00352601709570711	0.0064067183225538	0.0101938245960515	0.0158666478690154	0.024354167638567	0.0339249841779241	0.0506878288119811	0.0647577165333781	0.0808598276200273	0.102145438329847	0.116090313301032	0.141574548312389	0.169981012015717	0.224666820683334
ARL8B	0.0164126293834701	0.0193211560555149	0.0209752911227873	0.0226672386363236	0.0241156678560917	0.025712520324422	0.0274920857044338	0.0288114971448174	0.030207651012493	0.0312572080193697	0.0324263286203284	0.0333671400908729	0.0342481415838413	0.0349069214707801	0.0352214773174056	0.0355519252601152	0.0356099249275567	0.035288581274986	0.0348980533075833	0.0341675065169479	0.0334494778305899	0.0322727419704995	0.031056588987629	0.0294632709630833	0.0266188794536681	0.024101764282583	0.0214527050809563	0.0183243221262484	0.0154772894606262	0.0115026840981856	0.00731886169283926	0.00429216657040107	0.00267234454245858	0.000495455114818901	0	0.000200061765433444	0.00156328027630972	0.0041455839757951	0.00879679386385991	0.0166231594937052	0.0260983513116622	0.0435392907471842	0.0586270555734147	0.0761659552317693	0.0995824011421687	0.114977735561585	0.143110229570947	0.1743669319346	0.234022111394525
ARMC1	1	0.967950904526467	0.949603979042314	0.930485207881721	0.913645940788264	0.894329873136054	0.87145985004608	0.853197447591834	0.832123177931642	0.814595286146247	0.792511204015559	0.771655015213971	0.747654464417779	0.723814054440546	0.708191225847359	0.680608218656991	0.657151836580977	0.619753173014704	0.599062616171684	0.572064465248616	0.551551862088616	0.524060368836488	0.500178367014802	0.473059236834795	0.4317841938835	0.4000826083382	0.369982449614244	0.337552591562442	0.309879713690978	0.272125955281889	0.231088299275634	0.198149987291176	0.177715645436697	0.139761798993188	0.111734202866639	0.0975689334491601	0.0758252289600879	0.057101635288291	0.0386944860256869	0.0217402624554828	0.010569371385268	0.00158816948281299	0	0.00211688720496015	0.00906476868677827	0.0152219207097132	0.0285281979994493	0.0453673109359638	0.0809725746397552
ARMC6	0.99388135613448	0.996361690479719	0.99764125584761	0.998762120992925	0.999503743624342	0.999999147179586	1	0.999479690926723	0.998244204690463	0.996663495603906	0.993921761851651	0.990541269626232	0.985683922663586	0.979831277943381	0.975444327554379	0.966649598496884	0.958140208922442	0.942686856627666	0.933180999897685	0.919799401117261	0.908920978313659	0.893420736607451	0.879136951894788	0.862038552009279	0.8343238960595	0.811737371923544	0.789313132383301	0.764147158875639	0.741851905806154	0.710089329157961	0.67353888460698	0.642379816561559	0.622073629651058	0.581898519150867	0.549588079827445	0.532129031534096	0.50336546104471	0.47598677781024	0.445413772278818	0.411464277292108	0.382337987523444	0.344043596584195	0.319352624446406	0.2963490129562	0.271681842015367	0.257939231030706	0.236249261416249	0.21583809317175	0.183923713304639
ARMC9	0	0.00105795014275548	0.00171107136798186	0.00245398359998444	0.00317740122341684	0.00410510005851566	0.00536328512188342	0.00650988890251367	0.00800683484975033	0.00940464237431212	0.0113759666439287	0.0134635547424706	0.0161491656319292	0.0191275450866641	0.0212517879209523	0.0253439377929893	0.0291748942442412	0.0359699127664978	0.0401021631692809	0.0459062141988934	0.050636477277938	0.0574243702139431	0.0637521162140714	0.0714434687012908	0.0842370750526377	0.0950105939440799	0.106055097254708	0.118905375065383	0.130726495250085	0.148336503602457	0.169816928218626	0.189248870359228	0.202509602188413	0.230241856579956	0.254099647170761	0.267610480131956	0.290876793102199	0.314255399883433	0.341877665480102	0.374552942498647	0.404374614894027	0.446253301553167	0.474936182635001	0.502876864152888	0.534162228948136	0.552205415880271	0.581611677002649	0.610363645355626	0.657538760032115
ARMCX1	0.139016198401546	0.211711956099534	0.25504354992761	0.30116213582588	0.342328808919659	0.389850542430435	0.446035051805482	0.490448582897009	0.540781198070768	0.58160159972848	0.63131981243473	0.67619042862847	0.724944769173657	0.769982404085835	0.797524402921505	0.842120487517546	0.87583114751303	0.921294020040651	0.941997237467874	0.964220068716662	0.977488938359875	0.990423807223283	0.997219437477498	1	0.99462337390374	0.98283695960577	0.965799687366398	0.941383266806982	0.915949124112154	0.875101398755689	0.823224747827005	0.776104013153407	0.744365829411974	0.679946284501719	0.627188697392064	0.59852280441683	0.551284826858858	0.506541489958847	0.457137607482271	0.403370876614102	0.358520850305936	0.301968830389519	0.267365811558831	0.236771655799415	0.206033064812167	0.189865774175366	0.165744845707322	0.144603512952255	0.114545103245544
ARMCX2	0	0.0271838269409106	0.0431755427513322	0.0600774897125347	0.0750989704148728	0.092407860552974	0.112898882977685	0.129177292686701	0.147784458773944	0.163059759709206	0.181980218345653	0.199459223240584	0.219044853021126	0.237889305695177	0.249889139017984	0.270373094793455	0.28706845207666	0.312285376491338	0.325491698923569	0.341927816217282	0.353816640380163	0.368947184180769	0.381353189742	0.394620469668162	0.413168306917798	0.426092233671405	0.43732114866425	0.448304219132018	0.456857522795053	0.467622457919948	0.478526090529544	0.486960584869465	0.49216649040576	0.502065777716675	0.509885650910841	0.514143705960625	0.521324134874509	0.52848268163097	0.53704763252413	0.547565089896445	0.557741446645813	0.573340980556776	0.585165477747523	0.597801566932157	0.613477904453382	0.623262994984701	0.640355997701375	0.658414700237608	0.690832721234438
ARMCX3	0	0.00767128542976761	0.0121372705542214	0.0168251085261119	0.0209670475311711	0.0257154605562564	0.0313093857555469	0.0357369125591852	0.0407855238095363	0.0449243612990869	0.0500492535439123	0.054787848778965	0.0601099162687046	0.0652513109126341	0.068540160773243	0.0741900127946644	0.078837415474007	0.0859530296081551	0.0897379789691622	0.0945192904442925	0.0980362000468152	0.102598057935312	0.106424792148999	0.110622467055415	0.1167230598798	0.121183686706427	0.125246728733966	0.129445448270836	0.132930179847014	0.137716864151973	0.143230007359787	0.148133120321652	0.151507312236843	0.158783777451804	0.165404271508309	0.169341110308634	0.17649014186089	0.184203584735136	0.194092289885751	0.207021531963814	0.220153627241762	0.24111685090297	0.257482462700187	0.275300978455019	0.297795079226659	0.312050799170382	0.337357114170383	0.364659680253818	0.41515965965087
ARMCX6	0.510303649600733	0.533822484261324	0.547491120377547	0.561827040483919	0.574488036321474	0.589001815625165	0.60610624848146	0.619655204292596	0.635123571616731	0.647824559314098	0.663583508477716	0.678193139993936	0.694655001892118	0.710621396195101	0.720872317277994	0.738560299154827	0.753193583059859	0.775768618745871	0.787872215392196	0.803269711137843	0.814680083967077	0.829599525201893	0.842228905091995	0.856215554581815	0.876822912524056	0.892129913490411	0.906273637396204	0.921112368953691	0.933429947940214	0.949571022620401	0.965917476786388	0.977751204895842	0.984304975539371	0.994236506289898	0.998902915659118	1	0.999485996127424	0.995880685704256	0.987789348170437	0.972994113118559	0.954625344534702	0.920993239805632	0.892575937536338	0.860518520219931	0.819401724632814	0.793385515851976	0.747815077235655	0.69997483682961	0.615975599327417
ARNT	0	0.0053202604031953	0.008413895982888	0.0116690931756145	0.0145590339901703	0.0178963430483937	0.0218731546246354	0.0250649582087327	0.0287627797202398	0.0318483760848502	0.0357472773915112	0.0394398962851146	0.0437014620092454	0.047948067137787	0.0507388041229837	0.0556831713482146	0.0599074364776583	0.0666868849484159	0.0704647856375978	0.0754281177382487	0.0792275772229639	0.0843626514851526	0.0888674935173024	0.0940376215435225	0.102030552980524	0.108282573324059	0.114319253425657	0.120943647051532	0.126741805575729	0.135043485559796	0.144864746132417	0.153627237029274	0.159597404010301	0.172175395043841	0.183199646277087	0.189561166832961	0.200763921712561	0.212391700225529	0.226694622171005	0.244541397076024	0.26185998444691	0.288175601580236	0.307810905404428	0.328457345262293	0.353638147228203	0.369196248065643	0.396211715208092	0.424653920982421	0.475762124121929
ARNT2	0.117415747853618	0.102445253390148	0.0941841392488605	0.0858785319266527	0.0788541936587037	0.0711649884411466	0.0626049743659893	0.0562110726739181	0.0493296979217182	0.0440124992783729	0.037831638950595	0.0325124971125016	0.0269914919100486	0.0221141967499726	0.0192307076413083	0.0147121068618659	0.0114132762472582	0.00711322945642163	0.0052081022824008	0.00319704491075651	0.00201115817215376	0.00086253397524671	0.000257389540006714	0	0.000433268077457123	0.00143499924531949	0.00291196001863087	0.00507442197474298	0.00739650148833454	0.0113284914150875	0.0167510857952933	0.0221587265712564	0.0260951946369492	0.0349280906909927	0.0431519224430617	0.0480624529231815	0.0569530788652659	0.0664564573800845	0.0784612003644646	0.0938379433995837	0.109107107875327	0.132848982510184	0.150927022106952	0.170230154977387	0.194159387821773	0.209171596588605	0.235681663687342	0.264228379247247	0.31724291854764
ARNTL2	1	0.97587167674065	0.962000993177736	0.947468566222167	0.934582641838011	0.919681134919882	0.90184598229839	0.887438376280692	0.870616269466067	0.856458586463251	0.838401414639042	0.821123486652086	0.800974911894971	0.780688339242317	0.767253165023553	0.743274372163683	0.722639834482508	0.689321417890776	0.670688595553013	0.646185605353264	0.627439253464577	0.602160042648881	0.580073423882788	0.554871128348018	0.516311380846795	0.486568622489005	0.458256621577912	0.4277022765481	0.401576093921833	0.365750985129272	0.326408287857692	0.294370867481102	0.274211162060342	0.235963250385289	0.206769123881177	0.19157730679744	0.167453940970685	0.145561983639852	0.122397203188133	0.0983511027905565	0.0792405582812665	0.0564994131671914	0.0434691830178224	0.032663283422178	0.0226932931636101	0.0178945396409867	0.0114448324337044	0.00665746689835925	0.00172421971004261
ARPC1A	1	0.999340308759738	0.998927240573805	0.998449127348576	0.997974917387298	0.997355748115265	0.996500366255531	0.995709475553664	0.994666031623115	0.993684526627776	0.992293801572459	0.990817615029835	0.988919124144116	0.986819795950303	0.985328656100092	0.982474308630332	0.97982686160009	0.97519564794359	0.972421460367203	0.968579790588447	0.96549631137592	0.961145321833965	0.95716631389652	0.952427511809465	0.944773940348488	0.938540500781752	0.932340640632649	0.925355296462061	0.919074811863872	0.90973483880481	0.898085191920073	0.887131318997119	0.879380523753525	0.862368841596174	0.846812546682287	0.837611679300374	0.821090815006103	0.803614373336918	0.781812327387367	0.754366697078926	0.727693246058797	0.687457895274294	0.65787925840994	0.627325806440336	0.590962744892846	0.569056928340727	0.532113063944224	0.494758268546873	0.431578121194982
ARPC1B	0.917787161964438	0.926652105899032	0.931737119625971	0.936995939264376	0.941562995149921	0.946693020535347	0.952571132473182	0.957080812066626	0.962051494917145	0.965977186345591	0.970634527725713	0.974723198490751	0.979043853403262	0.982921650585877	0.985238038167225	0.988895410055991	0.991576411644086	0.995053849538661	0.996567795786397	0.998117576781221	0.998981203901967	0.99972597498432	1	0.999903176066384	0.998950858952872	0.997582129063553	0.995786539974673	0.993323426926903	0.99072399341007	0.986129045815885	0.979223516201513	0.971694888163969	0.965856458212731	0.951838482472397	0.937871918634838	0.9292028814237	0.913021295374687	0.895203492540205	0.872189886216609	0.842279683740761	0.812467972710484	0.766530451451173	0.732248856153748	0.696539978022209	0.653808434154086	0.628019322874742	0.584551315140246	0.540731135302699	0.467158100226412
ARPC2	0.832438092720759	0.858535578771812	0.873409606585365	0.888635108538294	0.901669027771478	0.916025657308652	0.931987153465288	0.943774691704734	0.956175462316121	0.96542155014274	0.975597392764184	0.983630273430487	0.990919090982133	0.996055261178152	0.998279391997005	1	0.999307304160575	0.994147585375245	0.989221519242987	0.980649370323585	0.972560708294152	0.959657615468261	0.946594452084365	0.929746005969333	0.900165652252883	0.874366691369308	0.847508799531626	0.816102223543811	0.787359013496792	0.745317375980457	0.695822761771335	0.653005633605279	0.624902980693883	0.569062124943994	0.524116182323936	0.4998836084506	0.460134780570688	0.42260521414134	0.38120384384474	0.336090431115932	0.298347209967794	0.250536966092412	0.221133613976364	0.195031115249607	0.168710019745846	0.154841445127067	0.13414564683492	0.116035135488269	0.0904290502155781
ARPC3	0.641353971087753	0.678502343624102	0.700008293423698	0.722399434187436	0.741968095140659	0.764083961387345	0.789598382204124	0.809296628859841	0.831130239125384	0.848461637435986	0.86912011387323	0.887338569522018	0.90666788194219	0.924075165212802	0.934495082033061	0.950968504931932	0.963046598156616	0.978673386606533	0.98543436272872	0.992284264421512	0.996027724535233	0.999116649814246	1	0.999205386648463	0.994145638974679	0.987285976609487	0.978472676534243	0.966554517872256	0.954461481139269	0.935123728813256	0.91021736891414	0.886989959413567	0.870935680889674	0.83714832208747	0.808085237216558	0.79169060287127	0.763625007022054	0.73567845148932	0.703018401669379	0.664885615929635	0.630519865654359	0.582832428837627	0.55043773069931	0.518971917119849	0.483731840762448	0.463407400930637	0.430313362212619	0.39803207793398	0.345365072704531
ARPC4	0.892075678442349	0.90897264633889	0.918600529322562	0.928453098564286	0.936884429305686	0.946167085829049	0.956480271897699	0.964089927128054	0.972086867869709	0.978041282609799	0.98458217151854	0.989730777663895	0.994380769005301	0.997628053395416	0.999011847516485	1	0.999466883735836	0.995947084613735	0.99265000911288	0.98695063079117	0.981593709194474	0.973070458076363	0.964458197619699	0.953365952579048	0.933918282764298	0.91697464608645	0.899347519917993	0.878745479711387	0.859867989094126	0.832103653218209	0.799045013812851	0.770019542611896	0.750713231857748	0.711649566344642	0.679421414793559	0.661710126523339	0.632077720532601	0.603344196625513	0.570638689389116	0.533530861953275	0.501001933475924	0.457194668617665	0.428274139971706	0.400810405192834	0.370760415450212	0.353742403588164	0.326475793653254	0.30035908531526	0.258635537418155
ARPC5	0.995339310006587	0.997453555910982	0.998504769721417	0.999363267288557	0.999847009053108	1	0.999554502633868	0.998617276353128	0.99683611428016	0.994745314897787	0.991284204022834	0.98714255327189	0.981307495973115	0.974372753244868	0.969215434834553	0.958939777934988	0.949047398491947	0.931148217552245	0.920159055849543	0.904698861639601	0.892130410078947	0.874211208813039	0.857679131758893	0.837856945804625	0.805634928715451	0.77927721010577	0.753012172558819	0.723412693939731	0.697096739940675	0.659530983226203	0.616292073978327	0.579495593469637	0.555575934899453	0.508458774189716	0.470832686615921	0.450626988126145	0.417570652765739	0.386424273168647	0.352090241379133	0.314643655754979	0.283223926504228	0.243182854317642	0.218331502326644	0.196037749596511	0.173230772969395	0.161047004010103	0.142599698530065	0.126133345343832	0.102154186963894
ARPC5L	1	0.977105804160688	0.963967285828025	0.950238790090912	0.938108281200637	0.924141069776142	0.907521940807757	0.894181023443431	0.878703583194772	0.865760878745509	0.849361683180978	0.833779431451369	0.8157348806559	0.797693547273782	0.785809388989394	0.764712880145736	0.746662808248759	0.717688990035467	0.701563328704039	0.68042637374931	0.664299328992446	0.642600339719938	0.623676709607492	0.60211153226408	0.569147958319011	0.543726084713016	0.519514076221873	0.493354405164034	0.470933802688337	0.440033292336166	0.405784858860404	0.377569962760243	0.35963144587261	0.325124912059848	0.298285307152237	0.284113248738784	0.261268393331301	0.240109409499341	0.217172102251348	0.192591064490528	0.172296090590447	0.146838665386652	0.13125045926725	0.117391397085217	0.103323578803914	0.0958530323799065	0.0846011233129773	0.0746176170224772	0.0601802685569977
ARPP19	0.414682249338032	0.397965903207452	0.388411347878953	0.378484427534609	0.369777039030738	0.35984185012888	0.348166087379021	0.33891983089803	0.328342789635532	0.319625284167706	0.308747669187782	0.298584171250335	0.287018538715317	0.27566437014052	0.268293899769791	0.255409761013178	0.244575354827755	0.227513703850966	0.21817694686875	0.206092707467915	0.196979720786971	0.184849490167402	0.174381256930534	0.162562881551008	0.144694556634164	0.131050519698192	0.118146154196108	0.104285822333523	0.092509802615121	0.0766128830009114	0.059709521801142	0.0465800428827808	0.0387097841077873	0.0248828859875063	0.0156207179314069	0.0113820313366425	0.00569849250882352	0.00196072912167152	0	0.00104636098647292	0.00520021654322702	0.0164115833008293	0.0280104073562539	0.0427402500140275	0.0636983293737655	0.0779914232926793	0.104799244925917	0.135307627979923	0.194873388251547
ARRDC3	0	0.0144151417786777	0.0228012511316535	0.0315576678659139	0.0392264562810984	0.0479054236681676	0.0579238662214646	0.0656539755280236	0.0742062765393112	0.0809738964866121	0.0890018712825338	0.0960300786344598	0.103409102402322	0.109954614220802	0.113808941768628	0.11976090587335	0.123961630845257	0.129032208392745	0.130990172166271	0.13265666224147	0.133264592504858	0.133211454199831	0.132380863354458	0.13058192015613	0.126167640267709	0.121466311122713	0.116000064741081	0.109070080960032	0.102404211688688	0.0924696525413613	0.0809117508332717	0.0713107900991174	0.0653080700253044	0.0543021734712975	0.0465553225492873	0.0428781900746677	0.0377444021207132	0.0341059837846597	0.0317694114946421	0.0317820584028521	0.0345056072436361	0.0430101487964001	0.0523218221733635	0.0645063489319849	0.0822676525661972	0.0945688920016548	0.117937122580546	0.1449056941264	0.198483631617337
ARRDC4	0.00475436374985742	0.00578664550027775	0.00638735840015416	0.0070128600574207	0.00755784504689562	0.0081696750896786	0.0088665114417271	0.00939468854005256	0.00996606538379573	0.0104056874054141	0.0109083552480105	0.0113263772579312	0.0117349928184215	0.0120609910482317	0.012230473000032	0.0124435726812903	0.0125384526501671	0.0125283562575321	0.0124398218211346	0.0122387640924682	0.0120236261789002	0.0116546841030766	0.0112629206337855	0.0107424240276068	0.00980751428033396	0.00898297570795002	0.00812316250596549	0.00712173802052567	0.00622107551515818	0.00496551984945546	0.00361819502893199	0.00258952406000453	0.00199138520879493	0.00100353517424491	0.000425365183954091	0.00020458377729365	0	1.56479279594666e-05	0.000323258943621403	0.00111315533391476	0.00228034962243385	0.00477953125269018	0.0072181266092928	0.0103368150629571	0.0149578583881072	0.0182784205126781	0.0249399168340183	0.0332865661516588	0.0522465800555133
ARSB	0.171672998668006	0.150380853204859	0.138488940279784	0.126430947463464	0.116153642162501	0.104821079605967	0.0921059883894242	0.0825429578784682	0.0721922406659641	0.0641564607930434	0.0547802325481238	0.046688473780963	0.0382790899106425	0.0308561394613153	0.0264791032885702	0.0196577951279288	0.0147311801801391	0.00844701936860281	0.00575787410203371	0.00304948584006914	0.00157428075261661	0.000355203299930588	0	0.000290656227033341	0.00223826295954661	0.00490975257580987	0.00837706779000673	0.0131230871307571	0.0180094811698804	0.0259895614344769	0.0365913278006065	0.0468255562012306	0.0541039843321101	0.0699960734888857	0.0843227901215593	0.0926873797849395	0.107505117608359	0.122919025372561	0.141822546143921	0.165202580983193	0.187585702642487	0.22092162626818	0.245231196234844	0.270266383709289	0.300115439967872	0.318251152271948	0.349303216421107	0.381511946345024	0.438460638503727
ARSJ	1	0.876911410274116	0.809144503604292	0.741101070470019	0.683607170420356	0.620706629975328	0.550694540244684	0.498380330585753	0.442026680246348	0.398419139596244	0.347618326704706	0.30375945327785	0.258031721059201	0.217380683802112	0.193187873643144	0.154929270529338	0.126605009706165	0.0888231736857318	0.0715392298067118	0.0525856248166246	0.0407619598693866	0.0282122424336549	0.0202268249204588	0.014293217361068	0.0113944083180408	0.0139234856059953	0.0201076418035181	0.0308049074763235	0.0431012921566657	0.064213425936319	0.0925980092752156	0.119496165604766	0.138100971411999	0.176855967394795	0.209375185625484	0.227251744113804	0.256879338016306	0.284926443120183	0.315501064213873	0.347621067003342	0.372669512099076	0.400153753037015	0.413218629098696	0.42093430350842	0.423260584303834	0.42165927305288	0.414673087392343	0.402942030296708	0.374281386021214
ASAH1	0	0.00669691733016203	0.0105797149912848	0.0146276247661655	0.0181702537675549	0.0221803010616977	0.0268159946763022	0.0304028667183568	0.0343879167595443	0.0375593154198056	0.0413505655046708	0.0447059528577362	0.0482811354716837	0.051517981784514	0.0534655726216139	0.0565653211156263	0.058860602652833	0.0618782069336196	0.0632138992756611	0.0646069416119415	0.0654059204158658	0.0661339971181225	0.0664557896358288	0.0664807457286655	0.0658472036979159	0.0648304394452216	0.0634547231122958	0.0615413050301617	0.0596069412780292	0.0566893572751554	0.0533841690909628	0.050821412824329	0.0493579105817386	0.0471279940795045	0.0461631632234277	0.046046716031152	0.0464846568916968	0.047869632901941	0.0507381136658001	0.0559473885706864	0.0625529526021443	0.0751760467703867	0.0864179150923913	0.0997683107928137	0.117978916976698	0.130154156347696	0.152766448414577	0.17839420372309	0.228654038346242
ASAP2	0.111093565472113	0.100336361961276	0.0942308380085513	0.087956445674359	0.0825335279168342	0.0764629338279656	0.0695215555356002	0.0641959062991502	0.0583124646046242	0.0536451998489366	0.0480680407530965	0.0431174483739639	0.0378029066563121	0.032925676573929	0.0299432627390898	0.0250804948184946	0.0213378790387466	0.0160838322173902	0.0135369618753269	0.0105807655191029	0.0086018594678969	0.00629637274751076	0.00460338849748023	0.00301612869712205	0.00125450269060054	0.000414422274883262	1.30198989225791e-05	0	0.000348832478151878	0.00146578866179466	0.00373316524019097	0.00658672834311824	0.00895030003368823	0.0149397513166099	0.0211909611063346	0.0251734622547318	0.0327779995236213	0.0413772791648478	0.052803552963422	0.0681704410781085	0.0840680822354586	0.109744574360673	0.129893593632036	0.151844997442563	0.179510167534775	0.197004097522618	0.227973570575501	0.261255369035444	0.322443584432508
ASF1A	0.950550446157483	0.963460807424118	0.970608959394198	0.977620521532	0.983265484653875	0.988950650926747	0.994352780811724	0.997467119874299	0.999583340626255	1	0.998866506930407	0.995883645278744	0.99016728383868	0.982067748746799	0.975465894007625	0.961365858108358	0.946998541921247	0.919815064713534	0.902650893700079	0.878137107115746	0.858009629168786	0.82915022336536	0.802462227007254	0.770495343233731	0.718830746189207	0.677007222853896	0.635832083217119	0.590118626964626	0.550203145095858	0.494687900136503	0.433216993978591	0.383127500704468	0.35171534058818	0.292582546076188	0.248058145088655	0.225167549667394	0.189304030414746	0.157379740952862	0.124405339378152	0.091309641471782	0.0661171290284416	0.0380418403139727	0.0234181040246458	0.0126658747561375	0.00466126253693743	0.00186558621642653	0	0.00109626744049522	0.00888341628657398
ASF1B	1	0.912068001719388	0.864390620659044	0.816526519778404	0.77578238076129	0.730563939834396	0.679010260532177	0.639332935291247	0.595162731044606	0.559743145378754	0.516836070482518	0.478101963991174	0.435717498724908	0.39597576076122	0.371223548618182	0.330032656620921	0.297523194640877	0.250415840088306	0.226791698900333	0.198485422051151	0.178817244130564	0.154829642029355	0.13608192877802	0.116999900237816	0.0920872999102887	0.0760015148725922	0.0629051782742527	0.0509052467781695	0.0421925438133173	0.0322649744755747	0.0236453060361859	0.0180915992108513	0.0151666091972145	0.0106349706033834	0.00793018631753747	0.00674019768789143	0.00511507391106254	0.00388642706743372	0.00280538392832021	0.00188785288368199	0.00128768971853839	0.000705481644590496	0.000433134582467213	0.000242974014439159	0.000102319254218166	5.01179230650783e-05	3.74524588027754e-06	0	7.5943183794111e-05
ASNA1	0.75417368156765	0.787667144533031	0.807011917440349	0.827045023465249	0.844410681266335	0.863810967694784	0.885788153287284	0.902365306374684	0.920223574890659	0.933913818210686	0.949518101193426	0.962459359392847	0.975085702528785	0.985152693923341	0.990391614967623	0.997006338058557	1	0.999866225328789	0.997269297302681	0.99127184010425	0.984804425615661	0.973651017760912	0.961745910334494	0.94584757790421	0.917082165763642	0.891500271123135	0.864614348040366	0.833020466567756	0.804067615893965	0.761784586301748	0.71223795506164	0.669654961490412	0.641867842308542	0.587064631408967	0.54336490005576	0.519957165890375	0.481788516237241	0.445998488114096	0.406769674643939	0.364274350706099	0.328855550124055	0.284008319108443	0.256304414644305	0.231496614310817	0.206106090204739	0.192514701982963	0.171864952502856	0.153319839020191	0.12601018342642
ASNSD1	1	0.958019817006626	0.934310124038281	0.909972821756259	0.888920996390988	0.86528804118082	0.838106669257439	0.817078444290626	0.793602479012218	0.774741246227358	0.751847641692227	0.731116496364654	0.708312435916447	0.686744472199338	0.673176849586466	0.650269856512939	0.631792012242203	0.604106106298976	0.589663628214639	0.571687318691785	0.558647991219113	0.541955182239212	0.528135936117324	0.513159892966589	0.491714028693085	0.476254667337132	0.462321904612606	0.448061360412854	0.43639805746205	0.42093293390689	0.404321845544037	0.390843199179846	0.382291619084766	0.365709730825936	0.352529687905907	0.345410273806282	0.333614918506425	0.322235589198375	0.309248044885803	0.294330162910152	0.280972389244452	0.262364726226871	0.249563085039749	0.236925319965031	0.22247520138448	0.214000178431398	0.199991565896816	0.186090401948182	0.162943319192098
ASPH	0.246272009707206	0.218555273458507	0.202861284385005	0.186781238983065	0.172936168374476	0.157512145389155	0.139997556498867	0.126669177668333	0.112080652831411	0.10062937965326	0.0871162426838141	0.0753089226718011	0.062875498382878	0.0517390363426292	0.0450877048793807	0.0345657966256321	0.0268115621106644	0.0166251169529445	0.0120931911061712	0.0073117883778989	0.00450706999344753	0.00182949018029272	0.000476137382581424	0	0.00136603657869196	0.00407402053006972	0.0079434226801952	0.0135021292402248	0.0193769302559648	0.0291312240967988	0.0422292171078818	0.0549257691868408	0.0639584309059086	0.0836388526624975	0.101293779973903	0.111553084501117	0.129629058403038	0.148290237657231	0.170969623813722	0.19869841516988	0.224911371401933	0.263355429247923	0.290951834413294	0.318998071023188	0.351954249932819	0.371722639722087	0.405126198289	0.439191058675128	0.498013828474345
ASPM	0.585891629422135	0.656689722345852	0.699938864098332	0.746046273235497	0.786644010099364	0.832004406486688	0.882129973710231	0.917812333771265	0.952501353234868	0.97493315439327	0.993636069787183	1	0.995223474679538	0.975736723384943	0.955697451082409	0.907631183007248	0.855850684108262	0.758064412492825	0.698790686022903	0.619040276418616	0.558361478408852	0.479157157974343	0.413932570788108	0.345388779185611	0.254501876012119	0.19649991009187	0.15078412953599	0.111008785108321	0.0840335605029263	0.056057479959693	0.0348874950871783	0.0231720689417251	0.0177152354233354	0.0103725758669292	0.00671287748555595	0.00529305636917076	0.00355753979027579	0.00241228823443887	0.00153296017413292	0.000888902780628202	0.000523635877495336	0.000219057059359548	9.9191494425737e-05	3.0774641670327e-05	0	1.29051694860826e-06	3.17767685276233e-05	9.77171198257727e-05	0.000302753817465478
ASS1	0.00407469774716493	0.00275263223584373	0.00204603173405151	0.00138334318587412	0.000883534640540437	0.000430275677701703	9.00715713311862e-05	0	9.20460296853076e-05	0.000360456346825491	0.000952618687610503	0.00178355442003793	0.00307923734540123	0.00473781643164763	0.00603095726894848	0.00872357831917749	0.0114360291929708	0.0165961102864229	0.0199101210704408	0.0247502188210298	0.0288350822349716	0.0348908363302781	0.0407219122151406	0.0480292671213954	0.0606718812046984	0.0717552721308638	0.0835069791167764	0.0976545164439913	0.111089728587393	0.131771533413173	0.157963112776793	0.182472422839643	0.199601251454335	0.236370753513742	0.268908127684228	0.287656017357208	0.320407020993671	0.353807278716447	0.393733253310704	0.441321540857529	0.484772993231729	0.545153084100686	0.585580170826216	0.623792843735374	0.664735019451109	0.687345255182087	0.72249798028116	0.754720645964745	0.802765611677444
ATAD2	1	0.841495397708713	0.761609028047626	0.68623866914313	0.626106151710721	0.563824176921309	0.49854367560565	0.4523711747255	0.404964140597304	0.369834261311811	0.330494811673742	0.297788149885324	0.264785791841027	0.236237400456526	0.219521142965925	0.193334765979584	0.173959835110153	0.147622535183564	0.135075468855334	0.12051941813435	0.110657407682284	0.0988378055580965	0.0897010800876221	0.0804257091923361	0.0682077833080152	0.0601283572210065	0.0533363841104511	0.0468396355197889	0.0418596309008645	0.0357276930223969	0.0297480126278341	0.0253593112230621	0.0227887076490676	0.0182692881456369	0.0151033507889409	0.0135450466399594	0.0111891811850208	0.00917285542097361	0.00716303389107342	0.00521361475309011	0.00377066047364285	0.00219711495435808	0.00138573717333527	0.000784700712954465	0.000320845881834337	0.000146962703551528	0	9.58624239211427e-06	0.000327710988028163
ATAD3A	1	0.988487880596087	0.981771101874227	0.974616038942292	0.968146815550266	0.9604953314433	0.951069185367003	0.94322496301228	0.933795601186765	0.925630632774113	0.914914218939948	0.90434900676321	0.891657485259634	0.878494422463826	0.869575151512196	0.853279927324262	0.838894875318377	0.815018624146583	0.801344232265069	0.783039032723952	0.768802985902347	0.74931059418481	0.73202079077507	0.7120174323385	0.680890486552587	0.656485474129296	0.632960536951316	0.607273043931108	0.585056706730824	0.554150222403159	0.519514760024416	0.490677877655152	0.472196592841744	0.436303496251653	0.408045397445248	0.392990996314902	0.368506941048395	0.345560028709799	0.320339458245143	0.292824488714095	0.269627028344951	0.239702870233797	0.220759615465172	0.203364217827303	0.184988627488455	0.174876120023133	0.159096342846817	0.1444473227912	0.121925274439704
ATAD3B	1	0.961667756101017	0.940109868562062	0.918041036505172	0.898994418809395	0.877653394436518	0.853152140460671	0.834222448167887	0.813107346975911	0.796151083986207	0.775572147181249	0.756932172301264	0.736414020626803	0.716984921337574	0.704746774487617	0.684047715946173	0.667309068706755	0.642139776572862	0.628958465876775	0.61249264198065	0.600502017547122	0.58508576256262	0.572259977171289	0.558287010534694	0.538124141299246	0.523459860631523	0.510135906723353	0.496377973326896	0.485019526732084	0.469777038855694	0.453128512690807	0.439375335748264	0.430524799423179	0.413068281759656	0.398904627843915	0.391146220306073	0.378127710665566	0.365379551157776	0.350616024024219	0.333402751184457	0.317788068260891	0.295781264450993	0.280511724619183	0.265368915174849	0.248011786603997	0.237831776827222	0.221036944539818	0.204443218930072	0.177057525908209
ATAD5	1	0.851159274689467	0.775617129715116	0.703919786019399	0.646359627154962	0.58634261876998	0.522918556027663	0.477682859929314	0.43085924054545	0.395879897589852	0.356385129283022	0.323255976106751	0.289522422059362	0.260064525224513	0.242684079363858	0.215242492675186	0.194755118773174	0.166628244736505	0.153106313758565	0.137312280455524	0.126542461242401	0.113557248557416	0.103458762405782	0.0931503559910581	0.0794804040241347	0.0703811368696247	0.0626934049565905	0.0553057208687998	0.049624273531506	0.0426231898848939	0.0358105389856281	0.0308328226011116	0.0279300118384733	0.0228548239659231	0.0193229116900468	0.0175911838192046	0.0149795282381922	0.012746556676966	0.0105151412011514	0.00833036349970854	0.00668112327193715	0.00480685777570153	0.00376837007687523	0.00291960594458523	0.00213751612223868	0.00175778447597282	0.00123736052749135	0.000833583749883417	0.000364469639985837
ATF4	0.999108065810905	0.996948494505046	0.995723254177872	0.994471029431356	0.993398975873623	0.992215833318694	0.990893787038267	0.989909283140161	0.988860879740879	0.98806578243809	0.987168840093004	0.9864328498981	0.985722350536814	0.985162346154491	0.984874037662676	0.984515656718266	0.984359996129424	0.984388189044806	0.984545904330625	0.9848995275705	0.985277473376716	0.98592825400455	0.986624599264722	0.987559588557613	0.989269893914955	0.990813622798222	0.992460960560186	0.994429199266719	0.996184232451415	0.998355153558587	0.999891781361469	1	0.999313489952872	0.995797464904598	0.990476357846544	0.986514485735535	0.978083990818484	0.967566580829659	0.952499175557116	0.930970401528604	0.907777840286934	0.869343359963646	0.838893677428907	0.805803261317379	0.764602617013147	0.739015432314683	0.694818553290982	0.649040336837157	0.569694752684457
ATF6	0.113090700462654	0.107611983097668	0.104467791631442	0.10119623467885	0.0983257213711794	0.095052982087946	0.0912151090923679	0.088185539490425	0.0847338101232485	0.0819021669752309	0.0783880392978531	0.0751257634132161	0.0714401869786388	0.0678511085686921	0.0655371639326096	0.0615226464986985	0.0581767811181475	0.0529625216545009	0.050136657863732	0.0465070717123769	0.043789890105868	0.0401984068119445	0.0371210341502287	0.0336697267265918	0.028494099981107	0.0245730424540396	0.0208864350037686	0.0169483636661688	0.0136450997731	0.00936051404862821	0.0052227504405057	0.00252102089673819	0.00123894932746848	0	0.000460927913032223	0.00133669346358616	0.00387575787755422	0.00773771211468498	0.0140081342262132	0.0238773587962713	0.0353194279157297	0.0556574828609544	0.0727996227955762	0.092374293061302	0.118079818070624	0.134781795459561	0.164987190521303	0.198154862903369	0.26053231252802
ATG101	0.924495763604717	0.936122164793992	0.942744718837629	0.949523185052171	0.955327208572862	0.961723913627549	0.968844261939646	0.974112358931429	0.979668992268468	0.983826990802469	0.988427112614848	0.992088775699666	0.995457149212923	0.997894111397777	0.998998142895563	1	0.999912203453034	0.998028827938007	0.996091527903237	0.992635563688684	0.989326848347473	0.983996782759934	0.978559544299101	0.971506012198443	0.959045483256223	0.948119112729214	0.936698551589736	0.923292261923479	0.910928184206592	0.892494176847301	0.870025517011083	0.849742363387823	0.835931243749148	0.80713472826303	0.782451601182327	0.768505574714913	0.744532299421984	0.720477774560993	0.692063745444402	0.658390612294977	0.627515200897619	0.583734652418911	0.553312835764044	0.523192781869861	0.488781754283353	0.468650064530123	0.435500980321823	0.402809380541867	0.348943750391109
ATG2B	0	0.0122075131957538	0.0193605546454963	0.0268969842266207	0.0335738274235918	0.0412420113953267	0.0502836288600122	0.0574373773509836	0.0655817930110645	0.0722407720230444	0.0804535265711477	0.0880043681671247	0.096421733228567	0.104474585799482	0.109577645083762	0.118241015596348	0.125254460145505	0.135758274126455	0.141211847835074	0.147948327135498	0.152782358168131	0.158881831783195	0.163833519042306	0.169072369347831	0.176279359534787	0.181201550188934	0.18539374096819	0.189397703646418	0.192455205542257	0.196306333285024	0.200367402597764	0.203779390180113	0.206076768200281	0.211015289137259	0.215583491455017	0.218355820934106	0.223510560696141	0.229246913358117	0.236847987016513	0.247152156988008	0.257973709378861	0.275840566498332	0.290192055694424	0.306138428040138	0.326644870887107	0.339799429792487	0.363368178285533	0.389025465869851	0.436899941986509
ATG3	1	0.998369093883682	0.99727729122777	0.995920990835828	0.994481064967246	0.992480671893765	0.989544732666822	0.986700310023351	0.982813176390531	0.979056572848717	0.973617387218317	0.967739704726993	0.960075021155849	0.95150940151583	0.945387739560834	0.933617421700849	0.922668293314571	0.903503875492284	0.892041907975522	0.876214198258826	0.863559019438309	0.84578991725179	0.82964102673987	0.81054568078127	0.780042303495397	0.755522512242017	0.7314331242977	0.704661703231581	0.681152269680724	0.647969672223137	0.610206110019606	0.578351774768682	0.557755982228154	0.517382854053725	0.485273550988307	0.468057652403082	0.439902963824812	0.413348959509057	0.38398745984213	0.351757114768711	0.324435945506246	0.289013687752057	0.266500929410908	0.245779906081801	0.223853709849579	0.21177153353892	0.19289521964637	0.175345287080713	0.148309654613463
ATG5	1	0.994549193285225	0.991291914200173	0.987722175247076	0.984386229820733	0.980291374298762	0.975011465109871	0.97041806021621	0.964663804457584	0.959486671070283	0.952437801816936	0.94522999765619	0.936266557114332	0.92665614651799	0.919980675091173	0.907479238659987	0.896147871479518	0.876804255218353	0.865456743966864	0.849991060293636	0.83776186746437	0.820752996116751	0.805427155241362	0.787433582208674	0.758910382173199	0.736127425108869	0.713834769636741	0.689135182952074	0.667484616010614	0.636941786100023	0.602149629628099	0.57273652649654	0.553674168788403	0.516177984511459	0.486211903244842	0.470084580153827	0.443609168098154	0.418513457514119	0.390607740000374	0.359765309757487	0.333429041452107	0.298987897935212	0.276902667040146	0.256422303039427	0.234573588702676	0.222452662414178	0.203396471591291	0.185545442482729	0.157786458161004
ATL3	0.181921050389891	0.159579167171735	0.147118943564181	0.134495572192077	0.123743416769878	0.111892753125354	0.0986000666294592	0.0886024557319777	0.0777777481099991	0.0693685195751935	0.0595461307500392	0.0510553146793189	0.0422100043861783	0.0343750296502032	0.029737594343923	0.0224717977068977	0.0171795012570116	0.0103288725888679	0.00733214499280853	0.00422573377820602	0.00244908029235525	0.000825209436847738	9.30214448084682e-05	0	0.00131538461017361	0.0034870982627026	0.00646600470826336	0.010668363286854	0.0150739999483887	0.0223668635893909	0.032170473205918	0.0417157463257181	0.0485403768023398	0.0635229903424534	0.0771074699736603	0.0850674568495285	0.0992143984098247	0.113986901884915	0.132174711698718	0.154768181866773	0.176492784969982	0.209007568213488	0.232832402717964	0.257464696905075	0.286955031649457	0.304932108159076	0.335807375096562	0.36794890470952	0.425038086062195
ATMIN	0.0146709947889569	0.026079955111582	0.0326327862772939	0.0394021991676842	0.0452650580204315	0.0518201481332723	0.0592712061249123	0.0649264511054666	0.071075816457782	0.0758514157734826	0.0813957136931352	0.0861216451060345	0.0909229279215034	0.0950020241444331	0.0972986449753277	0.100626211860928	0.102731366856253	0.10473705442192	0.105150419792801	0.104965794313132	0.104291658479575	0.102686802871961	0.100659923250317	0.09766822729857	0.0917603110260534	0.0861580641343439	0.0800180769523665	0.0725422383619621	0.0655418400018266	0.0553243194659214	0.0436761857807002	0.0341775883583208	0.0283291875630877	0.0178446827430685	0.0107502555346612	0.00752499590109838	0.00331056911192764	0.00078022071134923	0	0.00221616822005654	0.00731233779434832	0.0197678978334263	0.0322270319505703	0.047840200164209	0.0698648706632248	0.0848035943940358	0.11269096458401	0.144259685468721	0.205478308397274
ATN1	0.296947168654394	0.263081135151841	0.243938879655257	0.224351990550143	0.207509477713869	0.188770973328747	0.167525661684061	0.151382868038621	0.133739560637735	0.119910347724817	0.103615243279513	0.0894003125221221	0.0744575911552519	0.0610994069866771	0.0531346258373701	0.0405598241181576	0.0313172153626912	0.0192218122382111	0.0138669979642429	0.00824933211878541	0.00498218323812748	0.00190991250644181	0.00041576323996962	0	0.00189281637608375	0.00535192353893683	0.0102076030906614	0.0171235787879619	0.0243890334718498	0.0363616405417722	0.0522771527565053	0.0675460308363708	0.0783210550901045	0.101563794284099	0.122159111803645	0.134022196057206	0.1547442436619	0.175905309060425	0.201317650301514	0.231948782399489	0.260475133058037	0.301578005792022	0.330557439790604	0.359567888204387	0.393113437754174	0.412986158636768	0.446198072018862	0.479651042678721	0.536589388087927
ATOX1	0.0747810141905533	0.0626035534022468	0.0557587619191981	0.0488224336083679	0.042939870351469	0.0365181974995023	0.0294482050749219	0.0242727252076104	0.0188684301681184	0.0148647561140442	0.0104821437443075	0.00703772278234498	0.00392005579406044	0.00172124837480284	0.000763120141408846	0	0.000252468057751019	0.00236062303956637	0.00440337428149636	0.00798784123408923	0.0113963516839824	0.0168793535822046	0.0224841496514063	0.0297905740906701	0.0428277457812921	0.0544177103984241	0.0667042772095933	0.0813643874480925	0.0950786819396908	0.115722063362068	0.141024061247038	0.16388597145602	0.179429927450731	0.211715123075765	0.239202890019136	0.254641223361844	0.281002769336824	0.307204867332097	0.337798936688643	0.373500153780514	0.405647886717995	0.450153290677488	0.480250101675829	0.509307027293053	0.541580299188978	0.560081504100448	0.590077199079129	0.619235162650004	0.666753512802847
ATP11A	0.206561294657165	0.177069717743538	0.160889667266735	0.144710515147439	0.131109990630552	0.116325655164399	0.100019344795953	0.0879651065402565	0.0751372953808434	0.0653489719655122	0.0541363290642745	0.0446628792978232	0.0350506155762448	0.0268051199175398	0.0220729742424215	0.0149489043224209	0.010063672871249	0.00435888258566567	0.00224114938623183	0.000531200809050896	0	0.00029292142955898	0.00145791840351066	0.0037876871243696	0.00936743184602605	0.0153245102632645	0.0223488626580896	0.0314537561495358	0.040524921554336	0.0549510372257904	0.073637359385544	0.0913119799225049	0.103708008091515	0.130344093974911	0.15389701739046	0.167456507508413	0.19113444605245	0.215297757733093	0.244266748990296	0.279046742729141	0.311210003122951	0.356953712564963	0.388612489074407	0.419663636745921	0.454640401996613	0.474910284429734	0.508100580197046	0.5407397254563	0.59469636222427
ATP13A2	0.197892696214318	0.172097858874414	0.157775585907839	0.143319925532503	0.131055255230923	0.117595143323659	0.10257860071535	0.0913492482304079	0.0792633794702883	0.0699343318498489	0.0591156431115782	0.0498445379266454	0.0402854003036179	0.0319260767499642	0.0270397500359113	0.0195076675582159	0.0141537762530486	0.00749847530193476	0.0047568718058038	0.0021339684483407	0.00083562272056434	0	8.80463833029271e-05	0.00107910509123543	0.00436034606689908	0.0083087164723354	0.0131990753827519	0.0197192452507437	0.0263224021038504	0.0369494721684853	0.0508523685666137	0.0640938716613176	0.0734206020656638	0.0935561373818056	0.111464672762496	0.121821095990257	0.139995628850247	0.158675938343642	0.181280068344233	0.208780628848488	0.234640969498947	0.272312107670241	0.299146954057835	0.326220998849648	0.3577772376271	0.3766068179814	0.408320226416597	0.440596087769045	0.496363947731899
ATP13A3	0.0360180219179683	0.0291910687003574	0.0253881934174136	0.0215739544878369	0.0183809147073487	0.0149531329085006	0.011273563578989	0.00866610717381523	0.00605398930809059	0.00422296201437586	0.00237466502513016	0.00110982776229886	0.000240052194578093	0	0.000177904689155415	0.0011398462960141	0.00260287495758857	0.0061504745962048	0.00875075622568577	0.0128249403977183	0.0164369537589135	0.0219818438525478	0.02746026635794	0.0344400466573601	0.0466555880102354	0.0573941290294107	0.0687348118072386	0.0822682969944261	0.0949674899149219	0.11419786246709	0.138000037329356	0.159749482746922	0.174673468766997	0.206025638112579	0.233089986505476	0.248435267204988	0.274868047103974	0.301412509450722	0.332719420076369	0.369625312168112	0.403138684912349	0.449837172524482	0.481511010416981	0.512065970494813	0.545870562629471	0.56516289832369	0.596281708245706	0.626318053380027	0.67476438581371
ATP1A1	0.898672617218771	0.919169406516994	0.930727423815185	0.942377818493553	0.952139557328348	0.962575982873038	0.973633272096917	0.981278031811043	0.988628084322874	0.993441974353172	0.99772450293748	0.999870724772645	1	0.997623580904427	0.994714451546914	0.986995358002687	0.977886268412082	0.958691415379365	0.945700295935391	0.926324317501871	0.909841300152057	0.885476072035624	0.862294752537342	0.833819726047239	0.786371115942873	0.746801177107213	0.706907517626188	0.661576610684277	0.621142401638599	0.563657625933264	0.498363880647793	0.443893234114787	0.409150256315126	0.342514103654607	0.291267371663557	0.264561642135464	0.222237134297695	0.184082358539345	0.144241725623711	0.103911895261437	0.0731212429472179	0.0390717111237848	0.0218011189141466	0.00974722983222317	0.00191637199964088	0	0.000714286616365003	0.00576760885571182	0.0227355103740631
ATP1B3	0.8727557736783	0.897328852711424	0.911228664848236	0.925293140345225	0.937137231850148	0.949886941590203	0.963544987973214	0.973134477912748	0.982558928259982	0.988944652216433	0.994992722088384	0.998573793531788	1	0.998723151448591	0.996321569680748	0.989168621226816	0.980214247803359	0.960664016292447	0.947170334065683	0.926826355738969	0.909381794917284	0.883437728532686	0.858629789860639	0.828038335736349	0.776862690054586	0.734054187154957	0.690814572058821	0.641614678930332	0.597721477644457	0.535451137824848	0.465089311735537	0.406826465273678	0.369929008191609	0.299883970225677	0.246829429836942	0.219535025795111	0.176897120708015	0.139281760865668	0.101138118785592	0.0642634698821209	0.0380015388776718	0.0126365762808993	0.00302826795489468	0	0.0042077135620627	0.0102462637217472	0.0254988478100621	0.0466905539866422	0.0943993269903488
ATP2A1-AS1	1	0.966603800684305	0.947568009823892	0.927759646344925	0.910316187651086	0.89029002779561	0.86653157452261	0.847508621276821	0.825490626171933	0.807120906897551	0.783903576462971	0.761908385138849	0.736526868673763	0.711258235746038	0.694679389420201	0.665393054092392	0.640497209176843	0.600883533076127	0.579040120103605	0.550648249358384	0.529179495387132	0.500572725358849	0.47589907957598	0.448107072600946	0.406327565938673	0.374711877393057	0.345109714252506	0.313702635618071	0.28731629533643	0.25193224196591	0.214259052764403	0.184590714707597	0.16642388361987	0.133113010358678	0.108801680129988	0.0965719230156414	0.0778077810648647	0.06155925933496	0.0453151461629115	0.029731771359661	0.0185708030563428	0.00737307266179366	0.00256640001375607	0.000108562495497586	0	0.00116264670181161	0.00490079961978677	0.0107033067901668	0.0247119048077572
ATP2A2	0.107993651403225	0.0970425324011371	0.0908339188948052	0.0844608768710477	0.0789600421707038	0.072811991874051	0.0657972722645393	0.0604285250527217	0.054513351230894	0.0498348217899286	0.044263323967727	0.0393384437659621	0.0340777505039818	0.0292792400642434	0.0263617456947219	0.0216386643932592	0.0180392837360063	0.0130582680529493	0.0106852138641842	0.00797939466295306	0.00620814271705882	0.00420403423181915	0.00279394726259039	0.00155138550994211	0.000361843510054704	0	8.41413491442521e-05	0.000629027238796664	0.00148178083045862	0.00332473199097872	0.00642980152323573	0.00999265809405557	0.0128135687750681	0.0196907752322652	0.0266338298360681	0.030979764162608	0.0391637845931796	0.0482881506044448	0.0602633855352819	0.0761823036738882	0.0924926862383952	0.118599962539723	0.138939213614896	0.16098757348312	0.188650995566945	0.206092428721522	0.236899722416225	0.269935594338422	0.330546179126955
ATP2B1	1	0.966351376903382	0.947204615324822	0.927377255291941	0.910040466462029	0.890321308801691	0.867231982096806	0.849011724360878	0.828239040111971	0.811174511175112	0.789952817360972	0.770196022198774	0.747798245506601	0.725898123151991	0.711728863049472	0.687049526227089	0.666385356455923	0.634010742540648	0.616381406967994	0.593657071170499	0.576589998749268	0.553966303501538	0.534529660502559	0.512684477313213	0.479857045534563	0.454955204036404	0.431536493465973	0.406526496200191	0.385303653690541	0.356326320821328	0.324525033860092	0.298544468996612	0.28212069727223	0.250723642691711	0.226478259373334	0.213739319621803	0.193301557297264	0.174487319204209	0.154233661487791	0.132723498275153	0.115153338058519	0.0934382414084153	0.0803857209881974	0.0690002988622868	0.0577315869410242	0.0518939686930816	0.0433360689721983	0.0360286726940002	0.0260761415891265
ATP2B4	0	0.000149263043583214	0.000260791832569674	0.000413578371737059	0.00058946561422116	0.00085029917527171	0.00125594016613566	0.00166585139385823	0.0022439425883775	0.0028167327351564	0.00366421833894815	0.00459881669392418	0.00584111410035426	0.00725606470662946	0.00828264040755494	0.0102894165152409	0.0121928793828409	0.0156057962910299	0.0176954367702925	0.020640292833013	0.0230446411520098	0.0264962377203374	0.0297112139361747	0.0336112429145054	0.0400707955474146	0.0454773371565156	0.0509845582034575	0.0573447461498737	0.0631606708133937	0.0718076016001184	0.0823891364850912	0.0920414391218448	0.098690434168273	0.112803129357109	0.125215633052127	0.132374633023263	0.144951423369707	0.157943393034199	0.173815368376822	0.193432014393453	0.212261630756464	0.240491150511125	0.261268902731142	0.282870523534437	0.308921578216546	0.324906580497032	0.352546170478542	0.381568556550559	0.433739872170374
ATP2C1	0.114992083609674	0.102460222633154	0.0953646063729891	0.0880922216768105	0.0818271318370327	0.0748416317607254	0.0668984657517705	0.0608432395782015	0.0542015159645306	0.048974941881226	0.0427880478774077	0.0373601501556959	0.0316149552771072	0.0264344004361249	0.0233194272516709	0.0183477767561446	0.0146351096924316	0.00965337143489893	0.00737172910480609	0.0048801603254788	0.00334170588297318	0.00174191836996173	0.000766964587516481	0.000111128604599032	0	0.000616256493574629	0.00174869055876924	0.00355342822894436	0.00558687649383273	0.0091956336313567	0.0144305598979012	0.0198767307136063	0.0239536003754546	0.0333726349444407	0.0424061945325919	0.0478956947579884	0.0579801708384116	0.0689260357073919	0.0829385325606256	0.101103410763345	0.11930221246953	0.14778082930374	0.16953380555774	0.192770194801949	0.221510648062639	0.239443093024942	0.270833504860136	0.304161381280559	0.364594647594489
ATP5F1B	0.547499618683581	0.60207130371444	0.633707604079895	0.666615951164848	0.695304832825426	0.727589369731654	0.764557391723205	0.792811194738238	0.823729610692432	0.847885576380672	0.876094704140805	0.900287496892516	0.925017107880272	0.94616308059788	0.958134511487609	0.975592400739377	0.986745315671241	0.99759103312634	1	0.999400884506392	0.996186588204225	0.988261380954953	0.978125768543984	0.963092616402741	0.933365355252583	0.905228558248129	0.874498971846041	0.837261418819665	0.802346874834326	0.750447270313571	0.688723975252121	0.635175817015675	0.600074671931325	0.530654952175	0.4752738253506	0.445655125851097	0.397507536505263	0.352624593581883	0.303876012234475	0.251845206584137	0.209373307281628	0.157343585267552	0.126634159887798	0.100495928590936	0.0755821264110605	0.0631710127191768	0.0457728563613774	0.0319000568414281	0.0151763969595087
ATP5F1C	0.760626463933323	0.788740893671193	0.805038804700323	0.821997823181643	0.836791757030836	0.853456230641806	0.872569366234306	0.887208550154336	0.903271527479075	0.915863155249927	0.930631178446747	0.943372060749846	0.956501267625173	0.967858433479478	0.974371605176198	0.984057746885464	0.99047342711131	0.997278792592739	0.999269266722984	1	0.999213905142492	0.996345021291825	0.992235816701149	0.985812589482175	0.972610774493363	0.959805687194491	0.945620283478242	0.928238908887386	0.911744864578835	0.886727533802706	0.856012314819489	0.828372328112815	0.809689613854599	0.771249874474372	0.738961389276235	0.72101476721672	0.690687822751647	0.660938011224818	0.626681893744747	0.587320182144865	0.552385939730012	0.504692927653746	0.472782463815975	0.442145639866632	0.408245887563417	0.388902386176983	0.357750694650249	0.327796587406388	0.279897198074157
ATP5F1E	0.0874479594420301	0.0725601357581964	0.06418788948297	0.055710678020688	0.0485343690655132	0.0407242086183069	0.0321719164841783	0.0259591367161087	0.0195386251658372	0.0148487764798835	0.00981933547278907	0.00599575308106368	0.00272790800537677	0.000687420361333682	0	3.06425507412234e-05	0.00129033392810253	0.00559573763613206	0.00916634479181307	0.0150729189039279	0.0204908366261395	0.0289940119394084	0.0375227516772479	0.0484841341573996	0.0677603101056069	0.0846926002273039	0.102493235345192	0.123576828929784	0.143164758623471	0.172397904957142	0.207806811646201	0.23939340459717	0.260644048182714	0.304185446456711	0.340603417444042	0.360785318803105	0.394779335940037	0.427962479354615	0.465906716327136	0.509026952845514	0.54670922676395	0.596909560570586	0.62942552808352	0.659592482322277	0.691557603671593	0.709142153985631	0.736517686752598	0.761805156391826	0.80030772763161
ATP5IF1	0	0.0154512441188052	0.0243193406124277	0.0334952073738142	0.041468410608954	0.0504299405901693	0.0607064748915975	0.0685974632949014	0.0773031511209835	0.0841855592409759	0.092360082996557	0.0995465992881368	0.107153700467836	0.113995522091186	0.118090865104589	0.124574334881499	0.129345786237697	0.135574423260138	0.138310970797554	0.141144817131699	0.142754461625903	0.144197085881915	0.144804379752301	0.144787391119311	0.143367552274432	0.141173600050629	0.138231943635251	0.134153276772431	0.130014128167135	0.123670171587469	0.116236460899691	0.110167390093097	0.106490817251544	0.100199723964859	0.0964222748681108	0.0949854198845441	0.0937598529370733	0.0940717746931516	0.0965827873953416	0.102609134035875	0.111136856531277	0.128356376622026	0.144023661798188	0.16267840817056	0.187925518950901	0.204579038398462	0.23492775678959	0.268360519702054	0.330999005162353
ATP5MC1	1	0.986707935430161	0.979136250362571	0.971330527026905	0.96456128018664	0.95695517611846	0.94821622292085	0.941476937535463	0.933991919871106	0.928020339997512	0.920839513442972	0.914417956247688	0.90746566819383	0.90102153868799	0.897045074942452	0.890490484410502	0.885371964752938	0.878040487581284	0.874403735393726	0.870086548285468	0.867118230232195	0.863544643893362	0.860801657059048	0.858077503891742	0.854692266699472	0.852687142729101	0.851241137996994	0.850162867161377	0.849540394296461	0.848786945272542	0.847581642973613	0.845863063591888	0.844240933836118	0.839488615036688	0.833801629918425	0.829892386869056	0.821960925440761	0.812433585779246	0.799127477430121	0.780464022720486	0.760595293317887	0.727942706771441	0.702205315962495	0.67430970245499	0.639642974367099	0.618139713833611	0.581032412827779	0.542634557692002	0.476147984949196
ATP5MC2	0.724226220682786	0.75305213321427	0.76968273518527	0.7869554888243	0.802017119089468	0.819003192707112	0.838554842159108	0.853619256161075	0.870288780181014	0.883502415890575	0.899234740570296	0.913096678986472	0.92779717581965	0.94103729047835	0.948967646771164	0.961522746369614	0.970753761640825	0.982765844910542	0.988011866571685	0.993396595861149	0.996407691163433	0.999019584026036	1	0.99970270321752	0.996468304247188	0.991785702255608	0.98563453082896	0.977204711762721	0.968555974617891	0.954519347059017	0.936065744901379	0.91848188956105	0.906120287981625	0.879554813128314	0.856110531220773	0.842643325546077	0.819181603893257	0.79530373665099	0.76673701345685	0.73246222038619	0.70070007765591	0.655203726672333	0.6233171804226	0.591552666372828	0.555039929666054	0.533563124768417	0.498000900808743	0.462673685022914	0.403869676662044
ATP5MC3	0.860319728750812	0.875801316914285	0.884713670273297	0.893950500187269	0.901985323900121	0.911020804304258	0.921380391521248	0.929326998407417	0.938077169928682	0.944974992810731	0.953134128067446	0.960264266977699	0.967749147854191	0.974402577970276	0.978335769390867	0.98445434074773	0.988833834214505	0.994278352875834	0.996496306533112	0.998562937331729	0.999521861619123	1	0.99969166456301	0.998542918270236	0.995225704199127	0.99143893958546	0.986882977007961	0.980957883374812	0.975028036026782	0.965380062976798	0.952362344509408	0.939484045314253	0.930133682510477	0.909207551743464	0.889822215288234	0.878313080526677	0.85764072755129	0.835829777809267	0.808777659466815	0.775047112532339	0.742657968373632	0.694575705488637	0.659831647841263	0.624476545062969	0.583088116916781	0.558497787200869	0.517583275847231	0.476900876616055	0.409615978899392
ATP5MD	0	0.00852835522915802	0.0134427919060586	0.018560398668273	0.0230465171158177	0.0281477461102316	0.0340990051332874	0.0387637912081059	0.0440328480662338	0.048311866524776	0.0535587217779838	0.0583582438276826	0.063687970208863	0.0687741880838349	0.07199471812104	0.0774654535595269	0.0819053831283566	0.0885940372422434	0.0920959312878264	0.0964617635495986	0.0996303135596082	0.103684055449633	0.107033491535383	0.11065139901122	0.115798156132416	0.119471994928799	0.122747501725917	0.126056436731849	0.128760003131399	0.132491403217813	0.1369354011484	0.141097333840604	0.144091888304204	0.150902913803933	0.157470189211385	0.16151484869952	0.16907578754062	0.177482021099469	0.188535390429692	0.203306212841683	0.218539613977942	0.243101524471936	0.262350994450753	0.28329291632258	0.309615284938911	0.326191343941028	0.355364235101978	0.386436417375878	0.442741072252214
ATP5ME	0	0.0394530612135652	0.0622646548255148	0.0860822390987051	0.107015804499681	0.130884615499	0.158821960054587	0.180791926615783	0.205687307491416	0.225969644472485	0.250922389177718	0.273831547753761	0.299370442484299	0.323845179066924	0.339396954790608	0.365917796758859	0.387542589163117	0.420305267554682	0.437554538387342	0.459160076083971	0.474915729004237	0.495173053209312	0.512002718384971	0.530283838861442	0.556495785108021	0.575374767165227	0.592343509706754	0.609630764256577	0.623677062675867	0.642115124746781	0.661600036646218	0.677102802528366	0.686771492273502	0.705102413554525	0.719243225756761	0.726713150570847	0.738819931546271	0.750175852662413	0.762746786828709	0.776681938559333	0.78871950818054	0.804839962653767	0.815528054641226	0.825788779840974	0.837207465311248	0.843771518356519	0.854440636109871	0.864841481161952	0.881844403542416
ATP5MF	0.794946098678186	0.81854167449047	0.832126906056046	0.846201785497668	0.858436401352004	0.872179272626296	0.887906601797851	0.899941028418602	0.91315202339109	0.923527572195624	0.935742312495138	0.946348847713845	0.957390367098008	0.96709395893	0.972761776429525	0.981431063004187	0.98746836090944	0.994600126936066	0.997257672872497	0.999383370861379	1	0.999539067339043	0.997953442972137	0.994864593750786	0.987628255121967	0.980072127627395	0.971352369833171	0.960328478861888	0.94959772088618	0.932881425034027	0.911691280649997	0.892027241827517	0.878423971804562	0.849651170791158	0.824664515117814	0.810449691059155	0.785889482414062	0.761124583782604	0.731759752099449	0.696854988312111	0.664788850346319	0.619270145309793	0.587629631621458	0.556306975800542	0.520528627484136	0.499590154656974	0.465083084859492	0.430997053395906	0.374663418547174
ATP5MG	0.151684383231671	0.1900107333853	0.212121121320955	0.235196744676996	0.255489154351699	0.278661990015942	0.305865288787866	0.327345237055498	0.351807663040603	0.37185518078331	0.396694067069602	0.419698801478691	0.445609566470394	0.470745695451633	0.486894142011943	0.514791712611866	0.53791708456656	0.573706412943761	0.592966459804602	0.61755610668727	0.635851292748515	0.659879796615982	0.680326202778551	0.703097241266001	0.736922427897238	0.76228720658584	0.785928289702743	0.81096520776007	0.832005908659352	0.860235324297009	0.890205275821716	0.913557044598702	0.927622266304363	0.952535915786222	0.969461577234139	0.977318474120621	0.988067482722919	0.995470041767116	1	0.999636002286279	0.993968028726335	0.977341256183592	0.959912334053073	0.937924074356626	0.907149422795939	0.886546853080074	0.848763335538032	0.807099462198837	0.729617054874612
ATP5MPL	0.261949869859286	0.302390508095413	0.325771967339159	0.35018711223999	0.371650367135921	0.396131012678785	0.424799217057623	0.44735835996088	0.472940428567817	0.49379995145189	0.519488446967845	0.543101889195614	0.569463506123941	0.594769398810766	0.610873806427571	0.638386596673066	0.660872038290069	0.695041274749406	0.713087678881117	0.735754539294992	0.752333091837361	0.773716385222302	0.791546277291801	0.810988859430934	0.839022695407084	0.859346980844041	0.877726354350702	0.896574592968595	0.911909936689477	0.931719567861931	0.951660026714218	0.96623148834051	0.974481377758708	0.987718896613588	0.995135528329778	0.99782814619565	1	0.999371215089649	0.994952941093968	0.984855028940021	0.971117180923241	0.944509578253214	0.921202773383476	0.894294164874473	0.859019858503995	0.83631301990884	0.795868976554753	0.752524674573641	0.674249281470564
ATP5PD	0.835784266958825	0.8518383441522	0.861060593745536	0.870616474935845	0.878936248661477	0.888311940389438	0.899105806713177	0.907433773621571	0.916672888017452	0.924024521967342	0.932825254118282	0.940640540933016	0.949017612996982	0.956674446364459	0.961331279837122	0.968859243835586	0.974572182262405	0.98240215826116	0.986076846112731	0.990189776352394	0.99281217814776	0.995666547227115	0.997549907204031	0.99903684345606	1	0.999751063234733	0.998710195911401	0.996749736856783	0.994360688642066	0.989847815358598	0.982923039873053	0.975425218270013	0.969681753352951	0.95613346901002	0.942911563655313	0.934813093900565	0.919869098625164	0.903614459480877	0.882842060148911	0.856092280888379	0.829593898445933	0.788885206075133	0.758487921019884	0.726725183698832	0.688482677046297	0.665223967661553	0.625631620764251	0.585135066012546	0.51557655021706
ATP5PF	0.852016176266022	0.865249937338108	0.872852614119615	0.880736127084889	0.887608406965631	0.89536705331702	0.904325112883878	0.911261778986579	0.918990598909172	0.925171673094853	0.932616784037097	0.939280383205767	0.946492653535819	0.953166344749419	0.957273813201966	0.964015363706545	0.969242679096348	0.976640781204369	0.980253658343355	0.984470960321752	0.987309695623957	0.990635034813604	0.993091843615811	0.995410503987252	0.998012865348168	0.999280412610797	0.999916616353173	1	0.999539791381387	0.997910825904349	0.994431998866694	0.989927609660979	0.986142806055689	0.976442779069663	0.966245280390216	0.959738006462544	0.94732494509407	0.933345019416957	0.914912297091776	0.890442727114727	0.865562402249243	0.826370450743648	0.796490288486007	0.764807247041556	0.726145723682617	0.702414673375221	0.661720876856248	0.6197853374981	0.547197020335821
ATP5PO	0.808855230283515	0.828959457263461	0.840526837408924	0.85251785259784	0.862955635569778	0.874707787735951	0.88821138976062	0.898600047979998	0.910081377212211	0.919173231657693	0.929989666415804	0.939514982063492	0.949614826098779	0.958714309980186	0.964168557418593	0.972815858955153	0.979190731258672	0.987529972322043	0.991202421627972	0.995014606670319	0.997187498543944	0.999147143036602	0.999987987763408	1	0.998158451945715	0.995272847170375	0.991389871544492	0.985994338369462	0.980382969213452	0.971068544316551	0.958412760628982	0.945930315963526	0.936918162950873	0.91692220336105	0.89859962946251	0.887801766628854	0.86853477175796	0.848354300317423	0.823486378017434	0.792655086151118	0.763160071908329	0.719440346902885	0.687814495544955	0.655539323998214	0.617555858470028	0.594836081506775	0.556703965527645	0.518297004283946	0.453471159425161
ATP6AP1	0	0.00210745942242684	0.00332018746052197	0.004578349420987	0.00567501647888756	0.00691222176954794	0.00833826879712461	0.00943971093433982	0.0106627860767593	0.0116367799947686	0.0128035803061144	0.0138403758552204	0.0149522229609433	0.0159687686375221	0.0165870582325593	0.0175863683908549	0.0183443250239316	0.0193818180205044	0.0198677278445307	0.0204101855403636	0.0207547605206528	0.0211276743705195	0.0213712692051743	0.0215599766269892	0.021668662068618	0.0216240685070605	0.0214701987134799	0.0211920688541005	0.0208923439146869	0.0205037905826866	0.0202814385424063	0.0204094450564311	0.0207061954166389	0.0219210659410806	0.0236471797145948	0.0249167132133597	0.0276172842872527	0.0310139289566758	0.0359623537807744	0.043231584382751	0.0513499474106029	0.0655157168499211	0.0774183610905875	0.0910904484614296	0.109275463742587	0.121268152376549	0.143357303358048	0.168248223897276	0.216962463933134
ATP6AP2	0	0.00900009330755307	0.0142480530393795	0.0197359537784599	0.0245481711790897	0.0299998317575748	0.0362983168950528	0.0411604667190991	0.0465399899497083	0.0507952878878588	0.0558383802094186	0.0602459600606264	0.064860968836011	0.068937327292287	0.0713260223426443	0.0749877420517975	0.0775397682473704	0.080544507891311	0.081652031764122	0.0825151969810157	0.0827356632898634	0.0824729160355497	0.0817282440955785	0.0803243364433954	0.0770974714268935	0.073770349810663	0.0699660505178679	0.0652018582523299	0.0606650575236626	0.0539816926915772	0.0463296744369795	0.0400895956887048	0.0362533803496749	0.0293943461447777	0.0247695840033602	0.0226720626461841	0.019936473283815	0.0182980587318058	0.0177986245349709	0.0192546108785136	0.0226073533309553	0.030878307309565	0.0392604104530286	0.0499154323779242	0.065226943373415	0.0757965647399165	0.0959223955778296	0.119321902651883	0.166557286891812
ATP6V0A1	0	0.00478721248417284	0.00757035348640297	0.0104926786115967	0.0130781204835033	0.0160491705869909	0.0195634441376585	0.022359433896592	0.0255673027175011	0.0282157257827579	0.0315224423117968	0.0346109083851665	0.0381205468294579	0.0415578773560322	0.0437836754182156	0.0476622870054457	0.0509105111236569	0.0559990724229884	0.0587695252882724	0.0623403411318464	0.0650222963260671	0.068578298891944	0.0716349815299095	0.0750734274737732	0.080249684222802	0.0841867672304439	0.0879004787066068	0.0918821506901701	0.095304252644834	0.100163115256953	0.105937036846554	0.111175652942654	0.114812542514819	0.122688775969825	0.129850975934715	0.134097044099213	0.141774352133842	0.150006008552843	0.160482974082358	0.174067204909627	0.187754423952694	0.209425872377097	0.226228969811392	0.244438147618099	0.267336582608745	0.281821166633579	0.307516362729352	0.335246122686897	0.386636566007501
ATP6V0B	1	0.994071932280431	0.990440649845369	0.98634113245669	0.982381065964169	0.97734612092624	0.970587846293003	0.96449168176183	0.956613021853465	0.949330652668571	0.939172360529127	0.928547684844815	0.915066904579528	0.900349049719733	0.88999440792821	0.870366506127342	0.852356548144056	0.821234960817888	0.80279927829006	0.777500267900182	0.757375113260857	0.729234298625414	0.703749524893629	0.673695728522022	0.625807425970511	0.587374232081129	0.549636511218546	0.507696373342612	0.470943719998652	0.419538405014177	0.362166103066784	0.315060035678798	0.285372471212215	0.229270518936691	0.186985421621664	0.165306189961556	0.131562738596792	0.101957985577663	0.0721766642336398	0.0437857501879078	0.0240457103353245	0.006016880357389	0.00025115855165989	0	0.00628071246518719	0.0129787938783083	0.0285305589416865	0.0491034535707554	0.0938509626864571
ATP6V0D1	0	0.00329518964986324	0.00518733881560118	0.00714773187796304	0.00885463234421927	0.0107786046220931	0.0129946917245121	0.0147057492271674	0.0166058235801139	0.0181195342339398	0.0199343865711122	0.0215492979922116	0.0232847969475958	0.0248764716338522	0.0258477817851631	0.0274248705261365	0.0286293716932659	0.0302964868815767	0.0310887530306899	0.0319877292489961	0.0325714966103219	0.0332235726342492	0.0336724428011507	0.0340537131377704	0.0343810070705511	0.0344309668726173	0.0343258089612271	0.0340471892765895	0.0337181553657215	0.0332973552862833	0.0331344088033128	0.0334352230431156	0.0339399712705917	0.0358353491430476	0.0384271506880752	0.0403054568643033	0.0442585100384656	0.0491765610964852	0.0562654436145596	0.0665509806172396	0.0778856802728452	0.0973264483722651	0.113360934788105	0.131468265083691	0.155075912403598	0.170367217657432	0.197996383975664	0.228359342928302	0.285672448589499
ATP6V0D2	0.0119167977542921	0.0142798499651257	0.0158068621676639	0.0175219350212221	0.0191237462951315	0.0210442554658174	0.0233908499210892	0.0252813003016919	0.0274299030078482	0.0291493404640681	0.0311715750639355	0.0328783003292533	0.0345317253223619	0.0357854291896575	0.0363743869855523	0.036936631331922	0.0369255003820335	0.0360048320011999	0.035055003344444	0.0334050100117168	0.0318865329460874	0.0295682166996081	0.0273608052945604	0.0247206925740386	0.0206176956181573	0.0175411065326453	0.0147752951589424	0.0120330843751712	0.00992927973641117	0.00744997447195754	0.00526289543809659	0.00385936978235759	0.00312934898133692	0.002022746632586	0.00138502673522602	0.00111263426815722	0.000752131315640893	0.000492189704188714	0.00027820233184664	0.000117042339737872	3.38762178727747e-05	0	2.97297960390382e-05	0.000108217675048316	0.000272077010638467	0.000414080076652151	0.000748210655588891	0.00125127621661933	0.00273259096186385
ATP6V0E1	0.00486037565375307	0.00321972574195417	0.00234471766545601	0.00153087208141082	0.000927355420430343	0.000398943071836573	4.34388388736234e-05	0	0.000243484299477996	0.00070246393144475	0.00163018043248569	0.00287724635404523	0.00477002919366262	0.00714253108501199	0.00896520647500739	0.0127018988829642	0.0163993218983364	0.0232763354117806	0.0275959508490985	0.0337803644545153	0.0388922207853122	0.0463012166306187	0.0532560681752673	0.0617399614316619	0.0758582804518974	0.0877036277687844	0.0997718664908205	0.113691290626011	0.126368626641052	0.145028575915903	0.167438507307991	0.187399681754929	0.200863443734288	0.228641534486221	0.252170397218892	0.265360839978639	0.287874483435101	0.310273578047904	0.336502265674738	0.367281175173457	0.395224094288767	0.434398168720788	0.461307869566891	0.487692727540016	0.517549264797389	0.534937190036335	0.563553075163892	0.591875166846743	0.639091827629168
ATP6V0E2	1	0.981901579503041	0.971533277700528	0.960735710553335	0.95123919436955	0.940369855577459	0.927544041484281	0.917342590532037	0.905620479736388	0.895914592234771	0.883744295776788	0.87231122101484	0.85922627685973	0.846302050036145	0.837870449294977	0.823052102236263	0.810513670152867	0.790627409600975	0.779673417463382	0.765423054354085	0.754623481499638	0.740179649845198	0.727653845213256	0.713447131545273	0.691842106441016	0.675248043279577	0.659480697582182	0.642467890808768	0.627859186424484	0.607531533145879	0.584527869962799	0.565032305896369	0.552311082956101	0.526958433982149	0.506263527507104	0.494924218663035	0.475945783043692	0.457474145059581	0.436287134820476	0.411935855540389	0.390224295418873	0.360291687708062	0.339998191107085	0.3202595504651	0.298083971398418	0.285268540961585	0.264380776364287	0.244002806110502	0.210807097044239
ATP6V1A	0	0.00151875165746535	0.00240627961715865	0.00334784422877419	0.00419300235392789	0.00518270846564915	0.00638514594108672	0.00737111899991406	0.00853931259328673	0.00953701001414993	0.0108292866002365	0.0120871028934904	0.0135809937053591	0.015115498711642	0.0161490217834404	0.0180289032275288	0.0196839668812099	0.0224325970892967	0.0240125037161796	0.0261389906564774	0.0278047640891863	0.0301066816543694	0.0321723820873941	0.034594510167346	0.0384422899284132	0.0415350868641925	0.0445870638020532	0.0480071945553281	0.051064372066659	0.0555612436821054	0.0610807202229639	0.066194739968459	0.0697812366772628	0.0776004714301947	0.084733907301613	0.0889629549957898	0.0966002794946112	0.104769977633371	0.115136749436441	0.128530410525533	0.141982052387491	0.163220615564163	0.179659829593587	0.197465301289043	0.219869862056124	0.234070368294387	0.259345820070096	0.286770747976509	0.338065270869157
ATP6V1B2	0.0113566781858741	0.0184899288037974	0.0225790488042518	0.0267955315988088	0.0304396972747418	0.0345040972867197	0.0391084603028206	0.0425895703906313	0.0463583070422357	0.0492703370067474	0.0526302215108544	0.0554707460823868	0.0583253097908055	0.0607132295438372	0.0620343643428317	0.0638969014145312	0.0650131525692901	0.0659224100416953	0.0659772117066729	0.0655829896575463	0.064940192992755	0.0636278302094992	0.0620810325924426	0.0598808844649385	0.0556609003623693	0.0517342419421854	0.047476823584473	0.0423344992267741	0.0375554785909844	0.030661997782209	0.0229608016895172	0.0168540748017526	0.0132028606670706	0.00697895915693734	0.00317743428704032	0.00166414181037629	0.000142664294286848	0	0.00164154504440604	0.00618118928101897	0.0128995625080036	0.0268441432639132	0.0397907369986841	0.0554535892728918	0.0770343135289493	0.0914997739968599	0.118322655472819	0.148556472234098	0.207136572588739
ATP6V1D	0.930201929506336	0.945855006148274	0.954608101606428	0.963340443354706	0.970556662886698	0.978125517708532	0.985893820761589	0.99101980679277	0.995606925709814	0.998255812070184	1	0.999956326000144	0.997826649857113	0.993489526908003	0.989449240208006	0.980026417611718	0.969755310754997	0.949223242763976	0.935746101922776	0.915983844705975	0.899378987170782	0.875057630166107	0.852083512480165	0.824004679192188	0.777414650316181	0.738648167077286	0.699578809554469	0.655148854609903	0.615450878204102	0.558858572234095	0.494315112369911	0.440232796296529	0.405619572852585	0.338974034866687	0.287498152529852	0.260603528289368	0.217898050115391	0.179339650836825	0.139066280312856	0.0983843147171683	0.0675122980063949	0.0338870441947577	0.0173658427438095	0.00647731501917684	0.000531750291270195	0	0.00337231267808415	0.0115450097530299	0.0346482904763031
ATP6V1E1	0	0.0173417427551642	0.0273794540492886	0.0378253695020324	0.0469478662101209	0.0572471073717007	0.0691097490911899	0.078249541547967	0.0883553393289259	0.0963538779250127	0.1058533827869	0.114191128259648	0.12298351636294	0.130837844454318	0.135500719336402	0.142790094019769	0.148042311579093	0.154637016828823	0.157362224906137	0.159952494259005	0.1612055398603	0.161931438331822	0.161728429585633	0.160552668508266	0.156926614138616	0.15269542185764	0.14756188944096	0.140860192284332	0.134284391277456	0.124337117760143	0.112616176236708	0.102797241903849	0.0966330310235904	0.0853116569339382	0.0773665804161603	0.0736231112391558	0.0684723648433628	0.0649605192039594	0.0629841888294491	0.0637484804034068	0.0674903225368505	0.0779938358913468	0.0890727644726717	0.10329492665472	0.123687425978491	0.137638314666196	0.163824722024913	0.193599417968804	0.251526733483181
ATP6V1F	0	0.000413887607183597	0.000788990169463693	0.0013752064439271	0.00211268673771892	0.0032750243180868	0.00516949114730686	0.00714203694363277	0.00997884406824641	0.0128277364999608	0.0170842870173289	0.0218129593950525	0.0281303361758427	0.0353492185748179	0.040594253387575	0.0508522573158669	0.0605771597388738	0.0779789333508055	0.0886029642262588	0.103528216941704	0.11567005510756	0.133027355361354	0.14911464630685	0.16852391371142	0.200412969028032	0.226856012525315	0.253561468725314	0.284115894612497	0.311703748035872	0.351772762302598	0.398887052506818	0.439811005966689	0.466816726971436	0.520916928549622	0.564943302528607	0.588868757362179	0.628400028207134	0.666035934754328	0.707863095901462	0.753709161253535	0.792144191371068	0.840602838431508	0.869993891641542	0.895534049731322	0.920389623026544	0.932972446490311	0.95085200185267	0.96532841706153	0.983093545014847
ATP6V1G1	0	0.024425458851095	0.0385699809594139	0.0533098075583342	0.0662096094910334	0.080817613164861	0.0977230163529951	0.110825802629677	0.12541685972995	0.137063311379013	0.151040273210233	0.163475713252846	0.176817430966631	0.189008451215203	0.196412823386817	0.208346883836186	0.217352485001349	0.229561495791143	0.235200020967088	0.241388842494091	0.245224713556517	0.24922125436094	0.251655331760389	0.253281306206762	0.253507920141366	0.251902950320582	0.248997839783828	0.244409511535269	0.239412715189621	0.231322571013084	0.221267316252667	0.212537741723708	0.206943241133934	0.196470880140547	0.188982063060745	0.18541492928415	0.180464612599627	0.177057172617541	0.17512031120922	0.17585846431067	0.179534710502014	0.189895061942867	0.200829624674271	0.214846649163197	0.234876405355376	0.248518437970951	0.273977156066106	0.302682222166834	0.357791696287109
ATP7A	0	0.00509338014092534	0.00805904457253199	0.0111784758518054	0.0139441934970251	0.0171306634389376	0.0209131899040175	0.0239345834504626	0.0274158321096706	0.0303030479246439	0.0339260725989709	0.0373296455747173	0.0412222171371859	0.0450619902769745	0.0475636576869858	0.0519531722158805	0.0556601197319252	0.0615268563755798	0.0647528514722079	0.0689452413826128	0.0721202411536862	0.0763655555648936	0.0800479289935194	0.0842276915343676	0.0905965116039157	0.0955036517211538	0.100183259010736	0.105256011100501	0.109652112322715	0.115908402190913	0.123301615322216	0.129927788797242	0.134471476545713	0.144144983680048	0.152752430606584	0.157777852158016	0.166733946395068	0.176172797925935	0.187978802546185	0.203001194700627	0.217872839985373	0.240989760033122	0.258621438585124	0.277493179175188	0.30093915565044	0.31563877185852	0.341514461649173	0.369200348305118	0.419989253337288
ATP8B1	0.100665579550918	0.0849911185867311	0.0762468371712785	0.0674194773412459	0.0599491074606752	0.051796573600634	0.0427996018967599	0.0361759952667854	0.0291931291636867	0.0239453863714605	0.0180744248552027	0.0132951026752839	0.00871305942153105	0.00512250347915935	0.00328046333627318	0.000994836958326887	0	0.00016315357693235	0.00115330059718436	0.00338691749513789	0.00578628566949799	0.00994219320384712	0.0144213409866673	0.020486746010248	0.0317327030786105	0.042051739470504	0.0532414934580387	0.0668706856925885	0.07984798345811	0.0997156365016584	0.124519318599979	0.14729617622248	0.162958430392178	0.19589784318777	0.224333014890671	0.240444839271708	0.268168198521892	0.295960236744103	0.328664030562509	0.367099602172383	0.401882253711544	0.45014437429761	0.482733915331233	0.514053733233985	0.548562549228795	0.56819121656473	0.599755600671261	0.630112177806506	0.678857282892174
ATP8B2	0.0576380129879316	0.0488401563803244	0.0438905343915227	0.0388642171936099	0.0345877873361441	0.029897806480634	0.0246956644304205	0.020849748726456	0.0167828219828385	0.0137203258971603	0.0102917665123755	0.00750388737135624	0.00484230645746043	0.00277691201994994	0.00173349236444934	0.000481853175333512	0	0.000309581634529804	0.00103566456072487	0.00256239556568673	0.0041527871012752	0.00685686473510151	0.00973085488746862	0.0135796150256171	0.0206231045739012	0.0270036956144474	0.0338477912969966	0.0420904086338826	0.0498674354476774	0.0617108081718838	0.0764753453381066	0.0900709357296854	0.0994615622212165	0.119370792400292	0.13678181004548	0.146759145157333	0.164147958330376	0.181901852538351	0.203277432510898	0.229193839422169	0.253535316288539	0.289044776919567	0.314438892032286	0.340191086101796	0.370409742178064	0.388536898209901	0.419205794046212	0.450570820150653	0.505049028333165
ATP9A	0.0565874662976533	0.0483002329070017	0.0436735889047959	0.0389951677116924	0.0350259218115291	0.0306786862567661	0.0258539053939765	0.0222757664141733	0.0184690276999291	0.0155753307217559	0.0122887193031321	0.00955473369472694	0.0068505934503239	0.00462542449252354	0.00341133886087799	0.0017275346312681	0.000744743813541232	0	7.98592841152476e-06	0.000454463587976312	0.00111677066294241	0.00243365110719867	0.0039713245618754	0.00615732973122351	0.0103803694319909	0.014363568897418	0.0187510100256838	0.0241557455426156	0.0293527037293553	0.0374170733113902	0.0476875465407007	0.0573337670943785	0.0640944900791765	0.0786777649861578	0.091697233459749	0.0992662430446696	0.112641963099205	0.126535819911907	0.143576717778438	0.16468936921531	0.184964628614135	0.215308648562607	0.237562492573201	0.260599259691732	0.288230499739064	0.305112576639285	0.334193032749735	0.364599831627974	0.418992151847833
ATRAID	0.849913817436148	0.870134711405115	0.881708986102076	0.893625594228024	0.903906232712144	0.915347447235043	0.92826894330117	0.938002903608942	0.948497173254746	0.956565954206176	0.965818314611506	0.97357512918489	0.981281657168504	0.987620806155698	0.991059331169944	0.995751627861106	0.99837148411575	1	0.999589524507879	0.997691997116624	0.995246738962462	0.99065164182493	0.985470973965965	0.978291064194425	0.96481521221369	0.952459413137807	0.939178424236085	0.923237179802336	0.908311835390591	0.885891748312905	0.858557444515179	0.834036664071461	0.817470777239462	0.783346272353302	0.754591168399827	0.738557014540059	0.71135976204454	0.684536573637284	0.653449380521252	0.617430728459856	0.585168142977306	0.540628475912753	0.510482702740706	0.481260703441671	0.448581638909159	0.429752221807905	0.399114343458896	0.36924813794632	0.320543441120815
ATRN	0.00948492563801864	0.00769628346631361	0.00669303169919369	0.00568222555751717	0.0048328782450069	0.00391838927918907	0.00293457765664288	0.00223708232460664	0.00153960313665636	0.00105304728361384	0.000566955066343142	0.000241981245890632	3.24587465490308e-05	0	7.36768059112947e-05	0.000386126270083338	0.000833134356899001	0.00188458525499286	0.00264211115643767	0.00381560401812321	0.00484545748728507	0.00641064893941257	0.00794069019183369	0.00986884552936438	0.0131914125674129	0.0160618839128257	0.019045634764665	0.0225464064499443	0.0257958463293677	0.030733936558389	0.0369743619524079	0.0428667316856625	0.0470376009629456	0.0561883670183341	0.064561865528855	0.0695248616026653	0.078471862101085	0.0880084583740805	0.100047038084675	0.115487310661673	0.130863764714464	0.154883641438382	0.173271397992808	0.193000216391239	0.217573686806127	0.233023211863098	0.260312842716438	0.289655835356684	0.343896756005754
ATXN1	0.0212579379430515	0.0170714058297367	0.0147309873459864	0.0123817736099348	0.0104171410944212	0.00831486691047828	0.00607475909798414	0.00450674764426183	0.0029656038037271	0.00191698683498139	0.00091169552102985	0.000295686009583715	0	0.000134073983277948	0.000461153275870112	0.00149321416224758	0.00282385716339833	0.00579527314530726	0.00788239449552752	0.011075000691191	0.0138532082890751	0.0180514039455169	0.0221387660484991	0.0272772862059332	0.0361199214297778	0.0437609096607319	0.0517136688184771	0.0610634546025791	0.0697235828936909	0.0827007320478548	0.0986260461288995	0.113111286357119	0.123038230460481	0.143915889524831	0.162020107403904	0.172340275087019	0.190243586360449	0.208425288278234	0.230199288093524	0.256444425030454	0.280953324303454	0.316478925646709	0.341726763490521	0.367200706034351	0.396933459539912	0.414695214664698	0.444635304549996	0.475128527418809	0.52783857770165
AUNIP	1	0.809454238660766	0.716306083876617	0.630416911836066	0.563405721972343	0.495540741543144	0.426244480339131	0.378467937744321	0.33057402473669	0.29589997851857	0.257961219684504	0.227189031261176	0.196904257022041	0.171376346513732	0.1567377814313	0.134298519367981	0.118110231522749	0.09672245551368	0.0868054752591807	0.075541164456324	0.0680672181956799	0.0592921155085549	0.0526568096606612	0.0460660045472131	0.0376357371363601	0.032241848548109	0.0278382605183681	0.0237570641141208	0.0207250763162943	0.0171096968157193	0.0137135051655497	0.0113068372404399	0.00993331479901051	0.007589372833944	0.00600776692151174	0.00525021341446629	0.0041350951188179	0.0032142592907963	0.00233432379203708	0.00152783860445879	0.000972051947552342	0.000428149936936607	0.000190911942548278	5.28468258374555e-05	0	1.30603484560099e-05	0.000104228210251009	0.000270618436810554	0.000698054322100928
AUP1	0.998830861897947	0.999682055168747	0.999975255684747	1	0.999701819180145	0.998900752663088	0.997200085105028	0.995175875702791	0.992030801944713	0.988712061000643	0.983579742214771	0.977732078365546	0.969782348357468	0.960591859402599	0.953876225529635	0.940704156911991	0.928214153585704	0.905949105275373	0.892442600079296	0.873607587564493	0.858418741015763	0.836929248553381	0.817257294559642	0.793845915662473	0.756159191663845	0.725643403140262	0.695495119547788	0.661815296419451	0.632129805429793	0.590183267998253	0.54254010339859	0.502546057521881	0.476825290680178	0.426816631244404	0.387526435524096	0.366671891245669	0.332936766404479	0.301603853976842	0.267604377040999	0.231221188909745	0.201316335715519	0.164159303701877	0.141739443819554	0.122146258950978	0.102732435416552	0.0926640033997659	0.0778812488662174	0.0652266460685725	0.0479111258854453
AURKA	0.778540151867616	0.821594265416626	0.846652053157122	0.872442836507295	0.894428382778081	0.918253056707314	0.943733070944732	0.961354442529212	0.978073715491744	0.988647459406558	0.99725133153686	1	0.997368680129305	0.987758864290094	0.977901374808068	0.953953061181827	0.927488377160875	0.875197985409222	0.841773077726017	0.794340176716915	0.756027578058182	0.702501685291238	0.654745629524315	0.599977873194573	0.517398167333424	0.456030339742512	0.400370696340214	0.343967090083261	0.299194488170562	0.243544948739574	0.190320629765311	0.152950440594009	0.132053087725136	0.0975914829595972	0.0754977866136815	0.065320919203193	0.050874742546763	0.0394533522585467	0.0289713964035758	0.0196933831898764	0.0134059744985459	0.00713868318522077	0.00417324983169559	0.00212885720060464	0.000701065202424958	0.000237399280571364	0	0.000292344336878937	0.00194922542763848
AURKAIP1	0.992155196354364	0.994990581961233	0.996486642195148	0.99785007305916	0.9988238959358	0.999611607673289	1	0.999826175140654	0.99903393647827	0.997859539433091	0.995680164674857	0.992883300352652	0.988760889014886	0.983704511866372	0.979874362244058	0.972128055551424	0.964573119915972	0.95075313684669	0.942205683219971	0.930128454800466	0.920278792519175	0.906203964824844	0.893197884150032	0.877590101529857	0.85221415744335	0.831471741879686	0.81082931550928	0.787609321670752	0.766987345453796	0.737505694837889	0.703402946379577	0.674159985053105	0.655009801560399	0.616886958878716	0.585981292294275	0.569182731072526	0.541345547455985	0.514648422475481	0.484585276852713	0.450859594536406	0.421605196484075	0.382628574478986	0.357142914680921	0.333109712928419	0.306992313387643	0.292283665695422	0.268841227002111	0.246530711180685	0.211178807752196
AURKB	0.998454845840687	1	0.999722412597485	0.997769850113849	0.99416964645224	0.987374038709075	0.975043760287606	0.961510218712216	0.941594643019319	0.921480442217308	0.891660268932675	0.859191072916074	0.817205078123966	0.77137529546371	0.739552140260359	0.680862687970547	0.629404272660804	0.546742886616295	0.50171309346288	0.444695503892193	0.403182383876107	0.350571342895158	0.308057763097473	0.263683310166961	0.204433494172387	0.16569370299249	0.134119125377193	0.105388771244186	0.084833767988171	0.0620031912603972	0.0429859610798856	0.031314198449016	0.0254106699377727	0.0166913030010955	0.0117981549943705	0.00973709302822464	0.00703035936885212	0.00508086273399601	0.00344888060427851	0.00213933817056755	0.0013313675354363	0.000601949050105597	0.000293148975724533	0.000105618253302023	8.36309026579645e-06	0	5.50966475941708e-05	0.000192798767017796	0.000619367013179198
AVEN	0.543641691543078	0.502194802844127	0.478753784398763	0.454688828110342	0.433883693631187	0.410556183832663	0.383786956240613	0.363140721263012	0.340176818894598	0.321807440738372	0.299627250603297	0.279672169518495	0.257890062897548	0.237477693811449	0.224744311183189	0.203459616472395	0.186510996886244	0.161544625430041	0.14875320275976	0.133085618846579	0.121915677846526	0.107882205834942	0.0965145595724815	0.0844801714598559	0.0678306178416302	0.0563153698246326	0.0463368389892888	0.0365679429107504	0.0289977941212477	0.0197963481094625	0.0113628262072898	0.00594987313368544	0.00331202872285023	0.00024775138238621	0	0.000757581622562227	0.0034921382656796	0.00798087752293076	0.0154508601207523	0.0272649097677581	0.0408870883780507	0.0648012305749339	0.0846609280220288	0.107033198690187	0.135977765559185	0.154564795053039	0.187807717272809	0.223825284828783	0.290365537062063
AVPI1	0.177199452227079	0.159603330285069	0.149789922228737	0.139951654690757	0.131729315073029	0.122930712687441	0.113544566455034	0.106956974041934	0.100451015095073	0.0959879865711452	0.0916442131825314	0.0888880593565038	0.0873627011105997	0.0876043963273123	0.088712929434841	0.0924993865882471	0.0975453154050998	0.10902925795874	0.11718499174429	0.129747938780188	0.140745561428529	0.157457023337866	0.173819619085868	0.194505068517815	0.230373440361832	0.261624922406243	0.294391877524095	0.333213249882974	0.369284773094391	0.422876626000835	0.487021281649525	0.543189452360936	0.580262363309467	0.653984637926849	0.712826530703598	0.744114860926949	0.794339382574149	0.839911733512382	0.887082889218717	0.933019270737689	0.965067911175511	0.993074056925854	1	0.996445310009098	0.979858767198705	0.964511772946849	0.931156912759351	0.88946111833858	0.804510355131243
AXL	0.944790910111631	0.95586465328068	0.962111322486705	0.968411448779158	0.973694540377334	0.979349388064292	0.985352508011457	0.989514876389408	0.993533794572456	0.996183906052363	0.998572622585983	0.999816546657103	1	0.998846323845379	0.997369165563438	0.993382928838593	0.988634673244283	0.978569270216205	0.971733293186542	0.961516883407387	0.952812096311755	0.939927847373165	0.927655227112322	0.912564779590452	0.88738929408175	0.866370491291897	0.845161095363208	0.821038872298301	0.799438937497286	0.768351708391398	0.732181474359219	0.701048797682335	0.680623320100013	0.639911380342257	0.606887899879303	0.588940197738382	0.559211866766697	0.530725631758865	0.498687176425949	0.462806158659026	0.431740942562229	0.390442159187062	0.363493905852468	0.338119302137261	0.31058598714534	0.295106115906754	0.270487417523144	0.247133661095481	0.210326058115922
B2M	0.790199580053151	0.81647231881274	0.831562078229201	0.847152153233669	0.860656971924152	0.87576075244615	0.892937358009072	0.905982586362151	0.920179141442273	0.9312153324807	0.944044793852305	0.955000490508227	0.966158694675763	0.975672906692118	0.981051631075734	0.988894480272712	0.993916516072006	0.998852428430527	1	0.999850932662641	0.998523414147847	0.995148634234576	0.990777070984718	0.984242008456588	0.971210429621611	0.958774949541646	0.945095528671879	0.928388526664446	0.912556212929901	0.888572839654085	0.859163491906688	0.832720184121146	0.814852631464428	0.778094126681769	0.747211454305676	0.730040292101815	0.701010166566275	0.672512231791529	0.6396687435228	0.601888674990496	0.568320276538077	0.522438479368749	0.491711498341866	0.462196936023048	0.429516252628536	0.410831604410457	0.380635755143095	0.35142377077517	0.304196586547753
B3GALT6	0.127589492733933	0.111948378670729	0.103172830133921	0.0942459977407799	0.0866149604357937	0.0781768855368786	0.0686809795080812	0.0615202019357078	0.0537525673356431	0.047711068543391	0.0406513270633477	0.0345518020136484	0.0282093608645019	0.0226121398364297	0.0193147285601179	0.0141864371588927	0.0104976935485704	0.00583224198866486	0.00386385687994086	0.0019211945794305	0.000902022113164494	0.00013219545835092	0	0.000436347936623624	0.00226216876547964	0.00459336230772572	0.00754138091775756	0.0115135065485278	0.0155674929862637	0.0221681601901701	0.0309509009824245	0.0394693447608499	0.0455574755809904	0.0589449849745537	0.0711287047436141	0.0782930659076813	0.0910768416165953	0.104499572850446	0.121133485748332	0.141967187372769	0.162180974207979	0.19277048236302	0.215442166772982	0.239112592830889	0.26774971843368	0.285346829264373	0.315782096141711	0.347713310714237	0.404945457845344
B4GALT1	0.165529273239976	0.146031671550039	0.135115450819093	0.12402188451967	0.114543018150005	0.104061094127816	0.0922560083669125	0.0833402737095957	0.0736466673860926	0.0660836345145962	0.0572083554240848	0.0494945422632273	0.0414090565968347	0.0341945371099859	0.0298951309233428	0.0231015869328559	0.0180932099589551	0.0114883646711751	0.00852541955591829	0.00536021165977547	0.00346425319411395	0.00158325131433657	0.000539840395297869	0	0.000430715731150779	0.00176478631883966	0.00381648720693937	0.00687157776980697	0.0101757264211668	0.0157861278402428	0.0235169135556465	0.0311968620544013	0.036762788700901	0.049166163060949	0.0606012446833135	0.0673761264729518	0.0795411397765726	0.0924022405801453	0.108443197080783	0.128667056474673	0.14840696122525	0.178463245258511	0.200862283988828	0.22434546025424	0.252873421535427	0.270458220364226	0.300956311702077	0.333052914865599	0.390794167536008
B4GALT1-AS1	0.0941396828176717	0.079336352015111	0.0711838910900123	0.0630252463098835	0.0561727381907591	0.0487436820410885	0.0405961866188996	0.0346242788847007	0.0283419171109637	0.0236199599766335	0.0183202964826123	0.0139721000857232	0.00973971744084597	0.00632798077710436	0.00450709754109193	0.00206636294865918	0.000742093440562268	0	0.000288873899896498	0.00139499320254993	0.00277922203027232	0.00536441162271065	0.00828836946983774	0.0123794081538506	0.020213380245613	0.0275968600639485	0.0357639073073356	0.045900520723685	0.0557203361612077	0.0710346586951143	0.0905878925349632	0.108939937970998	0.121770357734185	0.149294808760762	0.173626889920902	0.187642618823156	0.212138181190277	0.2371658723595	0.267207120549964	0.303308492307633	0.336698796464488	0.384124424095977	0.416844101133343	0.448796196453012	0.484555576771386	0.505148325913272	0.538639003981871	0.571276488460196	0.624538546568413
B4GALT2	0.107081302736672	0.0942229623255361	0.0870165232817553	0.0796894449562564	0.0734273009058657	0.0665024548732757	0.0587059536100068	0.0528216166859923	0.046430432125135	0.0414509319330777	0.035618560301621	0.0305629416430717	0.0252827035293566	0.0205943676421962	0.0178146578136942	0.0134530187770838	0.0102718651393823	0.00615112563492188	0.00434913550783101	0.00248403327821203	0.0014209101010578	0.000456504767754151	3.19297475869648e-05	0	0.00083988476305326	0.00219257836182612	0.00403437110296208	0.00662075061082702	0.00933278836673912	0.0138602459396188	0.0200478535213412	0.0261912849197689	0.0306550015663073	0.0406568227631957	0.0499568819728403	0.0555051608149173	0.0655408275697847	0.0762532380912133	0.089760651951464	0.107017793772124	0.124100967976297	0.150552389693315	0.170600995235954	0.191919938615142	0.218214494414154	0.234620960944925	0.263403068014367	0.294109118274273	0.350324427260897
B4GALT6	0.302425212130343	0.257844475883414	0.234019147605383	0.21062092218971	0.191266539280403	0.170536012711369	0.148017282799886	0.131580729552674	0.114256617981259	0.101128905891177	0.0861504669257805	0.0735006178796453	0.060602708544753	0.0494011886906315	0.0428613512540629	0.0327307764887441	0.025418942822183	0.0159746279977056	0.0118087845605788	0.00740421462754583	0.00478620429649187	0.00219940952053873	0.000762695694988978	0	0.000537028151999952	0.00230149719225468	0.00505366666814931	0.00920457220072764	0.0137313984538977	0.021424202004423	0.0319802816264945	0.0424006344860522	0.0499109530775833	0.0665257083725407	0.0816990701691125	0.0906241720788727	0.10652854202964	0.123169360961364	0.143664684038587	0.16907140868276	0.193376283345051	0.229382872941665	0.2553855404467	0.281848365779759	0.312915136031763	0.331561005279888	0.363148901569472	0.39553583512194	0.452072253062369
BAALC	0.525092195295292	0.53831315083983	0.546049858708698	0.55423143828966	0.5615313433938	0.570005266448915	0.580166521993184	0.588373414314684	0.597940130476082	0.605972146906165	0.616186380600237	0.625928184739751	0.637254172955134	0.648629886035756	0.656154581813488	0.669581798337535	0.681150537664443	0.699904051904028	0.710454462118132	0.724423714069742	0.735200135786064	0.749878533003124	0.762862663442075	0.777887250727873	0.801372049348847	0.81995788839567	0.838082455713148	0.858167600064549	0.875717123183611	0.899978774727955	0.926235676812335	0.946654293559667	0.958722716803393	0.979007829765684	0.991079049473747	0.995715461474184	1	0.999639717342372	0.993280944136453	0.977627670394249	0.955828352002993	0.913441652930126	0.876671629047788	0.834927427144573	0.781619197287571	0.748266643376607	0.690841668188755	0.632158732162233	0.533581850810837
BABAM1	0.926660012763629	0.938926206613139	0.945892347803037	0.95299358955407	0.959040759387166	0.965656449157141	0.972936725832567	0.978243722724133	0.98373650118986	0.987746313117359	0.992030292315065	0.995256371675687	0.997955350720388	0.99954805453709	1	0.999672469297423	0.998270675230693	0.993958598245946	0.990507855788472	0.984902910647507	0.979834441455429	0.971981136693404	0.964205140418015	0.954337995678841	0.937290791483292	0.922607264189702	0.907442820396886	0.88982189703586	0.873731554833553	0.850070608785625	0.821798575729829	0.796818100915004	0.780097790455864	0.74596477951754	0.717459327142486	0.701646755404006	0.674938258903476	0.64871537089594	0.618445230128388	0.583505600969075	0.552305879012049	0.509347408525292	0.480327379324288	0.452226227753519	0.420827785690128	0.402753817664941	0.373382385787152	0.344805773989436	0.298349950168102
BACE1	0.177111344900643	0.161670187282483	0.152923193070768	0.143940001863774	0.136175722457196	0.127478099420731	0.117516135406776	0.109853453995109	0.101359592655946	0.0945930994653682	0.0864642429538862	0.0791980618261043	0.0713290072499538	0.0640263802388866	0.0595124278533047	0.0520513267237763	0.046198902855757	0.0377545517832234	0.0335266419854641	0.0284586892291687	0.0249325057229974	0.0206241891618232	0.0172517470834026	0.01381923299635	0.00936165184637091	0.00653201498387087	0.00429842673090522	0.00236577997210833	0.00111149038534694	7.01624491345429e-05	0	0.000961265205852649	0.00213430643276481	0.00585559604440442	0.0103587842601629	0.0134231093997172	0.0195541864291591	0.0267964713271284	0.0367623074672029	0.0505826353069671	0.0652276413846544	0.089390679376157	0.108670210062629	0.129913173355974	0.15696113488788	0.174187597651768	0.204866573923649	0.2380484118037	0.299501637996939
BACE2	0.939997173096675	0.951577243995998	0.958117516543088	0.964729255519291	0.970293576959018	0.976281214401836	0.982695865044898	0.987203007671696	0.991640081718966	0.994656020506676	0.997530433295033	0.999259248888907	1	0.999497329424755	0.998442466500818	0.995232001595527	0.991170512270601	0.982241479649351	0.976050410974403	0.966685918648866	0.958631743602737	0.946616924770409	0.935090711002772	0.920829620495529	0.896859093736229	0.876700684393065	0.856240784243027	0.832837660357033	0.811774992496334	0.781317250503515	0.745703525438938	0.714921669923102	0.694669194972549	0.654180134111618	0.621228522391571	0.603282231595506	0.573501979965124	0.544906937595776	0.512683463275905	0.47652614070739	0.445172720771195	0.403440208270006	0.37619227092892	0.350536214307612	0.322706470101516	0.307057915125077	0.282154322835525	0.258495771250413	0.221094207366435
BACH1	0.331951500093732	0.284029000211358	0.257420296692016	0.23060431404368	0.207913314257985	0.183110289067069	0.155618578892901	0.13523287200439	0.113518365255855	0.0969682705379667	0.0780836084104686	0.06225248720705	0.0464027305289333	0.0331028990102556	0.0256704943783786	0.0149446830050259	0.00814702327688255	0.00152505920043471	0	0.000216382787350733	0.0020088894877081	0.00656669714701395	0.0124982229618343	0.0214337797705264	0.0395122529902587	0.0570986445922075	0.0768340783948164	0.101507164551491	0.125421366372236	0.162434290381352	0.20887862036469	0.251468249583076	0.280625009202743	0.341398450894689	0.393080241484677	0.42197644729844	0.470946285323093	0.518967109529012	0.573915934286674	0.636033615264212	0.689613377975383	0.759079404584768	0.802211928712414	0.840259127798954	0.877733702773388	0.896864641158365	0.924226895269677	0.946524455024449	0.974028171430151
BAD	1	0.977637120768234	0.964928721067407	0.951869208770331	0.940590784134858	0.927985492603482	0.913614275555601	0.902632351588742	0.890561164527869	0.881043839540349	0.869758235376648	0.859840893543923	0.849329185252921	0.839840048863637	0.834130989431339	0.82501696323913	0.818212978125803	0.809096828683203	0.804933607724712	0.800405706555347	0.797627676673666	0.794769556712834	0.793064704374522	0.791976558031106	0.791988858241962	0.793318620488079	0.795610811167341	0.799175731122163	0.803013265283993	0.809086050960541	0.816318441346478	0.82221542861687	0.825741165167733	0.83155064620351	0.834669183770791	0.835613140029209	0.835790928066595	0.834072292880104	0.829519931872813	0.820499804618633	0.808703857772271	0.786094828080093	0.76626894564633	0.743281956620065	0.713007141760141	0.693479883609814	0.658691089916783	0.621452900955713	0.554450667304036
[truncated: 4,557 more rows]
[truncated: 12 more columns]
